# Supplementary material for: Will higher traffic flow lead to more traffic conflicts? A crash surrogate metric based analysis
Source: PLoS One. 2017 Aug 7;12(8):e0182458. doi: 10.1371/journal.pone.0182458 (PMC5546583; doi:10.1371/journal.pone.0182458)
Supplement: S1 File — (XLSX) [file pone.0182458.s001.xlsx]

## Sheet: Location1
Date	2004-06-24		Time	17：10—18：40																Time interval (5 min)	Median lane		Middle lane		Shoulder lane
																					Volume (pcu/h)	Speed (km/h)	Volume (pcu/h)	Speed (km/h)	Volume (pcu/h)	Speed (km/h)
Vehicle No	Median lane						Middle lane						Shoulder lane							1	1388.28	19.8368	1251.21	14.3433	882	12.0148
	Speed (m/s)	Vehicle length (m)	Headway (s)	TTC (s)	Vehcile type	Follow type	Speed (m/s)	Vehicle length (m)	Headway (s)	TTC (s)	Vehcile type	Follow type	Speed (m/s)	Vehicle length (m)	Headway (s)	TTC (s)	Vehcile type	Follow type		2	1390.58	20.4919	1193.9	14.0045	986.757	15.1501
1	3.48837	4.18605	0	0	1	0	3.26087	4.30435	0	0	1	0	0.383632	2.30179	0	0	2	0		3	1613.14	25.6241	1521.71	20.732	1326.02	21.0672
2	4.28571	4.8	2.92	10.445	1	1	4.28571	5.65714	3.48	10.3527	1	1	1.08696	14.3043	6.6	6.92727	1	3		4	1353.6	21.6718	1229.18	15.2977	1088.78	14.8637
3	6	5.76	2	4.2	1	1	4.54545	5.63636	2.16	16.02	1	1	0.568182	2.45455	13.56	0	1	1		5	1706.4	26.6252	1620	23.3767	1602.44	25.5464
4	7.14286	5.14286	2.96	13.46	1	1	5	6.8	2.32	13.12	1	1	1.40187	7.00935	6.24	7.54854	1	1		6	1536	22.2013	1276.38	15.2385	1128	15.0203
5	8.82353	6.70588	1.6	5.34	1	1	5.17241	5.17241	2.56	37.36	1	1	1.70455	4.97727	6.96	16.0379	1	1		7	1302	21.5209	1271.62	15.4064	1145.18	16.6407
6	7.89474	5.68421	3.36	0	1	1	4.28571	5.48571	2.04	0	1	1	2.67857	7.39286	3.6	4.79	3	2		8	1332	17.6676	1239.94	13.8809	1200.82	16.3709
7	8.33333	6	3.08	45.56	1	1	4.16667	5.5	2.2	0	1	1	3.84615	6	3.8	6.18588	1	3		9	1608	26.2505	1474.06	20.8045	1428	19.3099
8	8.33333	5	2.28	0	1	1	4.83871	6.96774	2.36	8.808	1	1	4.6875	8.0625	2.08	4.45714	1	1		10	1512	25.132	1446	20.9896	1392	21.0834
9	10	6.8	2.8	13.8	1	1	3.65854	4.68293	3.68	0	1	1	4.05405	10.2162	2.84	0	1	1		11	1596	36.7713	1338	29.8727	1038	28.9322
10	8.82353	4.94118	2.72	0	1	1	3.48837	9.48837	2.32	0	2	2	3.40909	9	3.68	0	1	1		12	1308	73.1709	1146	64.7736	922	62.9274
11	11.5385	8.30769	1.44	4.3	1	1	3.33333	6.66667	4.04	0	1	3	2.72727	7.85455	2.56	0	1	1		13	1519.5	74.214	1516.88	67.7374	1010	62.6179
……	10	6.4	2.12	0	1	1	1.48515	0.950495	4.2	0	1	1	2.41935	9.29032	2.88	0	1	1		14	1270.5	73.8907	1429.12	70.8159	912	67.8505
	9.375	6	1.64	0	1	1	4.05405	5.18919	2.84	4.11188	1	1	2.05479	6.65753	3.92	0	1	1		15	1368	68.0502	1482	64.3473	1014	58.7706
	6.52174	3.91304	1.84	0	1	1	4.54545	5.81818	1.96	7.57	1	1	2.54237	3.86441	4.24	8.45429	1	1		16	1272	73.3564	1230	66.7707	900	60.1768
	7.14286	5.71429	1.52	11.18	1	1	3.57143	6.42857	2.56	0	1	1	4.05405	5.83784	3.16	5.91818	1	1		17	1080	73.6667	1122	69.2318	780	62.1212
	7.5	6.6	3.48	57.08	1	1	3.26087	4.43478	2.68	0	1	1	4.6875	7.5	2.36	8.248	1	1		18	1602	65.4707	1410	60.8822	1092	55.6406
	6	4.56	3.12	0	1	1	4.83871	6	3.4	7.616	1	1	4.54545	12.1818	3	0	1	1
	5.76923	7.15385	2.36	0	1	1	4.6875	5.4375	1.52	0	1	1	4.54545	8.72727	2.36	0	1	1
	5	7	2.84	0	1	1	3.33333	6	1.4	0	2	2	4.54545	9.63636	2	0	1	1
	4.16667	4.83333	2.8	0	1	1	4.54545	5.81818	3.72	9	1	3	2.63158	5.89474	3.28	0	1	1
	3.65854	4.97561	2.52	0	1	1	5	4.4	2.08	10.08	1	1	2.63158	11.7895	4.48	0	1	1
	4.41176	6	3.16	11.9029	1	1	5.35714	29.7857	2.32	22.48	3	2	2.94118	4.94118	5.56	14.74	1	1
	3.19149	3.82979	2.28	0	1	1	3.40909	7.90909	6.48	0	1	3	3.40909	24.6818	3.88	17.7086	1	1
	3.40909	5.59091	2.16	16.24	2	2	3	5.4	5	0	1	1	0.837989	1.50838	8.4	0	1	1
	3.65854	4.53659	3.32	26.28	1	3	3.48837	6	2.32	5.51429	1	1	3.84615	12.3077	2.96	3.28314	2	2
	4.05405	4.05405	2.72	16.41	1	1	3.94737	3.63158	3.2	14.448	1	1	4.28571	5.31429	3.4	5.15	1	3
	5.17241	7.44828	2.6	8.4	1	1	4.41176	17.6471	2.28	13.84	3	2	3.06122	6.97959	2.52	0	1	1
	3.57143	7	3.72	0	1	1	4.83871	5.80645	6.64	33.92	1	3	3.26087	7.04348	2.68	8.81333	2	2
	3.57143	6.71429	3	0	1	1	4.83871	5.6129	2.6	0	1	1	3.125	6.875	2.76	0	1	3
	4.54545	8.72727	2.84	6.36	1	1	4.28571	6.34286	2.2	0	1	1	3.26087	9.52174	2.72	14.68	1	1
	3.75	4.5	2.88	0	1	1	4.6875	6.75	2.96	18.7467	1	1	2.20588	4.85294	4	0	1	1
	4.41176	6.17647	2.48	9.73333	1	1	3.06122	13.9592	2.68	0	2	2	2.67857	4.17857	3.52	9.68	1	1
	4.54545	4.90909	2.16	27.24	1	1	1.42857	2.62857	6.12	0	1	3	4.28571	5.82857	3.2	5.93333	1	1
	5.55556	5.33333	1.72	4.6	1	1	3.40909	5.72727	2.4	2.80393	1	1	5.55556	7.77778	2.36	5.735	1	1
	5.35714	5.57143	2.6	0	2	2	3.84615	5.84615	3.32	16.112	1	1	5.35714	8.78571	3.12	0	1	1
	5.55556	4.88889	2.52	42.48	1	3	3.84615	5.84615	1.76	0	2	2	5.35714	11.5714	4.56	0	2	2
	7.14286	7.71429	1.28	2.68	2	2	3.33333	10.4	2.2	0	1	3	4.41176	20.4706	4.92	0	1	3
	5.76923	6.23077	3.16	0	1	3	2.05479	4.43836	5.84	0	1	1	1.47059	3.41176	5.28	0	1	1
	4.83871	5.80645	4.08	0	1	1	2.30769	3.78462	3.28	12.38	1	1	3.65854	12	2.84	3.18951	2	2
	4.83871	5.41935	1.84	0	1	1	5.35714	20.1429	6.04	9.36973	3	2	2.54237	12.8136	3.88	0	1	3
	5.35714	5.78571	1.96	9.8	1	1	3.65854	6	5.56	0	1	3	1.54639	3.64948	6	0	1	1
	5.76923	6.69231	2.2	16.76	2	2	3.94737	5.05263	3.04	20.7733	1	1	3.06122	5.38776	3.64	4.94667	1	1
	4.6875	7.5	2.64	0	1	3	3.94737	6	2.04	0	1	1	5	11.2	4.24	8.15579	1	1
	1.68539	7.95506	4.04	0	1	1	4.16667	5.66667	2.04	11.4	1	1	5.17241	8.68966	3.56	41.84	1	1
	1.78571	2.71429	6.56	37.472	1	1	4.16667	5	3.12	0	1	1	4.41176	7.41176	2.88	0	1	1
	4.6875	6.375	3.24	4.29846	2	2	4.6875	6.1875	3.24	19.56	1	1	4.41176	7.23529	2.96	0	1	1
	6	6.96	2.96	8.67429	1	3	4.54545	11.6364	2.16	0	1	1	4.54545	8.72727	2.12	17.96	1	1
	4.54545	4.72727	2.64	0	1	1	2.67857	11.5714	3.24	0	1	1	4.16667	11.8333	3.2	0	1	1
	4.83871	6.19355	2.68	28.1	1	1	1.78571	2.71429	5.4	0	1	1	1.76471	8.82353	4.4	0	1	1
	5.35714	5.35714	3.08	19.88	1	1	3.48837	4.18605	2.6	3.73268	1	1	0.909091	1.67273	8.8	0	1	1
	5.55556	5.11111	2.68	48.04	1	1	5.35714	6	2.8	5.78667	1	1	3.40909	4.36364	3.64	4.29455	1	1
	4.83871	5.22581	2	0	1	1	4.6875	4.875	2.36	0	1	1	4.83871	6.58065	1.72	2.76923	1	1
	5.55556	5.77778	2.72	13.79	1	1	4.05405	7.94595	2.96	0	2	2	6	6.48	3.24	11.0733	1	1
	5	5	2.08	0	1	1	4.54545	5.63636	3.08	12.32	1	3	6	7.2	2.08	0	1	1
	5	7.4	1.84	0	1	1	4.16667	5.83333	2.6	0	1	1	5.55556	6.88889	3.52	0	1	1
	4.54545	6.54545	2.76	0	1	1	3.84615	5.53846	2.4	0	1	1	6.25	6.75	3.4	20.68	1	1
	3.26087	4.43478	5.2	0	1	1	3.94737	5.52632	2.72	51.36	1	1	7.14286	7.14286	1.68	5.88	1	1
	4.6875	4.6875	2.84	6.22286	1	1	3	18.24	3.2	0	3	2	5	14	2.92	0	3	2
	5.76923	5.53846	1.68	4.62667	1	1	3.125	9.875	7.92	52.08	3	4	3.40909	6.54545	4.28	0	1	3
	6.52174	5.21739	2.12	11.0133	1	1	3.40909	5.04545	5.72	33.88	1	3	2.94118	39.2941	2.96	0	1	1
	6	5.52	2.92	0	1	1	3.65854	5.85366	1.8	6.17333	1	1	0.46729	1.25234	14.48	0	1	1
	5.55556	5.77778	1.92	0	1	1	3.40909	5.59091	2.6	0	1	1	1.78571	5.71429	4.28	4.84709	1	1
	6.52174	6.26087	2.52	11.03	1	1	3.75	6.6	2.28	8.68	1	1	2.67857	10.0714	3.64	4.52	1	1
	6.52174	7.04348	1.8	0	1	1	3.26087	5.21739	3.28	0	1	1	1.82927	4.90244	4.88	0	1	1
	5.35714	4.71429	2.16	0	1	1	3.57143	5.71429	3.32	21.38	1	1	3.19149	8.42553	3.76	5.21029	1	1
	6.52174	6.26087	2.36	9.168	1	1	7.5	5.7	6.2	10.3818	1	1	2.45902	10.1311	5.12	0	1	1
	5.76923	5.07692	1.68	0	1	1	5.55556	7.33333	3.32	0	1	1	2.05479	6.41096	6.52	0	1	1
	6	6.48	2.64	46.64	1	1	5.35714	9.64286	2.8	0	3	2	2.05479	9.20548	3	0	1	1
	6.52174	6	2.72	21.58	1	1	5.55556	8.66667	3.4	46.6	2	4	1.47059	4.88235	5.16	0	1	1
	6.52174	7.82609	2.36	0	1	1	5.35714	5.78571	3.6	0	1	3	3.33333	11.2	6	8.11579	1	1
	5.35714	6.64286	2.88	0	1	1	5	6	1.8	0	1	1	2.58621	10.8621	5.32	0	1	1
	4.41176	5.47059	2.6	0	1	1	4.83871	6.3871	2.08	0	1	1	1.85185	6.2963	4.84	0	1	1
	5.17241	6	2.28	8.312	1	1	4.28571	5.48571	1.84	0	1	1	1.76471	4.30588	4.84	0	1	1
	5.55556	6.88889	2.6	22.04	1	1	3.94737	7.42105	2.6	0	1	1	3.26087	6.3913	4.96	7.93231	1	1
	4.6875	5.8125	2	0	1	1	2.83019	6.45283	3.56	0	1	1	4.28571	7.88571	2.56	4.46909	1	1
	4.83871	5.6129	1.72	16.6	1	1	2.72727	5.45455	4.08	0	1	1	4.28571	9.25714	3.08	0	1	1
	5.17241	6.41379	1.92	12.94	1	1	2.77778	4.88889	3.44	81.2	1	1	3.33333	9.06667	3.72	0	1	1
	5.17241	4.96552	2.28	0	1	1	3.06122	4.53061	2.6	10.832	1	1	2.72727	6.87273	3.72	0	1	1
	6.25	6.25	1.76	5.6	1	1	3.94737	4.10526	2.8	7.36	1	1	5.76923	9	18.16	32.1821	2	2
	6.52174	6.26087	2.8	44.2	1	1	4.54545	3.45455	2	8.336	1	1	6.25	7	2.44	13	1	3
	6	5.04	2.16	0	1	1	5.76923	7.61538	1.88	6.04	2	2	7.5	8.1	1.72	4.72	1	1
	5.35714	6	2	0	1	1	6.25	6.25	2.96	22.64	1	3	7.89474	8.84211	3.04	40.28	1	1
	4.28571	6.68571	3.28	0	1	1	4.54545	6.54545	3.2	0	1	1	4.16667	9.66667	3.64	0	1	1
	5	5.2	3.56	15.56	1	1	4.6875	6.1875	2.4	33.12	1	1	2.94118	6.94118	3.12	0	1	1
	4.6875	5.8125	3.36	0	1	1	4.83871	6.3871	4.52	103.72	1	1	2.88462	22.5	3.76	0	1	1
	4.6875	4.875	2.72	0	1	1	4.54545	6.36364	1.6	0	1	1	0.426136	3.01705	18.92	0	2	2
	5	6.6	2.52	24.72	1	1	3.84615	4.61538	2.2	0	1	1	3.06122	6.73469	7.76	7.86997	1	3
	4.6875	6.5625	2.52	0	1	1	4.41176	22.2353	1.56	4.008	3	2	1.63043	5.80435	5.8	0	1	1
	3.65854	5.26829	2.24	0	1	1	2.67857	5.67857	7.32	0	1	3	3.57143	11.8571	4.64	5.5472	1	1
	5	6.2	2.4	5.01818	1	1	3.125	7.375	2.16	2.4	1	1	2.83019	11.8868	4.2	0	1	1
	4.6875	6.375	2.24	0	1	1	2.63158	6.63158	3.84	0	1	1	2.83019	7.81132	5.32	0	1	1
	4.6875	6	2.64	0	1	1	2.88462	6.57692	3.44	13.008	1	1	2.54237	12.7119	3.56	0	1	1
	5	7.8	2.48	20.48	1	1	2.83019	4.98113	3.92	0	1	1	4.16667	10.1667	5.68	6.74435	3	2
	3.75	5.55	4.12	0	1	1	3.06122	5.26531	3.24	21.37	1	1	5.76923	6.69231	4.04	8.2	1	3
	3.94737	6.78947	2.52	22.28	1	1	3.40909	6.95455	2.6	10.344	1	1	6.52174	6	2.76	15.0267	1	1
	3.40909	4.09091	2.4	0	1	1	3.06122	5.5102	4.12	0	1	1	6.25	6.5	2.08	0	1	1
	4.6875	5.625	2.12	4.57333	1	1	3.33333	7.6	2.8	14.05	1	1	6.52174	7.56522	2.36	32.72	2	2
	5.17241	5.7931	3.28	23.3867	1	1	2.63158	5.57895	3.2	0	1	1	5.76923	6.69231	2	0	2	4
	5.55556	5.11111	2.36	19.1	1	1	2.67857	5.78571	3.64	88.76	1	1	6.52174	7.04348	2.76	15.0267	1	3
	5.76923	5.76923	1.88	26.84	1	1	2.72727	5.01818	3.96	102.96	1	1	5.76923	8.30769	2.32	0	1	1
	6.25	7	3.92	38.96	1	1	2.77778	5.11111	2.6	43.64	1	1	7.14286	6.85714	3.88	14.128	1	1
	6.52174	6	2.36	30.88	1	1	2.67857	4.82143	2.8	0	1	1	5.55556	3.77778	1.08	0	1	1
	7.14286	7.42857	2.68	21.16	1	1	3.19149	13.0213	1.8	1.8	2	2	6.25	8.75	2.04	12.92	1	1
	7.14286	6	2.28	0	1	1	2.34375	6.46875	5.64	0	1	3	6	8.64	2.44	0	1	1
	8.82353	7.05882	2.16	7.77	1	1	2	2.4	3.76	0	1	1	3.65854	15.3659	4.44	0	3	2
	6.25	4.75	2.96	0	1	1	2.63158	8.94737	1.68	3.2	2	2	3.125	12.25	7.12	0	1	3
	6.81818	6	2.04	16.12	1	1	3.19149	12.383	5.36	14.572	1	3	1.74419	4.39535	4.48	0	1	1
	6.52174	5.21739	2.92	0	1	1	1.2	2.64	6.8	0	1	1	2.88462	6.34615	3.12	4.03765	1	1
	6.52174	5.47826	2.08	0	1	1	1.5625	2.25	3.04	5.82069	1	1	3.75	8.4	3.72	8.78667	1	1
	6.52174	7.56522	2.6	0	1	1	4.28571	4.97143	2.56	3.20262	1	1	3	6.96	4.4	0	2	2
	5.35714	9.21429	2.88	0	1	1	5.76923	5.76923	1.88	3.96	1	1	2.88462	5.19231	3.28	0	1	3
	3.84615	6.76923	3.56	0	1	1	6.25	5.25	1.56	8.28	1	1	3.40909	6.13636	2.4	5.7	1	1
	4.54545	6	3.24	11.38	1	1	6.25	6.5	2.16	0	1	1	4.41176	6.70588	2.6	5.32	1	1
	3.84615	24.3077	2.6	0	1	1	6.25	9.75	2.6	0	2	2	4.28571	5.82857	3.88	0	1	1
	0.622407	1.46888	11.36	0	1	1	6.25	6.5	2.56	0	1	3	5	7.8	3.2	14.24	1	1
	2.83019	5.20755	5	5.74426	1	1	5.55556	5.77778	3.76	0	1	1	4.41176	7.41176	3.12	0	1	1
	3.75	4.65	2.92	6.24308	1	1	5.76923	6.23077	1.64	17.24	1	1	3.75	9	2.6	0	1	1
	4.28571	6.17143	2.88	14.36	1	1	5	10	2.6	0	1	1	3.33333	7.6	3.4	0	1	1
	4.28571	7.2	2.12	0	1	1	3.57143	5.71429	3.64	0	1	1	2.72727	11.3455	6.44	0	3	2
	3.65854	5.85366	2.48	0	1	1	3.33333	5.33333	1.96	0	1	1	4.28571	7.02857	7.36	12.96	1	3
	2.83019	4.18868	3.64	0	1	1	3.75	7.5	4.8	30.4	1	1	3.94737	7.26316	2.56	0	1	1
	3.94737	6.94737	2.56	5.296	1	1	2.67857	8.03571	3.04	0	1	1	3.94737	6.47368	2.88	0	1	1
	3.84615	5.23077	3.48	0	1	1	1.85185	5.85185	3.4	0	2	2	3.94737	6.63158	2.2	0	1	1
	4.28571	4.8	3.48	22.03	1	1	2.14286	6.08571	4.36	11.9964	1	3	4.05405	6.16216	2.28	24.48	1	1
	4.83871	6.58065	2	8.82	1	1	2.34375	4.6875	5	28.04	1	1	3.40909	4.36364	2.88	0	1	1
	4.05405	5.51351	3.92	0	1	1	3	5.28	2.64	4.92571	1	1	5.55556	6	2.72	5.00706	1	1
	5.55556	6.22222	3.32	8.612	1	1	3.26087	5.6087	2.48	10.76	1	1	5	5.6	2.96	0	1	1
	5.76923	5.07692	3.76	72.4	1	1	3.40909	5.45455	3.28	37.6	1	1	6.25	7.25	2.16	6.32	1	1
	6.81818	5.72727	2	8.16	1	1	3.65854	7.02439	2.48	14.5067	1	1	5.76923	6.46154	3.24	0	1	1
	7.14286	6.28571	2.28	32.52	1	1	2.54237	4.37288	5.6	0	1	1	6	6.96	1.88	20.88	1	1
	6.52174	5.47826	2.44	0	1	1	2.5	6.6	2.52	0	2	2	4.83871	7.93548	2.6	0	2	2
	6.52174	6	2.48	0	1	1	2.54237	18.1017	4.6	120.24	3	4	4.54545	6	2.44	0	1	3
	6.52174	5.73913	2.56	0	1	1	4.41176	6.88235	8.24	9.7632	2	4	4.41176	10.7647	2	0	1	1
	6	6	2	0	1	1	5.17241	5.17241	2.16	5.64	1	3	3.06122	5.02041	5.84	0	2	2
	6.81818	5.45455	2.48	13.3333	1	1	4.54545	9.09091	1.2	0	2	2	2.02703	14.5946	5.56	0	3	4
	6	5.76	2.04	0	1	1	5.55556	8.44444	2.68	5.74	2	4	1.08696	1.95652	11.2	0	1	3
	7.14286	5.71429	2.24	8.96	1	1	5.35714	5.78571	4.24	0	1	3	3.40909	5.31818	2.68	3.09191	1	1
	6.52174	5.73913	2.4	0	1	1	5.55556	7.55556	2.12	30.2	2	2	4.28571	6.17143	3.32	10.1644	1	1
	6.52174	6.52174	2.44	0	1	1	5.17241	5.7931	2.76	0	1	3	4.6875	6.375	2.12	9.37333	1	1
	6	5.04	2.92	0	1	1	4.6875	7.6875	1.8	0	1	1	4.83871	6	2.88	50	1	1
	5.76923	8.07692	2.16	0	1	1	3.57143	6.28571	0.64	0	1	1	6.52174	6.52174	3.32	9.3	1	1
	3.75	5.55	2.16	0	1	1	3.57143	6.85714	3.16	0	1	1	5.55556	5.55556	2.68	0	1	1
	3.48837	6.4186	2.96	0	1	1	3	8.4	6	0	1	1	5.17241	15.5172	2.2	0	1	1
	3.75	5.4	3.08	19.6133	1	1	1.94805	6	4	0	1	1	2.67857	7.92857	3.64	0	1	1
	4.54545	5.81818	3.28	11.9543	1	1	2.27273	4.90909	5.84	22.4	1	1	2.02703	17.4324	4.36	0	2	2
	5.17241	6	2.24	9.2	1	1	2.34375	5.25	2.8	23.28	1	1	0.78534	1.06806	11.08	0	1	3
	5.76923	6.23077	2.68	15.8533	1	1	3.40909	5.18182	3.88	7.488	1	1	4.6875	7.125	3.12	3.47421	1	1
	4.41176	5.47059	2.52	0	2	2	3.57143	5.71429	2.88	31.44	1	1	4.83871	8.70968	3.04	50.16	1	1
	5	5.6	2.96	15.86	1	3	3.65854	5.70732	3.04	62.08	1	1	3.75	25.2	5.04	0	3	2
	6.52174	6	2.44	6.77714	1	1	3.84615	5.84615	2.76	26.16	1	1	3	6.36	7.92	0	1	3
	6.25	6	2.52	0	1	1	3.57143	5.57143	2.72	0	2	2	5.17241	6.62069	2.52	3.07238	1	1
	5.76923	8.53846	2.12	0	1	1	3.94737	5.52632	2.52	11.64	1	3	5.55556	7.11111	2.8	23.32	1	1
	4.6875	6.5625	3.04	0	1	1	3.57143	5.71429	2.68	0	1	1	5.76923	6.23077	2.28	28.28	1	1
	4.83871	6.3871	3.24	60.28	1	1	3.57143	22.5714	3.2	0	1	1	5.55556	6.66667	5.6	0	2	2
	4.6875	6	2.16	0	2	2	0.980392	2.5098	7.12	0	1	1	6.81818	6.54545	3.84	15.456	1	3
	5.76923	5.07692	3	10.4533	1	3	3	5.4	4	4.69903	1	1	5.55556	6	2.88	0	1	1
	6	7.92	1.52	17.52	1	1	3.65854	5.26829	3	8.46667	1	1	5.55556	5.55556	2.4	0	1	1
	4.41176	4.76471	4.08	0	1	1	4.83871	5.03226	2.8	7.016	1	1	5.17241	5.7931	2.28	0	1	1
	6.25	5.25	2.56	6.112	1	1	4.83871	5.41935	2	0	1	1	5.55556	7.33333	1.68	9.24	1	1
	6	4.8	2.08	0	1	1	6	6.96	3.2	11.8667	1	1	4.28571	5.82857	2.04	0	1	1
	5.35714	4.5	1.76	0	1	1	6	6.96	1.8	0	1	1	3.75	6.9	3.68	0	1	1
	6.52174	6	1.64	5.32	1	1	5.17241	5.7931	2.2	0	1	1	3	10.32	5	0	1	1
	6	4.32	2.36	0	1	1	5.35714	6.64286	1.72	18.52	1	1	2.20588	4.5	4.24	0	1	1
	7.14286	6.28571	1.52	5.72	1	1	5.17241	6.2069	4.16	0	1	1	3.48837	5.86047	1.96	1.8224	1	1
	6.81818	6.54545	1.36	0	1	1	5.76923	5.76923	1.68	5.84	1	1	3.84615	5.53846	2.8	13.72	1	1
	7.5	6.3	1.88	11.08	2	2	5	7.4	2.32	0	2	2	3.75	6.15	2.4	0	1	1
	6.81818	4.09091	2.32	0	1	3	6.81818	7.09091	3.72	9.88	1	3	3.33333	6.13333	2.84	0	1	1
	8.33333	6.33333	1.32	4.56	1	1	5.76923	6.46154	2.2	0	1	1	3.57143	6.42857	3.16	21.64	1	1
	7.14286	6.85714	1.72	0	1	1	6	6.24	2.36	33.36	1	1	3.75	5.4	3	27	1	1
	5.76923	6.92308	3.24	0	1	1	5.76923	6.23077	1.84	0	1	1	4.83871	7.93548	1.28	0.728889	1	1
	4.54545	7.63636	1.8	0	1	1	5.76923	6	1.64	0	1	1	5.17241	6.41379	2.72	18.38	1	1
	3.33333	8.13333	2.56	0	1	1	5.35714	6.42857	3.44	0	1	1	4.83871	6.19355	3.24	0	1	1
	2.27273	6.45455	3.44	0	1	1	5.35714	2.14286	1.6	0	1	1	5.17241	5.17241	3.2	31.04	1	1
	2.5	5.1	4.36	19.56	1	1	4.83871	6.58065	2.72	0	1	1	5.35714	11.7857	2.76	52.04	3	2
	2.94118	4.94118	3.96	14.84	1	1	4.16667	6.66667	2.56	0	1	1	5.55556	5.33333	3.16	29.08	1	3
	3.75	5.4	4	12.4364	1	1	3.26087	6.65217	2.2	0	1	1	5.35714	12.4286	2.24	0	3	2
	4.28571	7.2	2.68	11.36	1	1	3	12.24	3.2	0	1	1	6	6.72	4.28	20.6133	1	3
	4.41176	6.35294	2.44	28.28	1	1	1.45631	4.42718	10.6	0	3	2	6	6.96	1.56	0	1	1
	4.83871	6.96774	3.6	25.92	1	1	4.05405	9.72973	4.4	5.16242	1	3	4.41176	7.05882	2.64	0	2	2
	4.16667	5.83333	2.2	0	1	1	2.34375	5.8125	4	0	1	1	4.54545	5.45455	2.56	34.24	1	3
	4.05405	5.18919	2.16	0	2	2	2.38095	3.33333	3.4	61.36	1	1	4.6875	5.625	2.36	39.48	1	1
	5.35714	4.92857	2.36	5.72	1	3	2.5	4.2	2.8	30.8	1	1	4.83871	6.58065	2.52	43.44	1	1
	5.76923	5.76923	2.36	21.08	1	1	3.48837	4.74419	3.72	8.88	1	1	4.6875	9.375	3.36	0	1	1
	5	4.6	2.68	0	1	1	3.84615	7.23077	1.72	5.23	2	2	5	7.2	3.2	21.2	1	1
	8.33333	6	4.36	9.52	1	1	5.17241	55.8621	4.16	10.772	3	4	5.17241	7.44828	3.16	53.04	1	1
	6.52174	4.95652	3.12	0	1	1	5	4.2	13.28	0	1	3	4.54545	4.72727	3.16	0	1	1
	7.14286	5.14286	2	15.02	1	1	5.55556	13.5556	1.72	9.64	2	2	5.35714	6	2.52	10.808	1	1
	7.14286	5.71429	2.16	0	1	1	4.6875	6.5625	4.2	0	1	3	7.14286	5.71429	4.36	14.08	1	1
	6.25	5.25	2.52	0	1	1	4.54545	5.81818	2.64	0	1	1	8.33333	10.3333	1.52	5.84	2	2
	7.5	5.4	3.04	14.04	1	1	4.28571	6.68571	2.36	0	1	1	7.5	6.3	2.28	0	1	3
	7.14286	4.85714	4.72	0	1	1	4.05405	5.83784	2.68	0	1	1	7.5	6.3	2.48	0	1	1
	8.33333	6	1.96	9.64	1	1	3.65854	7.02439	3.32	0	1	1	5.76923	5.76923	2.76	0	1	1
	8.82353	6.70588	2.08	25.2	1	1	3.33333	6.8	3.48	0	1	1	7.5	9.3	2.48	7.41333	2	2
	5.76923	6.92308	3	0	1	1	3.19149	7.40426	3.2	0	2	2	7.14286	7.42857	2.64	0	1	3
	5.76923	5.07692	3.52	0	1	1	2.63158	4.84211	4.4	0	1	3	6	6.24	2.16	0	1	1
	7.14286	6	2.52	9.408	1	1	3	6.36	2.92	10.6343	1	1	7.14286	6.28571	2.04	7.29	1	1
	7.5	6.9	3.48	56.28	1	1	3.06122	6.85714	2.2	6.12	1	1	7.14286	6.57143	1.68	0	1	1
	6.81818	4.63636	1.48	0	1	1	2.72727	6.21818	2.64	0	2	2	6	6	2.88	0	1	1
	7.89474	6.94737	2.28	12.4133	1	1	2.58621	6.41379	2.96	0	2	4	7.5	6	3.8	15	1	1
	7.14286	6	1.56	0	1	1	3.33333	5.33333	3.4	6.58462	1	3	8.33333	6	2.52	18	1	1
	6.81818	5.18182	1.56	0	1	1	3.84615	6.76923	2.08	5.2	1	1	7.89474	5.68421	2.52	0	1	1
	7.14286	5.71429	1.68	21	1	1	5	5.8	4.72	14.5867	1	1	8.33333	5.66667	2.28	30.36	1	1
	6.81818	4.36364	2.24	0	1	1	4.41176	7.05882	5.04	0	1	1	7.89474	6.31579	1.88	0	1	1
	7.14286	5.14286	2.12	33.2	1	1	3.40909	3.40909	3.16	0	1	1	8.82353	6.70588	2.24	14.48	1	1
	6.52174	5.73913	1.24	0	1	1	4.28571	8.74286	3.8	14.6889	2	2	9.375	6.375	2.08	23.2	1	1
	6.81818	6.54545	1.56	16.52	1	1	4.41176	6	3.64	58.04	1	3	8.33333	7.66667	2.28	0	2	2
	6.25	5.5	2.48	0	1	1	4.05405	8.75676	2.2	0	2	2	7.14286	5.42857	1.92	0	1	3
	5.76923	6.92308	1.68	0	1	1	3	6.24	3.76	0	1	3	8.33333	5.66667	2.2	10.84	1	1
	4.83871	7.16129	1.8	0	1	1	3.57143	5.71429	3.48	10.83	1	1	8.82353	14.4706	1.72	19.4	3	2
	4.28571	4.62857	2.68	0	1	1	2.67857	3.21429	3.96	0	1	1	7.89474	5.68421	2.36	0	1	3
	4.83871	6.96774	2.68	15.08	1	1	3.33333	16.6667	1.16	0.996364	3	2	7.5	6	2.04	0	1	1
	4.16667	8	3.12	0	1	1	3.94737	5.84211	8	24.2857	2	4	6.81818	9	0.68	0	1	1
	4.16667	5	4.88	0	1	1	5	4.6	3.32	10.22	1	3	6	11.28	1.6	0	3	2
	5.35714	4.92857	2.96	9.12	1	1	5.17241	9.31034	1.76	26.12	2	2	7.5	6.3	6.68	25.88	1	3
	5.35714	4.07143	1.4	0	1	1	7.14286	10.5714	2.84	5.57	2	4	7.5	6.6	1.12	0	1	1
	6.52174	6	2.6	11.064	1	1	5	5.6	2.48	0	1	3	7.5	6	3.2	0	1	1
	6	4.8	3.28	0	1	1	5.17241	5.7931	2.2	33.52	1	1	7.14286	6.57143	1.96	0	1	1
	7.5	6	2.44	9	1	1	5.35714	6.85714	1.92	24.32	1	1	7.14286	6.28571	2.12	0	1	1
	7.14286	5.14286	2.36	0	1	1	5.76923	5.76923	2.48	18.08	1	1	9.375	5.625	5.68	21.04	1	1
	6.81818	4.63636	2.48	0	1	1	5.17241	5.37931	2.24	0	2	2	8.33333	6.33333	1.64	0	1	1
	6.81818	4.36364	2.32	0	1	1	6.52174	23.4783	1.16	1.62	3	4	9.375	8.625	3.8	28.12	2	2
	6	4.8	1.36	0	1	1	4.16667	6	5	0	1	3	9.375	7.125	1.6	0	1	3
	7.89474	6.31579	1.64	4.3	1	1	4.28571	5.82857	1.84	15.84	1	1	8.82353	6.70588	1.8	0	1	1
	7.14286	5.14286	2.6	0	1	1	4.28571	5.65714	2.44	0	1	1	7.89474	6.31579	1.52	0	1	1
	9.375	7.5	2	6.096	1	1	4.05405	5.67568	1.72	0	1	1	6.52174	5.73913	2.2	0	1	1
	6	8.16	2.8	0	1	1	4.6875	9.9375	3.4	16.2	2	2	6.81818	5.72727	6.16	122.32	1	1
	5.76923	11.3077	2.32	0	2	2	5	6	2.44	7.24	1	3	7.14286	8.57143	7.64	150.44	2	2
	4.16667	8.16667	2.84	0	1	3	5.35714	5.78571	1.68	8.4	1	1	7.89474	6.63158	2.6	15.9	1	3
	2.20588	7.05882	2.84	0	1	1	5.35714	6.21429	1.76	0	1	1	6.52174	6.26087	2.36	0	1	1
	1.48515	3.38614	4.72	0	1	1	5.35714	4.5	2.52	0	1	1	7.89474	6	4.24	19.82	1	1
	2.67857	3.85714	3.16	4.25511	1	1	6	7.2	1.84	10.1733	2	2	6.52174	5.73913	1.96	0	1	1
	3.84615	4.46154	3.84	9.34588	1	1	5.55556	6.44444	3.24	0	1	3	6.81818	5.18182	2.52	38.6	1	1
	5.35714	6.64286	2.64	6.40727	1	1	4.6875	3.375	1.8	0	1	1	4.83871	22.0645	2.56	0	3	2
	5	5.6	1.96	0	1	1	6.25	18.75	0.8	1.04	3	2	4.05405	5.83784	6.4	0	1	3
	5.17241	5.17241	2.28	35.92	1	1	5.76923	5.76923	4.8	0	1	3	4.83871	6.3871	2.4	7.36	1	1
	5.17241	6.62069	2.36	0	1	1	6.25	5.75	2.76	23.88	1	1	4.28571	5.82857	3.76	0	1	1
	5	7	1.92	0	1	1	6	4.8	2	0	1	1	5	8.6	2.04	6.12	1	1
	4.16667	5.66667	2.84	0	1	1	6.25	5	1.4	15.8	1	1	3.84615	7.69231	2.32	0	1	1
	5.76923	5.30769	3.72	9.856	1	1	6.52174	5.47826	1.76	23.84	1	1	3.33333	6.13333	3.8	0	1	1
	5.55556	6.22222	2.12	0	1	1	6	9.36	1	0	3	2	3.48837	5.5814	5.12	75.64	1	1
	5.35714	6	3.44	0	1	1	6.52174	6.26087	2.32	11.06	1	3	4.05405	7.2973	2.76	9.91333	2	2
	6.52174	6.52174	2.04	6.272	1	1	6.81818	4.90909	2.28	31.32	1	1	3.75	6.3	2.84	0	1	3
	6	5.28	1.84	0	1	1	10	6.8	2.52	6.37714	1	1	3.75	4.95	2.16	0	1	1
	6.52174	5.47826	2.08	15.88	1	1	9.375	6.75	2.64	0	1	1	4.54545	7.45455	2.72	9.32	1	1
	6.25	5.25	2.56	0	2	2	8.33333	5.33333	1.92	0	1	1	2.72727	6.43636	4.64	0	1	1
	7.14286	5.14286	2.68	15.56	1	3	10	6	1.56	6.16	1	1	2.54237	15.1525	4.2	0	3	2
	7.5	4.8	1.76	22.56	1	1	10.7143	6.42857	1.76	18	1	1	1.63043	23.3478	8.24	0	1	3
	7.89474	5.05263	2.92	46.24	1	1	10	5.6	1.92	0	1	1	0.431034	1.31034	16.12	0	1	1
	6.25	4.75	1.28	0	1	1	9.375	5.625	2.68	0	1	1	2.77778	9.66667	3.6	3.70286	1	1
	6.81818	7.36364	1.32	7.48	1	1	9.375	6.75	2.32	0	1	1	2.41935	6.77419	4.28	0	1	1
	5.35714	5.14286	3.52	0	1	1	9.375	5.25	1.28	0	1	1	2.72727	5.56364	3.6	9.88571	1	1
	5.55556	6.44444	3.04	59.2	1	1	8.82353	5.64706	2.4	0	1	1	3.125	4.75	3.64	14.6114	1	1
	5	6.8	1.76	0	1	1	8.82353	5.29412	1.6	0	1	1	2.88462	10.3846	4.48	0	3	2
	4.28571	4.97143	3.24	0	1	1	9.375	6.375	1.24	11.48	1	1	4.54545	5.45455	4.8	6.88421	1	3
	5	5.8	2.6	11.24	1	1	9.375	6	2.28	0	1	1	4.54545	8.54545	3.72	0	2	2
	4.54545	4.90909	2.32	0	1	1	8.82353	6	2.68	0	1	1	4.6875	6.5625	2.8	32.24	1	3
	5.55556	7.11111	1.72	4.6	1	1	8.82353	6.70588	2.44	0	1	1	3.84615	9.84615	2.56	0	1	1
	4.83871	5.80645	3.44	0	1	1	8.82353	6	1.48	0	1	1	3.48837	7.11628	3.96	0	1	1
	4.54545	5.81818	2.56	0	1	1	6.81818	7.09091	2.16	0	1	1	2.72727	10.4727	5.16	0	3	2
	5.35714	7.28571	2.64	10.256	1	1	8.33333	5.66667	2.24	7.64	1	1	3.75	9.45	5.6	10.2933	3	4
	5.35714	5.35714	3.8	0	2	2	8.33333	5	2.04	0	1	1	4.41176	6.88235	4.56	16.12	1	3
	6.25	4.75	2.8	13.6	1	3	8.33333	8	1.32	0	2	2	4.05405	6.81081	2.88	0	1	1
	7.5	6	1.6	5.8	1	1	8.82353	5.29412	2.68	31.92	1	3	4.6875	10.3125	3.04	11.744	2	2
	6.81818	5.18182	2	0	1	1	8.33333	5.33333	2.48	0	1	1	3.65854	6	3.36	0	1	3
	7.89474	6	2.12	10.7333	1	1	8.33333	7	2.2	0	1	1	8.33333	12.3333	3.2	4.42087	1	1
	7.89474	6.94737	2.08	0	1	1	8.82353	6	2.08	23.16	1	1	3.26087	5.08696	2.68	0	1	1
	7.5	5.4	1.68	0	1	1	8.33333	6	1.72	0	1	1	4.41176	8.11765	2.72	6.00667	3	2
	6.81818	4.09091	2.2	0	1	1	6.81818	6.54545	1.84	0	1	1	5	6.2	3.16	13.06	1	3
	7.14286	6.28571	1.6	22.6	1	1	6	6	2	0	1	1	6	5.52	3.28	13.48	1	1
	7.89474	6.31579	2	12.64	1	1	5.76923	6.92308	1.8	0	1	1	5.35714	33	2.76	0	3	2
	5.55556	6.44444	3.04	0	2	2	5	5	2.16	0	1	1	3.94737	7.42105	7.08	0	1	3
	6.25	5	3.12	18.8	1	3	5.76923	5.76923	1.48	4.6	1	1	3.94737	9	5.2	0	1	1
	5.55556	6	1.04	0	1	1	5.55556	5.55556	3	0	1	1	3.65854	7.7561	3.36	0	1	1
	5.17241	4.96552	1.96	0	1	1	5	5	1.68	0	1	1	2.88462	3.57692	3.32	0	1	1
	6.81818	7.09091	2.6	7.75429	1	1	5.17241	5.7931	1.64	20.2	1	1	3	3.24	0.2	-25.8	1	1
	4.83871	5.41935	1.96	0	1	1	5.17241	5.58621	2.08	0	1	1	4.41176	5.29412	2.88	6.705	1	1
	5.17241	5.7931	2.88	28.4	1	1	5.35714	6.64286	1.92	25.44	1	1	5	7	2.12	9.02	1	1
	4.83871	5.6129	1.48	0	1	1	6	6.24	4.2	28.8667	1	1	6.52174	6	2.36	5.51429	1	1
	6.25	7.25	2.64	7.71429	1	1	6	5.76	2.2	0	1	1	5.76923	5.53846	2.76	0	1	1
	6	6.48	2.6	0	1	1	6	5.76	2.04	0	1	1	3	3	1.68	0	1	1
	5.55556	6.22222	2.08	0	1	1	5.55556	6	2.04	0	1	1	6.52174	6.78261	3.4	5.44444	1	1
	4.6875	4.6875	2.84	0	1	1	6	6	3.88	38.88	1	1	5.76923	7.84615	6.04	0	1	1
	5.17241	4.75862	2.24	14.2267	1	1	6.81818	5.45455	3.2	19.3333	1	1	5.55556	6.88889	2.16	0	1	1
	5.76923	5.53846	1.68	8.26667	1	1	6.25	5	2.4	0	1	1	6	7.68	2.2	14.2	1	1
	5.35714	5.35714	1.68	0	1	1	6	5.76	1.8	0	1	1	7.5	9.9	1.48	2.28	1	1
	6.52174	4.43478	2.24	7.944	1	1	6	5.28	1.96	0	1	1	6	10.32	1.84	0	1	1
	10.7143	8.57143	2.04	4.15556	1	1	6	6.72	2.32	0	1	1	4.28571	7.37143	2.28	0	1	1
	6.81818	4.63636	2.24	0	1	1	5.55556	6.22222	1.72	0	1	1	4.83871	7.16129	3.52	17.47	1	1
	7.89474	6	1.48	6.54667	1	1	5.35714	7.71429	4.8	0	1	1	4.6875	6.375	2.92	0	1	1
	8.33333	6	1.56	15.96	1	1	5.76923	7.15385	1.88	7.6	1	1	5.35714	17.1429	2.36	9.36	3	2
	8.33333	6.33333	2.16	0	1	1	4.83871	6.77419	2.16	0	1	1	4.83871	6	5	0	1	3
	8.33333	6	2.68	0	1	1	5	9	3.56	68.36	2	2	5.17241	7.24138	1.44	4.34	1	1
	8.82353	7.76471	2	23.76	1	1	4.16667	11.6667	2.84	0	1	3	5	6.6	2.64	0	1	1
	8.33333	6	3.2	0	1	1	2.27273	8.63636	3.8	0	1	1	5.55556	5.33333	5.8	46.12	1	1
	8.33333	6.33333	2.2	0	1	1	1.68539	1.95506	5.44	0	1	1	5.35714	6.42857	1.8	0	1	1
	8.82353	5.29412	2.2	26.68	1	1	2.77778	4.44444	2.32	4.10971	2	2	5.76923	6	2.12	14.08	1	1
	9.375	5.25	2.32	29.84	1	1	3.94737	4.89474	2.8	5.65	1	3	6.52174	6.26087	1.64	6.24	1	1
	8.82353	5.29412	1.76	0	1	1	4.28571	4.97143	2.8	21	1	1	6.81818	6.27273	2.48	35.92	1	1
	10	6.4	2.2	14.2	1	1	5	5.6	2.08	7.6	1	1	7.14286	6.85714	1.64	16.76	1	1
	10	7.6	2.24	0	1	1	5	10.2	2.56	0	1	1	4.41176	6.70588	3.84	0	2	2
	11.5385	6	1.88	9.16	1	1	2.27273	18.1818	3.56	0	1	1	4.28571	18.5143	4.68	0	3	4
	10	5.2	2.4	0	1	1	0.724638	1.97101	9.28	0	1	1	6	6.72	5.8	9.5	1	3
	8.82353	5.29412	1.68	0	1	1	2.41935	5.32258	3.92	4.4331	1	1	6.52174	7.56522	2.36	16.62	1	1
	8.82353	5.29412	2.4	0	1	1	3.33333	10.5333	4.08	9.05647	1	1	5.76923	8.30769	2.2	0	1	1
	10	5.6	2.12	13.52	1	1	1.70455	8.31818	5.32	0	1	1	3.48837	32.7907	2.56	0	1	1
	10	5.2	1.88	0	1	1	1.11111	2.66667	7	0	1	1	1.37615	3.57798	11.2	0	1	1
	11.5385	6.46154	2.32	14.02	1	1	2.67857	7.5	3.32	3.97215	1	1	3.57143	8.71429	4	4.87761	1	1
	9.375	6.375	3.32	0	2	2	2.77778	6.55556	4.12	39.76	1	1	3.57143	20.7143	2.08	0	3	2
	8.82353	7.05882	2.56	0	2	4	2.72727	5.34545	3.24	0	1	1	2.11268	4.47887	8	0	1	3
	10	9.6	1.84	9.64	2	4	2.23881	4.02985	4.12	0	1	1	2.72727	10.5818	4.64	13.3025	3	2
	9.375	6.75	2.84	0	1	3	2.38095	3.33333	3.84	35.97	1	1	3	5.16	4.76	13.56	1	3
	9.375	6.375	1.64	0	1	1	3.94737	6	2.48	4.1216	1	1	2.72727	6.54545	1.72	0	1	1
	10	6.8	2.32	26.92	1	1	3.84615	6.76923	2.72	0	1	1	3.06122	6.4898	0.48	-15.2	1	1
	9.375	6.75	1.44	0	1	1	4.28571	8.74286	2.76	11.51	1	1	3.125	6.625	4.64	125.6	1	1
	7.89474	5.05263	2.16	0	1	1	3.65854	5.85366	2.44	0	1	1	2.94118	5.52941	4.28	0	1	1
	9.375	5.25	1.6	6.72	1	1	3.94737	5.05263	2.88	19.0933	1	1	2.20588	4.94118	3.36	0	1	1
	10	7.2	1.56	16.56	2	2	4.28571	4.8	2.68	19.0133	1	1	2.30769	7.29231	4.12	44.8533	1	1
	8.33333	5.66667	2.2	0	1	3	4.28571	6.51429	2.2	0	1	1	2.63158	8.10526	3.64	7.06	1	1
	8.82353	6	2	24.44	1	1	4.05405	5.18919	2.6	0	1	1	2.54237	7.22034	3.28	0	1	1
	9.375	7.125	1.84	20.4	1	1	4.28571	5.14286	1.84	11.64	1	1	2.5	11	4	0	2	2
	7.5	5.1	2.36	0	1	1	4.41176	11.4706	1.84	23.6	2	2	1.80723	12.4337	6.12	0	1	3
	9.375	7.125	1.84	6.48	1	1	4.41176	5.64706	3.76	0	1	3	0.877193	2.42105	8.72	0	1	1
	8.33333	6	1.76	0	1	1	5	6	5.28	35.28	1	1	3.33333	5.46667	3.2	3.35714	1	1
	7.5	6	3.12	0	1	1	4.41176	6.35294	2.8	0	1	1	4.83871	6	3.64	8.06857	1	1
	7.5	6.6	1.4	0	1	1	3.94737	5.21053	2.96	0	1	1	5	6.6	3.12	59.52	1	1
	7.5	6	2.28	0	1	1	3.57143	4.85714	2.6	0	1	1	5	6.6	2.2	0	1	1
	7.89474	6	2.68	38.4	1	1	4.6875	6.1875	2.2	4.888	1	1	5.17241	7.03448	4.64	100.92	1	1
	6.25	5.25	2.36	0	1	1	4.28571	5.48571	2.44	0	1	1	5	11.8	3.08	0	3	2
	6.25	6.25	3.36	0	1	1	4.41176	5.82353	1.6	12.48	1	1	3.26087	11.3478	4.6	0	3	4
	5.35714	6	2	0	1	1	4.6875	4.6875	2.72	25.12	1	1	10	8	7.32	9.17806	1	3
	5.76923	6.69231	2.52	20.72	1	1	5.35714	6	2.44	12.52	1	1	9.375	7.5	2.84	0	1	1
	6	5.28	2.32	31.32	1	1	5.76923	5.07692	2.32	17.92	1	1	8.82353	7.05882	1.72	0	1	1
	5.76923	5.76923	1.88	0	1	1	6.52174	6.52174	1.24	4	1	1	13.6364	7.63636	1	1.36667	1	1
	7.14286	6.85714	2.52	8.904	1	1	7.14286	4.85714	1.56	7.44	1	1	11.5385	8.30769	0.36	0	1	1
	7.14286	5.71429	2.6	0	1	1	7.5	5.4	2	28.4	1	1	10	7.6	2.16	0	1	1
	7.14286	4.85714	2.68	0	1	1	7.5	5.1	1.64	0	1	1	7.89474	6.63158	2.88	0	1	1
	8.33333	5	1.88	9.08	1	1	7.5	5.4	1.76	0	1	1	6	10.08	4.52	0	2	2
	10	6.4	1.48	5.88	1	1	5	7	4	0	1	1	6.25	6.75	3	34.68	1	3
	8.82353	6.35294	2.32	0	1	1	4.41176	6.52941	2.4	0	1	1	9.375	8.625	4	9.84	1	1
	10	6.4	2.6	16.7	1	1	4.05405	5.35135	2.8	0	1	1	7.5	6.9	3.32	0	1	1
	11.5385	6	1.52	7.24	1	1	4.05405	4.86486	2.4	0	1	1	6	6	2.56	0	1	1
	8.33333	6.33333	2.72	0	1	1	4.83871	5.22581	3.44	15.0133	1	1	6.81818	6	2.12	10.3333	1	1
	7.5	5.4	2.76	0	1	1	3.48837	2.09302	3.04	0	1	1	6.52174	6.52174	2.88	0	1	1
	8.82353	7.05882	2.12	10.0533	1	1	5.35714	4.5	1.92	4.384	1	1	7.14286	8	2.28	15.72	1	1
	8.33333	6	1.36	0	1	1	6	5.04	2	11.6667	1	1	6.81818	7.36364	2.84	0	1	1
	8.33333	6.33333	1.96	0	1	1	6.25	4.75	2	29.84	1	1	6.25	11.75	3.08	0	3	2
	7.5	7.2	1.84	0	1	1	7.14286	20.8571	2.24	12.6	3	2	7.14286	6.57143	2.8	9.24	1	3
	6.25	5.5	2.72	0	2	2	6.25	6.25	5.64	0	1	3	7.89474	6.94737	2.28	15.2	1	1
	7.14286	6.28571	2.44	13.36	1	3	6.81818	5.72727	1.6	8.2	1	1	7.5	7.2	2.6	0	2	2
	6.52174	5.21739	1.56	0	1	1	5.76923	5.30769	1.24	0	1	1	6	6.24	1.32	0	2	4
	7.5	6.9	3.4	20.7333	1	1	5	6	1.08	0	1	1	9.375	11.25	0.2	-1.29333	2	4
	7.14286	5.71429	2.84	0	1	1	5.76923	6.92308	2.04	7.5	1	1	5.76923	6.69231	3.52	0	1	3
	8.82353	7.41176	1.84	6.26	1	1	5.35714	6	2.16	0	1	1	6.81818	7.90909	2.2	7.92	1	1
	7.5	6	1.8	0	1	1	5.76923	7.15385	2.44	19.6	1	1	6.81818	8.72727	1.88	0	1	1
	6.52174	5.47826	2.12	0	1	1	5.76923	6.69231	2.28	0	1	1	8.82353	6.70588	3.8	12.368	1	1
	6.81818	6.27273	2.32	34.88	1	1	4.6875	6.5625	2.8	0	1	1	8.82353	7.05882	2.6	0	1	1
	6.25	5.75	1.88	0	1	1	4.05405	6	2.28	0	1	1	8.82353	7.05882	2.6	0	1	1
	6.81818	6.27273	2.08	14.84	1	1	4.05405	4.54054	2.28	0	1	1	7.14286	7.71429	4.04	0	1	1
	5.76923	6.23077	1.76	0	1	1	4.6875	11.625	1.32	2.6	2	2	7.14286	8.57143	2.56	0	1	1
	5.55556	5.55556	1.88	0	1	1	4.16667	4.66667	3.12	0	1	3	7.89474	7.89474	3	20.1	1	1
	5.55556	5.55556	3.28	0	1	1	5.35714	5.57143	2.88	9.04	1	1	7.89474	7.26316	2.96	0	1	1
	6	5.52	2.4	19.9	1	1	4.28571	5.14286	2.2	0	1	1	7.14286	6.57143	1.84	0	1	1
	5.55556	6	2.8	0	1	1	4.54545	4.90909	2.2	18.7	1	1	6.52174	6.52174	2.6	0	2	2
	4.83871	4.25806	2.44	0	1	1	6.25	5.5	3.04	8.26667	1	1	6.81818	6.54545	2.28	30.44	1	3
	5	5	2.28	44.28	1	1	4.83871	8.70968	2.16	0	2	2	6.81818	6.81818	1.92	0	1	1
	5.17241	4.96552	3.32	70.6	1	1	4.41176	6.52941	2.72	0	1	3	6	5.52	1.68	0	1	1
	4.83871	8.51613	3	0	1	1	4.54545	5.63636	3.28	62.68	1	1	7.14286	6.57143	2.12	8.42	1	1
	2.11268	22.8169	5	0	1	1	4.54545	6.18182	2.04	0	1	1	7.5	6.3	2.08	25.28	1	1
	2.94118	4.23529	12.24	15.912	1	1	4.6875	5.625	2.16	27.76	1	1	5.76923	12.2308	2.44	0	2	2
	5.17241	6.41379	3.92	7.18909	1	1	4.28571	5.14286	2.4	0	1	1	6	7.2	4.28	58.28	1	3
	4.83871	5.6129	2.48	0	2	2	4.05405	4.86486	2.4	0	1	1	5.55556	6.88889	1.88	0	1	1
	6	6	1.96	5.29333	1	3	3.48837	4.88372	2.4	0	1	1	6.25	7.25	1.88	7	1	1
	5.17241	7.24138	2.84	0	1	1	3.19149	4.21277	2.48	0	1	1	5.76923	8.30769	2.12	0	1	1
	6	9.84	2.32	8.07	1	1	4.16667	5.16667	2.72	7.30182	1	1	5.76923	6.46154	1.8	0	1	1
	5	6	3	0	1	1	4.41176	6.17647	2.4	22.12	1	1	7.14286	6.28571	2.04	5.904	1	1
	5	7	3.6	0	1	1	4.54545	5.09091	2.16	27.24	1	1	5.76923	6.46154	2.68	0	1	1
	5.17241	6.62069	1.64	8.6	1	1	5	6	2.04	11.24	1	1	6.81818	6.81818	1.64	4.5	1	1
	4.83871	6.58065	1.8	0	1	1	4.41176	5.82353	2.6	0	1	1	7.5	6.6	1.68	8.48	1	1
	4.05405	6.48649	2.36	0	1	1	4.41176	6.35294	2.04	0	1	1	7.5	6.6	1.88	0	1	1
	4.54545	5.45455	3	14.55	1	1	3.75	6	2.76	0	1	1	7.14286	6	2	0	1	1
	5	5.8	2.08	10.88	1	1	3.84615	6.15385	3.44	75.2	1	1	6.52174	7.30435	1.88	0	1	1
	5.55556	5.55556	2.64	15.96	1	1	10.7143	17.1429	3.8	5.032	1	1	10	13.6	3.72	8.595	3	2
	4.6875	4.6875	1.96	0	1	1	3.94737	5.84211	3.12	0	1	1	10.7143	6.42857	2.4	16.96	1	3
	6	5.04	1.72	4.29143	1	1	3.57143	5.71429	2.24	0	1	1	11.5385	6.92308	2.28	24.12	1	1
	6.25	5.25	2.36	38.84	1	1	3.19149	32.6809	3	0	3	2	10.7143	6.42857	1.52	0	1	1
	6.52174	4.95652	2.48	40.2	1	1	2.72727	5.89091	13.04	0	1	3	10	7.2	1.4	0	1	1
	7.5	6	1.56	6.89333	1	1	2.38095	5.2381	4.76	0	1	1	9.375	6.75	1.84	0	1	1
	6	5.28	2.4	0	1	1	2.30769	6.18462	2.4	0	1	1	9.375	7.5	1.88	0	1	1
	6.81818	6.27273	2.28	12.5467	1	1	3.19149	10.3404	4.4	8.89111	1	1	13.6364	7.09091	2.2	5.28	1	1
	6	5.52	3	0	1	1	1.89873	4.63291	4.4	0	1	1	6.81818	6.81818	1.96	0	1	1
	6.81818	6.81818	2.2	11.5867	1	1	1.97368	4.5	3.48	29.8267	1	1	7.5	6	4.16	35.76	2	2
	6.25	5.5	2.92	0	1	1	2.41935	4.93548	4.76	15.7429	1	1	10	10	7.76	28.64	2	4
	5.55556	4.44444	2.8	0	1	1	2.38095	5.52381	3.16	0	1	1	10	7.2	2.68	0	1	3
	6.52174	4.69565	1.92	8.36	1	1	2.38095	16.6667	3.2	0	1	1	9.375	7.125	2.16	0	1	1
	5.55556	4.44444	2.68	0	1	1	0.867052	2.77457	8.12	0	1	1	8.82353	6.70588	2.12	0	1	1
	6	5.52	2.88	28.88	1	1	2.5	5.5	4.68	5.46584	1	1	6.25	8.25	2.32	0	2	2
	6.25	5.25	2.4	37.92	1	1	2.83019	5.66038	3.4	12.4857	1	1	6.25	7.25	3.68	0	1	3
	6.52174	5.21739	3.32	60.36	1	1	2.54237	3.76271	3	0	2	2	6.52174	7.04348	2.16	25.16	1	1
	6.52174	5.73913	2.2	0	1	1	3.94737	9.47368	2.32	3.84	2	4	6.25	7.25	3.52	0	1	1
	6.25	6.25	2.4	0	1	1	5.35714	4.28571	4.16	9.088	1	3	5.17241	5.7931	2.16	0	1	1
	5.76923	4.84615	2.44	0	1	1	5.35714	6.42857	2.72	0	1	1	5.17241	6.2069	2	0	1	1
	5.55556	5.55556	2.16	0	1	1	5.76923	6	2.12	14.08	1	1	5.76923	6	3.28	21.3067	1	1
	5.17241	4.75862	1.8	0	1	1	5.76923	5.76923	3.08	0	1	1	6	5.04	3.2	57.2	1	1
	5.55556	5.77778	2.4	22.38	1	1	5.76923	5.76923	1.64	0	1	1	6	6.48	1.76	0	1	1
	6	5.04	2.6	22.1	1	1	6.81818	6	2.4	10.1	1	1	6.81818	6.81818	2.16	10.08	1	1
	8.82353	7.05882	2	4.465	1	1	5.76923	8.53846	1.68	0	1	1	6.52174	5.73913	2	0	1	1
	6.25	5.75	2.8	0	1	1	1.78571	2.85714	5.88	0	1	1	6.52174	6	2.52	0	1	1
	5.55556	4.66667	3.6	0	1	1	4.54545	7.27273	3	3.90588	1	1	7.5	6.9	1.52	5.52	1	1
	7.5	6.3	2.2	6.08571	1	1	3.84615	16.9231	1.48	0	3	2	7.5	7.2	1.6	0	1	1
	7.5	6	2	0	1	1	7.5	7.8	9.36	14.5811	2	4	7.14286	7.14286	2.56	0	1	1
	6.81818	5.18182	1.96	0	1	1	7.89474	6	2.68	33.84	1	3	6.52174	7.04348	1.72	0	1	1
	7.5	6	1.96	13.96	1	1	7.89474	6.31579	1.88	0	1	1	5.76923	6	1.64	0	1	1
	7.14286	5.71429	1.56	0	2	2	6	6.48	4.68	0	1	1	6.81818	8.18182	1.44	3.64	1	1
	7.89474	6.31579	1.6	9.2	1	3	7.5	5.7	3.56	13.48	1	1	6.52174	6.78261	2.2	0	1	1
	7.5	5.4	2.12	0	1	1	6.81818	8.18182	1.72	0	2	2	6.52174	7.82609	1.44	0	1	1
	7.89474	6	2.28	31.92	1	1	7.14286	6	2.64	32.88	1	3	5.35714	6.85714	2.12	0	1	1
	7.5	5.7	2.16	0	1	1	6.81818	5.45455	3.4	0	1	1	5.17241	6.62069	2.56	0	1	1
	7.89474	6.31579	1.96	24.76	1	1	7.5	5.7	1.64	10.04	1	1	5.55556	8	1.48	4.18	1	1
	7.14286	4.85714	2.92	0	1	1	7.5	6.3	3.12	0	1	1	5.76923	6.46154	2.48	29.52	1	1
	7.14286	5.42857	1.72	0	1	1	7.5	5.4	1.96	0	1	1	5.55556	6.44444	2.36	0	1	1
	7.89474	5.68421	1.72	10.84	1	1	7.5	13.2	1.56	0	3	2	5.55556	6.88889	2.64	0	1	1
	7.89474	6.31579	1.84	0	2	2	6.52174	8.08696	4.52	0	2	4	5	6.8	1.52	0	1	1
	7.89474	6.31579	2.2	0	1	3	7.89474	9.78947	2.24	6.99	2	4	5.35714	7.92857	2.32	15.76	1	1
	8.33333	6	2.12	25.88	1	1	6.81818	6.81818	3.12	0	2	4	5	8.6	2.48	0	2	2
	9.375	5.625	2.32	15.12	1	1	7.14286	6.57143	3.52	56.44	1	3	6.81818	7.09091	1.92	2.47	1	3
	8.33333	5	2.96	0	1	1	6.52174	6.26087	2.16	0	1	1	7.5	7.2	2.64	18.64	1	1
	8.33333	5	2	0	1	1	6	5.52	4.16	0	1	1	6.52174	11.4783	3.04	0	3	2
	8.82353	5.29412	1.48	16.44	1	1	6.52174	6	2.88	25.42	1	1	7.89474	7.57895	2.56	6.36	1	3
	6.81818	4.36364	2.92	0	1	1	6	8.88	2.32	0	2	2	6.81818	7.36364	1.88	0	1	1
	8.33333	5.66667	2.24	9.44	1	1	6.81818	6.81818	2.8	12.48	1	3	6.52174	6.78261	2.2	0	1	1
	6.81818	5.45455	3.56	0	1	1	7.5	20.7	2.28	15.08	3	2	5.35714	4.5	3.4	0	1	1
	7.14286	5.71429	2.04	28.08	1	1	4.6875	5.0625	3.56	0	1	3	5.76923	10.3846	1.64	12.04	3	2
	15	12.6	2.04	3.16727	1	1	4.28571	11.3143	2.36	0	3	2	6.52174	6.52174	2.92	11.5067	1	3
	6.81818	5.45455	2.32	0	1	1	6.81818	15	6.4	12.7631	3	4	6.81818	7.09091	1.92	22.16	1	1
	7.89474	7.57895	1.88	8.72	1	1	7.14286	6	4.28	47.96	1	3	7.14286	6.85714	1.8	17.76	1	1
	8.33333	6	5.24	82.28	1	1	7.5	6	1.64	17.64	1	1	7.14286	7.42857	2.64	0	2	2
	6.52174	5.47826	3.08	0	1	1	7.14286	6.28571	3.84	0	1	1	6.81818	9	2.24	0	3	4
	8.82353	7.05882	2.12	5.74667	1	1	7.14286	6.28571	1.56	0	1	1	6.52174	6.52174	2.76	0	1	3
	7.89474	6	2.32	0	1	1	7.14286	6.57143	2	0	2	2	6.52174	7.04348	2.88	0	1	1
	8.33333	6.66667	1.88	22.04	1	1	8.33333	6.66667	1.92	7.92	1	3	7.14286	6.57143	1.48	5.68	1	1
	7.5	6.9	2.36	0	1	1	6.81818	6.27273	3.48	0	1	1	6.25	6.25	2.08	0	1	1
	7.89474	6.94737	1.76	17.72	1	1	6.81818	6.27273	1.68	0	2	2	6.81818	6.27273	2.36	17.32	1	1
	7.14286	7.14286	2.6	0	1	1	7.89474	4.42105	2.52	12.6533	1	3	7.14286	11.7143	1.92	22.92	2	2
	5.55556	6.22222	3.08	0	1	1	6	11.28	1.68	0	1	1	6	6	2.36	0	1	3
	6	5.52	2.88	24.88	1	1	7.5	5.4	2.68	5.88	1	1	6.25	6.75	1.68	18	1	1
	6	6.24	2.4	0	1	1	7.5	6.6	1.72	0	2	2	6.52174	11.2174	3.96	70.2	3	2
	6.81818	7.63636	1.92	8.37333	1	1	7.14286	6.85714	1.8	0	2	4	6.81818	6.54545	2.8	26.56	1	3
	5.55556	5.77778	1.56	0	1	1	7.14286	5.42857	1.68	0	1	3	6.25	12.25	2.8	0	3	2
	5.35714	7.28571	3.36	0	1	1	7.5	6.3	1.56	17.56	1	1	5	6.6	2.44	0	1	3
	4.28571	8.91429	3.08	0	1	1	7.89474	5.68421	1.48	13.64	1	1	5	5	1.68	0	1	1
	2.14286	6.77143	3.92	0	1	1	8.33333	5.66667	1.8	21.24	1	1	4.83871	13.5484	2.68	0	3	2
	2	3.84	4.96	0	1	1	8.82353	20.4706	4.08	61.88	3	2	4.6875	5.8125	3.8	0	1	3
	3.57143	5.14286	3.2	4.82909	2	2	7.5	6.3	4.12	0	1	3	5.76923	5.30769	2.2	6.36	1	1
	4.05405	5.35135	3.88	21.936	1	3	7.5	6.6	1.88	0	1	1	5.76923	7.15385	2.84	0	1	1
	3.40909	4.63636	2.36	0	1	1	7.89474	9.15789	1.44	12.08	1	1	5.76923	10.3846	2.36	0	1	1
	3.26087	5.47826	2.48	0	1	1	7.14286	6.85714	2.6	0	1	1	4.6875	16.5	3	0	1	1
	3.125	5.25	2.08	0	1	1	6.81818	7.36364	3.36	0	2	2	1.94805	11.0649	3.04	0	2	2
	3.33333	11.4667	3.2	26	1	1	6.81818	6.27273	2.52	0	2	4	0.993377	3.29801	6.28	0	1	3
	1.51515	3.63636	4.6	0	1	1	8.33333	5.66667	1.68	5.1	1	3	2.27273	5.36364	3.84	4.24376	1	1
	2.83019	4.41509	6.12	10.4061	1	1	8.82353	6	3.2	46.04	1	1	1.76471	11.6471	4.56	0	1	1
	3.94737	5.52632	2.6	5.23467	1	1	10	6.8	1.44	7.14	1	1	2.41935	5.41935	7.64	10.4435	2	2
	4.83871	5.80645	3.12	10.7371	1	1	7.89474	5.68421	2.04	0	1	1	3.125	7.875	3.36	7.2	1	3
	4.83871	6.58065	2.8	0	1	1	7.14286	5.14286	2.36	0	1	1	2.38095	6	5.32	0	1	1
	3.84615	7.53846	2.8	0	1	1	7.5	4.8	1.76	22.56	1	1	2.05479	3.78082	3.68	0	1	1
	3.75	6.75	4.56	0	1	1	6.81818	8.72727	1.92	0	2	2	3.57143	13	3.48	5.70194	2	2
	4.28571	6.51429	6.2	37	1	1	7.14286	6.57143	2.76	33.84	1	3	1.94805	5.2987	6	0	1	3
	4.6875	7.125	2.28	10.3867	1	1	6.52174	6	1.52	0	1	1	2.23881	4.47761	4	12.576	1	1
	4.41176	4.41176	2.92	0	1	1	4.28571	10.9714	1.44	0	3	2	3.57143	5.71429	3.76	6.7168	1	1
	4.28571	5.14286	3.4	0	1	1	5.17241	5.37931	3.96	10.7267	1	3	4.83871	6.96774	2.4	4.65455	1	1
	5.17241	5.37931	2.6	9.36667	1	1	5.55556	6	2.36	20.18	1	1	3.57143	5.42857	2.56	0	1	1
	5.17241	5.7931	2	0	1	1	6.25	6.75	2.2	11.16	1	1	3.33333	17.7333	1.68	0	2	2
	4.83871	5.6129	1.68	0	1	1	6.52174	6	2.64	38.52	1	1	1	3.24	7.12	0	1	3
	5.35714	5.57143	3.92	29.68	1	1	5.76923	12.9231	2.48	0	3	2	3.125	7	5.4	6.41647	1	1
	6	5.04	2.8	17.4667	1	1	6	5.52	3.64	38.64	1	3	6.52174	8.34783	5.12	7.7696	2	2
	6.52174	5.21739	1.8	12.84	1	1	6	6	1.96	0	1	1	5.35714	6	2.48	0	1	3
	6.52174	5.21739	2.2	0	1	1	5.55556	6.66667	2.32	0	1	1	5.35714	11.7857	2.96	0	1	1
	7.5	6.6	2.2	11.5333	1	1	6	6.96	2.12	13.62	1	1	3.94737	7.73684	3.48	0	1	1
	7.5	6	1.72	0	1	1	5.55556	6.44444	2.28	0	1	1	2.94118	8	3.08	0	1	1
	8.33333	6.66667	2.2	14.8	1	1	5.17241	6.41379	2	0	1	1	2.41935	10.5484	3.68	0	1	1
	6.81818	5.18182	2	0	1	1	5.76923	6.46154	2.44	12.84	1	1	1.44231	3.40385	5.24	0	1	1
	7.89474	6.31579	2.68	14.84	1	1	5.55556	5.77778	1.64	0	1	1	2.30769	7.93846	4.36	7.69333	1	1
	8.33333	6.66667	1.4	12.2	1	1	6	6.24	2.04	14.54	1	1	1.94805	10.8312	4.84	0	1	1
	9.375	6	2.44	15.56	1	1	6.52174	6	2.96	25.04	1	1	1.07914	1.59712	6.72	0	1	1
	7.5	4.8	1.24	0	1	1	5.76923	4.15385	2.72	0	1	1	4.83871	8.12903	2.56	2.87	1	1
	8.33333	6	2.04	14.64	1	1	6.52174	6	1.84	10.4267	1	1	4.83871	30.9677	2.16	0	1	1
	7.14286	5.14286	1.8	0	1	1	6.25	5.75	2.44	0	1	1	0.925926	1.51852	7.92	0	1	1
	8.82353	5.64706	1.88	6.81	1	1	6.25	8.75	2.32	0	2	2	4.05405	7.45946	4.68	5.57984	1	1
	7.5	7.5	1.8	0	1	1	5.55556	4.88889	2.44	0	1	3	2.88462	17.3077	2.32	0	1	1
	7.5	6.9	2.88	0	1	1	6	6.24	2.16	18.16	1	1	0.925926	2.22222	6.6	0	1	1
	5.55556	5.11111	1.8	0	1	1	6.25	7.25	1.84	21.04	1	1	1.63043	5.80435	6.2	11.1943	2	2
	5.17241	5.17241	1.92	0	1	1	6	7.2	1.8	0	1	1	1.38889	2.16667	6.04	0	1	3
	6.25	5.75	2.4	9.12	1	1	6.52174	6.26087	2.16	13.2	1	1	3.40909	4.36364	2.36	2.91	1	1
	6	6	2.2	0	1	1	6.25	5.75	1.8	0	1	1	4.83871	7.74194	2.52	5.47692	1	1
	6	5.28	2	0	1	1	6.81818	5.45455	1.8	11.48	1	1	4.41176	5.29412	2.6	0	1	1
	6.81818	6	1.8	8.54667	1	1	6.25	6.75	2.4	0	1	1	5	6	3.28	18.88	1	1
	7.5	6.3	2.44	18.04	1	1	6	5.76	2	0	1	1	5	6.8	2.84	0	1	1
	6.52174	5.73913	2.48	0	1	1	6.52174	12.2609	2.44	19.46	1	1	4.6875	6.375	2.04	0	1	1
	7.14286	6	2.12	15.14	1	1	6.25	6.5	2.44	0	1	1	4.54545	7.27273	3.12	0	1	1
	7.14286	5.71429	2.04	0	1	1	5.55556	8	2.12	0	2	2	5.17241	9.10345	3.6	18.1	1	1
	7.5	6	2.36	33.56	1	1	5.35714	5.14286	2.96	0	1	3	4.83871	10.2581	2.36	0	1	1
	7.5	7.5	1.36	0	1	1	6	9.6	2.24	12.9067	2	2	2.54237	12.5085	4.88	0	3	2
	6.52174	6	2	0	1	1	5.76923	5.07692	3.24	0	1	3	2.41935	3.87097	6.32	0	1	3
	6.81818	6	1.32	10.12	1	1	6	10.8	1.84	25.84	2	2	3.19149	4.46809	2.24	4.24533	1	1
	7.14286	6.57143	2.2	29.92	1	1	5	4.6	3.32	0	1	3	4.16667	6	2.04	4.13455	1	1
	6.25	5.75	1.36	0	1	1	5.17241	5.17241	2.56	50.12	1	1	5.76923	5.30769	1.96	3.312	1	1
	6.25	5	3.32	0	1	1	6	6	1.88	7.38	1	1	4.83871	6.58065	3.48	0	1	1
	6	5.52	1.8	0	1	1	5.55556	6.66667	1.76	0	1	1	6	6.96	3.8	13.9667	1	1
	6.81818	6	3.12	19.2533	1	1	5.76923	6.46154	2.04	23.88	1	1	6.25	7.25	3.72	65.16	1	1
	6.81818	6.81818	1.88	0	1	1	5.76923	6.23077	2.2	0	1	1	4.83871	5.80645	2.08	0	1	1
	7.14286	4.85714	2.72	38.84	1	1	4.16667	2.66667	2.04	0	1	1	5	7.2	1.96	24.76	1	1
	8.82353	7.05882	1.6	5.51	1	1	7.14286	5.42857	1.84	3.52	1	1	8.33333	7.33333	1.28	1.04	1	1
	8.33333	5.66667	1.08	0	1	1	7.14286	6	2.28	0	1	1	6.52174	9.91304	2.24	0	2	2
	7.14286	4.85714	2.12	0	1	1	6.52174	6	4.96	0	1	1	5.55556	10.6667	1.52	0	1	3
	6	4.8	4.08	0	1	1	6.81818	5.72727	1.04	3.68	1	1	3.75	9.3	1.64	0	1	1
	7.14286	5.14286	2.08	8.8	1	1	7.89474	6.31579	1.44	5.24	1	1	3.06122	14.6939	4.08	0	2	2
	7.14286	8.85714	1.52	0	1	1	6.25	6.25	2.36	0	1	1	1.80723	4.19277	5.8	0	1	3
	6.52174	6.26087	1.92	0	1	1	6.52174	6.26087	2.12	27.88	1	1	2.77778	5	4.04	7.24276	1	1
	7.14286	5.42857	2.56	19.36	1	1	5.76923	6.92308	2.52	0	1	1	3.40909	6.13636	3.12	8.928	1	1
	7.14286	6.85714	2.44	0	1	1	5.55556	9.33333	2.36	0	2	2	4.16667	7	3.2	9.5	1	1
	5.76923	4.61538	2.12	0	1	1	4.83871	8.90323	2.84	0	2	4	3.94737	6.15789	2.96	0	1	1
	5.55556	5.55556	2.08	0	1	1	4.83871	3.87097	2.56	0	1	3	4.28571	5.48571	3	19.8	1	1
	5.35714	5.35714	2	0	1	1	5	8.2	1.24	14.44	2	2	5.17241	6	2.44	8.04667	1	1
	5.17241	5.17241	2.16	0	1	1	6	5.04	3.48	12.68	1	3	5.35714	5.78571	2.56	41.76	1	1
	6.52174	7.56522	1.56	3.70667	1	1	7.14286	8.28571	2.52	11.34	2	2	7.89474	10.4211	5.28	14.1467	3	2
	5.35714	5.35714	1.96	0	1	1	6.81818	6	1.76	0	1	3	8.82353	7.41176	2.04	8.16	1	3
	6.25	6	2.04	8.28	1	1	6.52174	4.95652	1.28	0	1	1	7.14286	6.28571	3.24	0	1	1
	6	6.24	2.96	0	1	1	4.83871	6	2.12	0	1	1	7.14286	6.85714	1.32	0	1	1
	6.52174	5.47826	2.24	16.04	1	1	5	5.8	1.44	7.44	1	1	6.25	14	3.24	0	1	1
	5.76923	5.07692	2.6	0	1	1	5.55556	5.55556	3.28	22.36	1	1	1.76471	11.5059	6.88	0	2	2
	7.5	7.8	1.56	3.82667	1	1	5.76923	6.46154	2.16	32.32	1	1	1.64835	3.0989	8.2	0	1	3
	6.81818	5.72727	3.4	0	1	1	4.54545	7.27273	2.72	0	1	1	4.16667	6.66667	2.08	2.21091	1	1
	8.82353	6.70588	1.88	5.416	1	1	4.41176	9.70588	2.32	0	1	1	4.28571	6.68571	2.52	34.72	1	1
	8.33333	4.66667	1.76	0	1	1	3.84615	15.0769	2.28	0	2	2	2.67857	4.5	4.04	0	1	1
	7.89474	5.68421	1.24	0	1	1	1.63043	10.1087	5.8	0	1	3	3.94737	5.68421	2.24	3.42222	2	2
	8.33333	5.66667	1.64	18.2	1	1	0.961538	3.03846	7.28	0	1	1	5	5	2.28	5.43	1	3
	8.82353	5.64706	1.88	22.28	1	1	2.23881	4.29851	5.4	7.08629	1	1	6.52174	6.26087	2.12	5.8	1	1
	7.89474	4.73684	2	0	1	1	3.84615	6.15385	2.72	3.83429	1	1	6.81818	6.27273	2.68	40.52	1	1
	10	6.8	2.2	8.2	1	1	4.05405	6.81081	2.72	23.44	1	1	6.52174	6.52174	2.72	0	1	1
	9.375	4.875	1.68	0	1	1	4.05405	5.67568	3.68	0	1	1	5.35714	6	2.64	0	1	1
	8.82353	4.58824	1.92	0	1	1	5.35714	5.57143	4.52	14.2267	1	1	6	5.52	2.44	13.44	1	1
	10	6.8	2	13.1	1	1	5.35714	6.64286	2.8	0	2	2	5.76923	5.30769	3.76	0	1	1
	9.375	5.625	2.44	0	1	1	6	7.44	3.32	20.6533	2	4	3.94737	3.63158	2.76	0	3	2
	8.33333	5	2.36	0	1	1	5.35714	5.14286	3	0	1	3	8.82353	6	1	1.06476	1	3
	8.33333	4.66667	2.92	0	1	1	3.26087	5.21739	5.4	0	1	1	7.5	6.9	2.8	0	1	1
	9.375	5.625	1.6	9.92	1	1	3.06122	4.77551	3.6	0	1	1	6.81818	6.27273	2.04	0	1	1
	8.82353	4.58824	1.96	0	1	1	3.19149	5.10638	2.24	18.22	1	1	7.5	6.9	2.08	13.68	1	1
	10.7143	7.71429	1.12	3.92	1	1	3	8.4	3.32	0	1	1	6.81818	6	2.28	0	1	1
	9.375	6	2.24	0	1	1	2.14286	6.42857	4.48	0	1	1	9.375	28.125	2.84	8.06667	3	2
	9.375	6.375	1.88	0	1	1	1.5625	3.375	4.36	0	1	1	7.89474	6.94737	5.4	0	1	3
	9.375	5.25	2.2	0	1	1	2.94118	3.88235	2.84	3.61067	1	1	7.89474	6.63158	1.68	0	1	1
	10	6.8	1.52	15.92	2	2	4.54545	11.0909	3.12	6.42	1	1	8.33333	7	3	41.88	1	1
	10	6	1.88	0	1	3	5.35714	7.5	4.2	14.056	1	1	7.5	6.3	2.8	0	1	1
	13.6364	7.63636	1.6	4.35	1	1	5	7.4	2.84	0	1	1	6	5.76	4.4	0	1	1
	8.33333	5	1.88	0	1	1	3.65854	6.14634	3.28	0	1	1	6.81818	9	3.76	24.2933	2	2
	8.82353	5.64706	2.68	38.04	1	1	3.19149	7.40426	2.4	0	1	1	6	6.72	2.28	0	1	3
	8.33333	6.33333	1.44	0	2	2	2.45902	6.4918	2.88	0	1	1	5.76923	6.69231	3.04	0	1	1
	9.375	7.5	2.12	13	1	3	1.875	4.875	3.04	0	1	1	5	7.2	3.08	0	1	1
	7.5	5.7	2.48	0	1	1	2.41935	5.51613	3.88	8.28889	1	1	5.17241	5.58621	2.36	29.04	1	1
	7.89474	7.89474	1.68	19.16	1	1	2.27273	4.18182	2.76	0	1	1	4.83871	8.51613	2.04	0	2	2
	6.81818	6.54545	4.48	0	1	1	2.45902	4.81967	3.36	21.904	1	1	3.40909	17.7273	4.96	0	3	4
	6	5.52	2.84	0	1	1	3.125	5.625	3.6	9.65538	1	1	6.52174	7.30435	6	6.87619	1	3
	6.52174	5.73913	1.4	6.92	1	1	3.19149	5.87234	3.44	80.52	1	1	6.25	8	1.76	0	1	1
	6.25	6.25	2.48	0	1	1	3.19149	6.51064	2.36	0	1	1	3.65854	6.43902	3	0	2	2
	5.17241	5.58621	2.64	0	1	1	3	4.2	2.36	0	1	1	5.35714	8.78571	5.6	13.8708	2	4
	6.52174	6.52174	3.16	11.1333	1	1	4.16667	34.1667	2.24	4.4	1	1	5	7.6	2.96	0	1	3
	6	5.28	1.8	0	1	1	3.40909	4.90909	9.76	0	1	1	6	6.48	2.12	5.12	1	1
	5.55556	4.88889	1.72	0	1	1	4.83871	5.80645	3.4	8.07385	1	1	6.52174	7.30435	2.08	13.58	1	1
	6.81818	6.27273	1.56	4.552	1	1	4.6875	5.625	2.4	0	1	1	5.35714	7.5	4.68	0	1	1
	7.5	6.9	1.8	10.6	1	1	4.54545	7.45455	2.4	0	1	1	5.17241	7.86207	3.04	0	1	1
	6.81818	1.36364	2.84	0	1	1	4.54545	6	2.2	0	1	1	2.11268	21.4648	5.96	0	3	2
	7.5	6.9	2.28	23.08	1	1	4.05405	6	2.32	0	1	1	3.26087	6.3913	10.88	12.2048	1	3
	6	4.8	1.92	0	1	1	3.48837	18.1395	1.88	0	1	1	3.84615	4.92308	3.88	14.5771	1	1
	6.52174	5.73913	1.6	10.8	1	1	1.875	12	7.4	0	1	1	4.28571	6.51429	1.68	5.18	1	1
	6.52174	4.69565	2.08	0	1	1	1.59574	2.87234	7	0	1	1	4.54545	8.72727	2.52	19.02	1	1
	7.14286	7.14286	1.84	13.6	1	1	3	4.8	2.8	3.93636	1	1	3.26087	12	6.72	0	2	2
	6.52174	6.52174	2.28	0	1	1	4.28571	4.28571	3.2	6.93333	1	1	2.08333	10.1667	4.36	0	1	3
	6.52174	5.21739	2.28	0	1	1	4.6875	5.0625	2.48	18.2667	1	1	1.36364	2.23636	6.72	0	1	1
	6.81818	6.27273	1.88	25.64	1	1	5.35714	7.07143	2.4	11.64	1	1	3.40909	5.45455	2	2.24	1	1
	6	5.52	1.52	0	1	1	5.17241	7.44828	4.56	0	1	1	4.05405	6.32432	2.64	8.13714	1	1
	6.81818	3.81818	3.28	20.5867	1	1	5	8	3.24	0	1	1	4.54545	6.72727	2.32	8.59	1	1
	7.5	5.4	1.72	13.32	1	1	4.6875	8.8125	2.32	0	1	1	3.75	6.15	3.08	0	1	1
	7.5	6	3.2	0	1	1	3.94737	6.47368	3.44	0	1	1	4.41176	6.52941	2.92	10.1733	1	1
	7.14286	4.85714	2.24	0	1	1	4.16667	6	2.76	22.92	1	1	6	17.76	2.44	5.10667	3	2
	6.81818	4.36364	2.76	0	1	1	3.94737	4.57895	2.8	0	1	1	4.05405	7.13514	4.24	0	1	3
	7.89474	5.68421	1.68	8.26667	1	1	4.28571	5.14286	1.8	9.26667	1	1	4.16667	10.8333	2.2	18.04	1	1
	7.5	6.6	1.84	0	1	1	5	5.6	2.72	11.84	1	1	3	8.4	3.96	0	1	1
	8.33333	10	1.6	8.08	2	2	5.17241	5.37931	1.88	23.92	1	1	2.54237	5.79661	2.84	0	1	1
	9.375	8.625	2.36	11.64	1	3	3.84615	4.61538	1.04	0	1	1	2.94118	5.05882	3.6	12.015	1	1
	7.89474	6.63158	1.36	0	2	2	3.75	6	1	0	1	1	3.57143	5.28571	3.68	12.8267	1	1
	7.5	6	1.68	0	1	3	3.84615	5.53846	2	17.6	1	1	4.28571	5.65714	2.48	7.48	1	1
	6.52174	5.21739	2.28	0	1	1	4.83871	5.80645	3.6	11.97	1	1	4.16667	6.83333	1.96	0	1	1
	6.81818	5.45455	3.52	63.36	1	1	4.54545	5.63636	1.92	0	1	1	3.75	6.75	2.64	0	1	1
	8.82353	6	2	6.08	1	1	5	6.2	1.88	8.28	1	1	3.40909	11.1818	2.4	0	1	1
	9.375	7.125	1.72	18.36	1	1	4.83871	4.45161	1.96	0	1	1	0.561798	1.07865	12.08	0	2	2
	7.5	4.5	2.96	0	1	1	6	6	1.2	2.36667	1	1	2.88462	7.03846	3.28	3.60893	1	3
	8.33333	5.33333	2.44	19	1	1	5.35714	5.35714	1.8	0	1	1	4.6875	7.125	2.92	3.688	1	1
	10	7.2	2.44	11.44	1	1	3.75	22.5	2.8	0	3	2	3.40909	8.31818	4.28	0	2	2
	7.89474	5.36842	2.76	0	1	1	3.19149	10.8511	7.6	0	1	3	3.48837	8.37209	3.16	34.12	1	3
	8.82353	5.29412	1.68	10.18	1	1	1.74419	4.53488	5.2	0	1	1	3.125	8.125	3.68	0	1	1
	8.82353	5.64706	1.28	0	1	1	2.41935	3.87097	3.6	6.18333	1	1	2.77778	8.88889	3.56	0	1	1
	8.33333	5.66667	1.64	0	1	1	3.94737	5.52632	2.2	3.15	1	1	2.72727	14.4	4.44	0	1	1
	7.5	5.1	1.28	0	1	1	4.28571	4.62857	3.44	27.24	1	1	1.66667	3.53333	5.8	0	1	1
	7.89474	5.36842	1.92	25.48	1	1	5.35714	7.07143	2.08	6.08	2	2	4.28571	6.68571	4	5.19636	1	1
	7.5	4.5	2.76	0	1	1	5.17241	7.65517	1.88	0	2	4	4.16667	6.33333	3.2	0	1	1
	9.375	5.625	2.24	8.8	1	1	5.35714	6.21429	2.84	40.92	1	3	4.54545	6.36364	4.52	37.52	1	1
	7.14286	4.85714	2.4	0	1	1	5.17241	6.41379	3.16	0	1	1	4.28571	4.97143	2.04	0	1	1
	7.5	5.7	1.44	16.64	1	1	5.17241	5.37931	2	0	1	1	5	6.8	1.8	5.64	2	2
	7.89474	6	3	45.56	1	1	5	6	2.12	0	1	1	4.83871	5.80645	2.92	0	1	3
	7.5	5.4	2.24	0	1	1	4.6875	6.1875	1.56	0	1	1	4.83871	5.80645	3.32	0	1	1
	7.14286	5.42857	1.6	0	1	1	3.94737	12	1.72	0	3	2	4.28571	6.34286	2.92	0	1	1
	6.81818	4.63636	1.48	0	1	1	4.6875	6.5625	3.68	7.09333	1	3	4.05405	5.35135	2.28	0	1	1
	7.14286	6.28571	1.56	20.04	1	1	4.16667	4.33333	1.96	0	1	1	3.75	16.35	3.64	0	2	2
	8.82353	7.41176	2.64	10.12	1	1	5	4.6	2.16	7.76	1	1	0.980392	2.86275	7.84	0	1	3
	6.81818	5.18182	2.28	0	1	1	5.76923	6.46154	1.4	4.52	1	1	1.875	5.025	5.44	8.20164	1	1
	6.52174	4.17391	1.32	0	1	1	5.55556	19.7778	2.88	0	3	2	2.14286	19.6286	4.12	14.2	1	1
	6.52174	12.2609	2.12	0	1	1	3.84615	6.46154	6.44	0	1	3	0.666667	1.38667	10.96	0	1	1
	7.14286	4.85714	2	3.26	1	1	3.94737	6.31579	2.4	29.76	1	1	3.94737	6.47368	3.04	3.23508	1	1
	7.5	6.3	1.48	17.48	1	1	4.05405	4.86486	2.68	42.64	1	1	4.28571	11.4857	2.68	14.8133	1	1
	7.89474	5.05263	2.48	33.64	1	1	3.94737	5.52632	2.28	0	1	1	3	9.72	3.76	0	1	1
	6.52174	4.69565	1.92	0	1	1	5.55556	7.11111	2.52	5.26909	1	1	7.14286	7.14286	8.56	12.4124	1	1
	7.14286	6	1.44	9	1	1	5	5.8	2.2	0	1	1	6.52174	7.04348	4.28	0	1	1
	7.89474	5.68421	1.96	12.6	1	1	5.76923	6	3.84	21.26	1	1	6.25	6	3.48	0	1	1
	7.14286	6	1.04	0	1	1	5.76923	6.69231	1.6	0	1	1	6.52174	7.04348	1.44	12.48	1	1
	7.14286	6.28571	1.68	0	1	1	5.76923	6.46154	2.84	0	1	1	6.81818	8.18182	2.04	23.16	1	1
	7.14286	6	1.76	0	1	1	6.25	6.25	2.16	14.64	1	1	5.35714	10.0714	8.28	0	2	2
	6.52174	5.73913	1.92	0	1	1	5.76923	5.30769	2.8	0	1	1	5.35714	8.35714	3.6	0	1	3
	6.25	6.25	1.8	0	1	1	6.81818	6.81818	1.44	4.3	1	1	5.17241	6.82759	2.04	0	1	1
	5.35714	6.85714	1.8	0	1	1	6	6.48	2.16	0	1	1	6	7.44	3.32	15.82	1	1
	5.35714	5.57143	3	0	1	1	6	6	1.88	0	1	1	6	7.2	2.36	0	1	1
	5.55556	6.22222	1.92	25.68	1	1	5.76923	6.46154	1.76	0	1	1	5.35714	7.07143	2.88	0	1	1
	5.76923	6.69231	3.12	55.12	1	1	5.76923	6.69231	3.52	0	1	1	5	6.8	2.56	0	1	1
	5.17241	6.2069	2.16	0	1	1	5.76923	6.69231	2.28	0	1	1	5.55556	10	2.12	8.96	1	1
	5.55556	6.22222	2.32	17.44	1	1	5.76923	6.69231	1.36	0	1	1	4.83871	10.0645	5.08	0	1	1
	5.55556	6	2.08	0	1	1	4.16667	12.3333	1.2	0	3	2	4.16667	6.33333	3.52	0	1	1
	6.52174	6.78261	2	7.29	1	1	5.55556	6.66667	4.04	7.28	1	3	5	12.6	3	10.4	2	2
	6.25	5	3	0	1	1	5.17241	6.2069	2.32	0	1	1	3.75	6.6	3	0	1	3
	8.82353	5.29412	2.68	7.24571	1	1	6	6.72	2.28	9.03	1	1	3.57143	6.57143	3.36	0	1	1
	6	5.52	2.32	0	1	1	6.52174	6.26087	1.76	9.12	1	1	3.94737	7.57895	2.68	10.66	1	1
	7.5	6.9	1.28	2.72	1	1	6.25	6	2.6	0	1	1	3.94737	7.26316	3.28	0	1	1
	6	5.28	3.92	0	1	1	6	4.32	1.56	0	1	1	3.125	7.625	2.4	0	1	1
	6	5.04	1.8	0	1	1	6	12.48	1.72	0	3	2	2.67857	5.67857	3.72	0	1	1
	6.81818	6	2.6	15.5067	1	1	6	22.32	3	0	3	4	3.48837	21.7674	3.96	10.0462	3	2
	6.52174	5.73913	2.32	0	1	1	5.55556	6.66667	4.16	0	1	3	3.125	4.75	7.16	0	1	3
	5	6.2	2.88	0	1	1	5.76923	7.61538	1.84	18.48	1	1	3.94737	5.84211	2.76	7.472	1	1
	4.41176	6.52941	3	0	1	1	4.83871	5.6129	2.16	0	1	1	5.35714	6.42857	2.64	5.888	1	1
	4.05405	4.05405	3.12	0	1	1	4.54545	6	2.8	0	1	1	4.6875	6.1875	2.84	0	1	1
	6.25	5.75	1.68	2.93538	1	1	4.16667	6	2.56	0	1	1	4.41176	5.47059	2.72	0	1	1
	7.5	5.7	3.08	13.88	1	1	5	8.2	2.44	7.44	1	1	5.55556	6.22222	2.4	6.87429	1	1
	6.52174	5.21739	2.52	0	1	1	4.6875	5.625	2.12	0	1	1	5.55556	6	1.48	0	1	1
	6.81818	6.27273	1.88	25.64	1	1	4.83871	5.22581	1.44	8.88	1	1	6.81818	6	2.88	10.8	1	1
	7.14286	6	3.16	50.2	1	1	5	5.8	1.6	17.2	1	1	5.55556	5.11111	2.44	0	1	1
	6.81818	5.72727	1.96	0	1	1	4.83871	6.96774	2.4	0	1	1	5.76923	6	2.52	44.12	1	1
	7.14286	5.42857	1.84	22.84	1	1	4.83871	5.6129	3.36	0	1	1	5.55556	6.66667	1.96	0	1	1
	6.25	6	2	0	1	1	4.54545	6.36364	2.68	0	1	1	5.76923	6.69231	2.64	40.08	1	1
	7.5	5.7	3	13.2	1	1	3.75	7.05	3.76	0	1	1	5.35714	6.21429	2.84	0	1	1
	8.82353	5.64706	1.56	6.09333	1	1	3.48837	12.9767	2.28	0	1	1	5.35714	6.42857	2.48	0	1	1
	5.35714	8.35714	1.72	0	2	2	2.14286	4.37143	4.4	0	1	1	4.16667	10.3333	1.4	0	1	1
	5.17241	5.37931	2.32	0	1	3	4.28571	4.45714	4.08	6.12	1	1	2.30769	13.9385	3.04	0	1	1
	5.35714	5.35714	2.6	46.28	1	1	5.17241	8.48276	2.2	7.80667	2	2	1.0274	3.49315	6.6	0	1	1
	6	6	2.56	15.56	1	1	5.55556	5.33333	3	21.36	1	3	2.45902	5.11475	4.4	5.11765	1	1
	5.76923	6.46154	2.08	0	1	1	6.52174	5.21739	1.84	6.9	1	1	2.88462	5.88462	6.36	31.0889	1	1
	5	5.4	1.84	0	1	1	4.6875	32.4375	2.44	0	3	2	1.80723	5.56627	4.16	0	2	2
	4.41176	5.82353	2.16	0	1	1	3.19149	6	9.56	0	1	3	2.63158	7.05263	3.88	5.63385	2	4
	4.83871	6.58065	1.96	8.57333	1	1	3.33333	5.33333	3.92	49.82	1	1	3.125	7.625	4.24	12.56	1	3
	4.83871	5.80645	2.2	0	1	1	3.75	6.45	2.12	6.28	1	1	3.06122	9.06122	3.56	0	1	1
	4.05405	5.67568	2.16	0	1	1	3.75	6.6	2.64	0	1	1	2.34375	5.15625	3.96	0	1	1
	3.75	4.5	2.8	0	1	1	3.75	12.9	4.48	0	3	2	2.54237	3.86441	4.2	27.8	1	1
	3.94737	4.57895	3.24	42	1	1	3.33333	5.6	5.52	0	1	3	3.33333	5.46667	3.16	8.43143	1	1
	5.17241	6	2	4.70667	1	1	3.26087	7.30435	2.96	0	1	1	3.94737	7.42105	3.68	14.7543	2	2
	6	6	2.24	8.99	1	1	3.40909	5.86364	5.52	77.68	1	1	4.05405	5.02703	3.8	74.84	1	3
	6	6.72	4.04	0	1	1	2.72727	6.10909	3.4	0	1	1	4.6875	5.8125	3	14.264	1	1
	6.52174	6.78261	2.52	18.62	2	2	2.08333	4.25	3.28	0	1	1	5.55556	6	2.76	10.968	1	1
	5.35714	5.35714	1.76	0	1	3	1.6129	2.90323	3.76	0	1	1	4.6875	5.625	2.12	0	1	1
	6.52174	7.56522	2.64	10.184	1	1	2.38095	2.85714	3.28	6.388	1	1	6.81818	16.0909	2.32	4.784	3	2
	5.55556	5.33333	2.84	0	1	1	4.05405	16.3784	3.56	6.91846	3	2	5.55556	8.66667	3.16	0	1	3
	6.81818	5.72727	1.8	5.496	1	1	4.05405	5.67568	5.72	0	1	3	4.41176	6.88235	2.04	0	1	1
	5	6	2.72	0	1	1	3.94737	9	1.72	0	1	1	5.17241	8.27586	3.2	12.712	2	2
	5.55556	6.66667	2.6	15.2	1	1	3.48837	5.86047	3.2	0	1	1	4.6875	7.3125	2.16	0	1	3
	5.17241	6.41379	1.44	0	1	1	2.67857	4.60714	3	0	2	2	4.41176	7.23529	3.96	0	1	1
	5.17241	6.2069	1.76	0	1	1	3.26087	5.73913	2.12	3.96	1	3	4.54545	6.90909	2.24	22.04	1	1
	4.05405	5.18919	1.92	0	1	1	3.57143	7.14286	2.44	9.58	2	2	4.54545	6.54545	2.64	0	1	1
	4.83871	5.6129	2.12	6.46	1	1	3.94737	5.36842	2.76	9.98	1	3	5	15	5.36	44.56	3	2
	5.55556	6.66667	1.84	6.43	1	1	3.75	4.95	2.48	0	1	1	3.75	6	4.2	0	1	3
	4.54545	5.45455	2.12	0	1	1	3.57143	5.57143	2.88	0	1	1	3.40909	6.27273	2.28	0	1	1
	4.05405	5.83784	2.88	0	1	1	3.48837	5.16279	2.56	0	1	1	3.40909	6.40909	2.72	0	1	1
	4.54545	5.45455	2.16	8.1	1	1	4.16667	5.16667	2.84	9.83429	1	1	3.65854	5.70732	3.28	22.4133	1	1
	5.55556	22.6667	2.48	8.24	1	1	4.05405	5.35135	2.24	0	1	1	3.94737	4.89474	3.16	23.4267	1	1
	1.78571	4	6.68	0	1	1	3.94737	4.57895	2.6	0	1	1	4.54545	14.9091	2.88	13.704	3	2
	2.77778	3.88889	4.4	8.288	1	1	4.28571	3.6	2.56	18.8933	1	1	3.57143	3.85714	4.8	0	1	3
	4.54545	5.81818	3.12	5.82286	1	1	4.16667	9.33333	1.92	0	2	2	5.35714	11.7857	1.76	3.12	2	2
	5.55556	6.22222	1.96	5.02	1	1	4.6875	6.375	3.48	13.4	1	3	6	5.28	2.92	8.92	1	3
	5	5	2.32	0	1	1	4.28571	22.4571	2	0	3	2	6.52174	12.2609	3.92	38.88	3	2
	6	5.28	2.6	10.6	1	1	3.26087	6.91304	7.48	0	2	4	6	5.28	2.68	0	1	3
	6	5.28	1.52	0	1	1	2.72727	5.12727	6.12	0	1	3	7.14286	7.71429	2.08	8.38	2	2
	7.14286	6.28571	1.8	6.63	1	1	4.05405	5.18919	2.92	5.05778	1	1	6.81818	9.27273	2.76	0	2	4
	5.76923	4.38462	3.32	0	1	1	3.75	15.75	1.68	0	1	1	6.25	6	3.2	0	1	3
	6.52174	6.52174	1.76	9.42667	1	1	0.761421	1.37056	12.12	0	1	1	5.76923	6.46154	2.04	0	1	1
	7.14286	6	2.04	12.96	1	1	2.34375	3.65625	3.72	4.64391	1	1	6.25	6.25	2	12.56	1	1
	5.35714	4.92857	2.16	0	1	1	3	7.56	4.16	13.4457	1	1	6.81818	7.90909	1.6	8.2	2	2
	6.81818	6.27273	1.52	3.72	1	1	2.88462	6.11538	2.68	0	1	1	5.35714	5.35714	3.04	0	1	3
	7.5	6.3	2.56	18.96	1	1	2.72727	8.83636	4.92	0	3	2	5.35714	6.42857	1.68	0	1	1
	7.5	5.1	2.52	0	1	1	4.83871	5.80645	5.68	8.83167	1	3	4.54545	6.90909	1.88	0	1	1
	7.5	6.6	1.92	0	1	1	5	8.2	1.76	18.56	1	1	4.28571	7.37143	3.6	0	1	1
	7.89474	7.26316	2.28	28.88	1	1	4.16667	9.5	3.4	0	2	2	3.65854	5.70732	2.88	0	1	1
	8.82353	8.11765	1.88	10.04	1	1	3.75	7.2	3.76	0	1	3	5	17.4	3.24	7.82182	3	2
	9.375	8.25	1.64	13.16	1	1	3	4.92	3.4	0	1	1	4.05405	6.32432	5.64	0	1	3
	8.33333	5.66667	4.12	0	1	1	3.33333	6	2.92	14.44	1	1	3.94737	6.15789	3	0	1	1
	9.375	6.75	1.84	11.12	1	1	3.33333	14.9333	3.08	0	1	1	3.94737	5.84211	2.88	0	1	1
	7.5	7.8	3.32	0	1	1	1.20968	4.59677	6.4	0	1	1	4.28571	6.85714	2.68	16.68	1	1
	6	7.2	1.8	0	1	1	1.68539	2.83146	5	8.05143	1	1	3.57143	4.71429	3.92	0	1	1
	6	10.8	1.6	0	1	1	3.125	5.375	3.6	5.8478	1	1	4.41176	5.47059	2.76	8.88	1	1
	3.94737	5.36842	3.32	0	1	1	4.05405	9.72973	2.64	5.73455	1	1	4.28571	15.4286	4.32	0	3	2
	4.54545	4.90909	2.2	7.744	1	1	2.58621	6.41379	4.76	0	1	1	3.06122	5.14286	5.8	0	1	3
	6	5.76	3.28	10.155	1	1	2.54237	4.0678	4.6	0	1	1	4.16667	23.1667	2.52	4.84615	2	2
	7.5	6.6	2.24	7.36	1	1	3.40909	4.77273	2.84	6.47733	1	1	5	5.4	5.48	5.08	1	3
	6.52174	6.52174	2.68	0	1	1	4.28571	4.62857	2.68	7.65778	1	1	5.35714	6.21429	2	14.88	1	1
	6	6	2.28	0	1	1	4.05405	9.24324	1.48	0	2	2	5.76923	22.6154	2.88	25.24	3	2
	5.55556	6.66667	2.28	0	1	1	4.54545	5.45455	3.4	12.64	1	3	4.83871	5.41935	4.72	0	1	3
	5.35714	5.78571	3.84	0	1	1	4.54545	7.09091	2.04	0	1	1	5.55556	19.3333	2.04	8.25	3	2
	5.35714	5.35714	2.52	0	1	1	4.28571	5.82857	2.16	0	1	1	4.28571	4.62857	4.16	0	1	3
	5.17241	5.58621	2.2	0	1	1	4.16667	6.83333	1.64	0	1	1	3.26087	5.34783	2.28	0	1	1
	5.55556	7.55556	2.84	26.6	1	1	2.94118	16.5882	2.8	0	3	2	2.88462	4.84615	2.92	0	1	1
	5	6.4	3.24	0	1	1	4.05405	5.83784	7.08	10.8857	1	3	2.94118	4.11765	2.28	32.88	1	1
	4.83871	5.03226	1.76	0	1	1	4.16667	5.5	2.28	32.52	1	1	2.67857	3.64286	2.56	0	1	1
	5.17241	5.7931	2.52	23.98	1	1	4.05405	9.56757	1.92	0	2	2	2.72727	3.27273	2.56	68.56	1	1
	5.17241	4.13793	3.6	0	1	1	3.06122	6.36735	4.56	0	1	3	4.6875	11.8125	1.8	2.63478	3	2
	6	5.52	1.6	6.6	1	1	2.88462	4.84615	3	0	1	1	8.82353	4.94118	2.28	2.008	1	3
	8.33333	7.33333	2.72	7.34857	1	1	3.125	5.5	2.84	16.76	1	1	5.76923	6	3.48	0	1	1
	8.82353	7.41176	1.88	18.88	1	1	2.94118	5.41176	2.88	0	1	1	6.81818	6.27273	2.24	8.84	1	1
	7.5	6	2.2	0	1	1	3.19149	9.31915	2.88	15.1	1	1	6.81818	5.72727	2.16	0	1	1
	7.5	5.7	2.84	0	1	1	2.30769	5.44615	4.64	0	1	1	7.5	6	2.44	18.44	1	1
	6.81818	5.72727	2.56	0	1	1	2.5	5.4	4.72	33.04	1	1	7.89474	4.73684	3	44.8	1	1
	9.375	7.125	2.44	6.70667	1	1	2.23881	4.74627	2.76	0	1	1	7.5	6	1.6	0	1	1
	5.35714	4.28571	3.36	0	1	1	2.17391	5.04348	3	0	1	1	7.14286	5.42857	2.76	0	1	1
	6.52174	4.69565	2.16	8.416	1	1	2.45902	4.42623	2.68	5.425	1	1	7.5	5.1	1.76	21.76	1	1
	7.89474	6.31579	4.04	19.81	1	1	2.72727	5.12727	2.92	13.1867	1	1	6.81818	20.7273	2.48	0	3	2
	6	6.24	5.2	0	1	1	3.06122	5.02041	3.04	12.5133	1	1	8.33333	6.66667	4	8.32	1	3
	6	6	2.8	0	1	1	3.57143	5.14286	2.36	6.68	1	1	7.14286	6.28571	1.72	0	1	1
	6.81818	6.27273	1.88	8.33333	1	1	3.33333	5.6	3.32	0	1	1	7.89474	5.68421	2	12.64	1	1
	6.52174	6	1.44	0	1	1	2.63158	6.42105	3.36	0	1	1	7.89474	23.0526	1.88	0	3	2
	6.81818	5.72727	3.08	50.6	1	1	2.38095	4	3.92	0	1	1	7.5	6	5	0	1	3
	6	5.76	2.24	0	1	1	2.77778	8.22222	3.84	16.8	3	2	7.5	6.3	2.08	0	1	1
	6.52174	6	1.28	4.96	1	1	2.94118	5.88235	3.88	19.52	1	3	6.52174	5.73913	1.56	0	1	1
	6.52174	7.04348	1.48	0	1	1	3.125	5.625	3	19	1	1	6.81818	5.72727	2.24	32.16	1	1
	7.14286	5.42857	3.28	26.38	1	1	2.67857	13.1786	5.36	0	3	2	7.14286	5.14286	3.84	66.84	1	1
	6.81818	5.45455	2.84	0	1	1	3.40909	5.45455	6.32	11.4533	1	3	7.5	14.1	1.6	19.2	2	2
	7.5	6	2.88	23.68	1	1	4.28571	4.97143	3.16	9.22667	1	1	6.52174	7.30435	3.48	0	1	3
	16.6667	13.3333	3.4	5.52727	1	1	5.35714	5.14286	2.72	8.96	1	1	6.25	6.25	3.76	0	1	1
	7.14286	4.85714	3.44	0	1	1	5.76923	6.23077	4.68	53.04	1	1	7.14286	5.42857	1.88	8.04	2	2
	7.89474	6.31579	1.56	9.92	1	1	5.55556	4.44444	2.72	0	1	1	6	25.2	2.04	0	3	4
	7.89474	5.05263	2.24	0	1	1	5.76923	9	1.2	11.6	1	1	6	5.04	6.8	0	1	3
	7.14286	3.71429	2.48	0	1	1	5.35714	5.57143	2.68	0	1	1	5.76923	6	1.68	0	1	1
	7.14286	5.14286	1.76	0	1	1	3.94737	4.73684	3.32	0	1	1	6.81818	6.54545	1.44	3.64	1	1
	12.5	8	1.4	2.30667	1	1	3.65854	8.04878	1.36	0	2	2	4.28571	3.6	0.6	0	1	1
	7.14286	5.71429	1.84	0	1	1	3.94737	5.36842	3.68	22.4267	1	3	4.54545	5.45455	1.84	18.34	1	1
	7.89474	6.31579	1.88	12.14	1	1	4.54545	6.18182	1.96	5.92	1	1	5.17241	5.37931	1.8	6.15	1	1
	7.5	6	2.4	0	1	1	5	5.8	2.4	12.8	1	1	5	9	2	0	2	2
	8.33333	6.66667	2.04	13.2	1	1	5.55556	5.33333	2.64	15.96	1	1	5.17241	5.7931	3.04	39	1	3
	7.5	6	3.96	0	1	1	4.83871	5.6129	3.56	0	1	1	4.83871	7.74194	2.04	0	2	2
	10	8	2.2	6.4	1	1	4.83871	6.19355	3.4	0	1	1	5.17241	7.24138	1.92	6.56	1	3
	7.89474	6.63158	1.68	0	1	1	4.54545	6.90909	2.4	0	1	1	5.17241	6.2069	2.8	0	1	1
	6.52174	4.43478	2.08	0	1	1	3	6.36	2.56	0	1	1	6	10.08	1.76	5.26	1	1
	6.25	7.5	2.24	0	2	2	2.54237	6.20339	3.16	0	1	1	4.83871	6.3871	2.8	0	1	1
	6.81818	6.27273	1.48	4.56	1	3	2.83019	7.24528	4.52	22.8933	1	1	4.54545	6	3.52	0	1	1
	6.81818	6	2.72	0	1	1	2.34375	5.625	4.72	0	1	1	4.6875	6	2.12	27.72	1	1
	6	5.28	2.52	0	1	1	2.45902	4.81967	3.48	25.44	1	1	4.54545	5.81818	2.32	0	1	1
	7.5	6	4.28	17.88	1	1	2.23881	9.76119	3.56	0	2	2	4.28571	6.51429	2.52	0	1	1
	8.33333	7.33333	2.92	22	1	1	2.20588	4.85294	6.4	0	1	3	5.17241	12.2069	2.44	6.88667	2	2
	7.89474	5.36842	2.08	0	1	1	1.82927	3.43902	4.52	0	1	1	3.57143	6.57143	3.08	0	1	3
	8.33333	6.33333	2.32	31.84	1	1	2.38095	4.66667	3.24	7.74947	1	1	3.84615	7.07692	2.68	13.6	1	1
	6.25	5.75	2.16	0	1	1	2.34375	3.9375	4.36	0	1	1	3.48837	12.4186	2.96	0	1	1
	3	0.96	3.2	0	1	1	3.65854	5.85366	3.28	6.13217	1	1	1.78571	7.21429	4.16	0	1	1
	6	5.52	1.92	3.52	1	1	4.16667	6	2.72	10.784	1	1	2.05479	3.0411	4.6	8.31636	1	1
	5.76923	5.53846	2.88	0	1	1	3.94737	5.36842	2.68	0	1	1	4.41176	5.47059	2.92	4.17538	1	1
	7.5	6.9	2	5.46667	1	1	3.94737	5.52632	3.12	0	1	1	4.6875	6.1875	1.88	12.12	1	1
	7.14286	6.85714	1.4	0	1	1	3.84615	5.69231	2.64	0	1	1	5.17241	6.2069	3.04	19.6667	1	1
	3.26087	5.73913	4.64	0	1	1	3.84615	6.61538	2.08	0	1	1	5.55556	11.3333	3.72	37.74	3	2
	3.33333	5.33333	2.28	25.68	1	1	3.19149	6.38298	2.48	0	1	1	4.6875	6.5625	3.64	0	1	3
	4.16667	5.83333	3.08	9	1	1	2.72727	5.45455	2.92	0	1	1	8.82353	6	4.92	8.90933	1	1
	4.54545	5.45455	2.32	12.44	1	1	3	4.08	2.88	11.68	1	1	5.17241	5.37931	3.64	0	1	1
	6.25	5.75	2.4	5.6	1	1	2.83019	6.90566	2.2	0	1	1	5.35714	8.14286	2.88	54.4	2	2
	6	5.28	1.8	0	1	1	3	4.8	4.2	33.5333	1	1	5.17241	7.65517	2.72	0	1	3
	5.55556	5.11111	4.48	0	1	1	3.65854	4.09756	2.6	7.15556	1	1	4.83871	6.3871	2.12	0	1	1
	4.41176	3.88235	2.96	0	1	1	4.05405	7.2973	1.92	9.32	2	2	4.83871	6.19355	2.32	0	1	1
	4.83871	4.64516	1.68	9.94667	1	1	5.76923	6.46154	3.24	6.64364	1	3	5	6.4	2.6	42.2	1	1
	5.55556	5.33333	2.56	13.36	1	1	4.83871	9.48387	2.28	0	1	1	6.81818	11.7273	4.08	11.78	3	2
	6.25	6	1.76	8.16	1	1	4.28571	7.71429	2.8	0	1	1	5	6.2	1.92	0	1	3
	5.76923	5.07692	3.2	0	1	1	3.75	6.3	3.16	0	1	1	5	6.6	1.56	0	1	1
	6.52174	4.69565	1.84	9.2	1	1	5.17241	5.17241	6.64	19.7164	1	1	4.6875	6.75	2.4	0	1	1
	7.5	6.6	2.04	10.84	1	1	5.55556	5.77778	2.56	23.62	1	1	4.83871	6	2.28	28.32	1	1
	7.14286	5.42857	2.12	0	1	1	5.55556	4.66667	1.92	0	1	1	5	7.2	2.92	53.32	1	1
	6.52174	5.73913	1.88	0	1	1	5.55556	5.11111	2.04	0	1	1	4.54545	6.54545	1.96	0	1	1
	6.81818	5.45455	2.36	34.92	1	1	4.54545	2.36364	2.24	0	2	2	4.16667	6.83333	2.96	0	1	1
	6	5.76	4.56	0	1	1	6.81818	7.90909	0.08	-0.8	1	3	4.41176	6.88235	3.36	32.6	1	1
	7.14286	7.14286	2.6	11.21	1	1	5.55556	5.77778	3.6	0	1	1	4.6875	7.125	2.24	13.12	1	1
	3.125	6.5	3.08	0	1	1	4.83871	5.6129	2.16	0	1	1	4.05405	8.43243	2.24	0	1	1
	5	5.8	5.4	10.9333	1	1	5.55556	5.33333	2.36	10.46	1	1	3.06122	6.61224	2.56	0	1	1
	5.55556	5.77778	2.88	18.36	1	1	5.17241	8.27586	2.8	0	1	1	2.77778	3.77778	3.4	0	1	1
	5.76923	5.53846	2.84	49.64	1	1	5.17241	5.37931	2.12	0	1	1	3.125	3.625	3.16	17.56	1	1
	6.81818	6.27273	2.56	11.36	1	1	5.35714	5.78571	1.96	27.72	1	1	3.84615	4.30769	2.44	7.98667	1	1
	7.5	6.3	2.4	17.2	1	1	5.17241	5.58621	2.88	0	1	1	4.41176	4.23529	2.24	9.856	1	1
	7.5	6.3	2	0	1	1	5	5.4	1.8	0	1	1	4.83871	5.41935	1.8	10.48	1	1
	7.5	5.7	1.84	0	1	1	4.41176	4.76471	4.44	0	1	1	6.52174	5.47826	3.2	9.18	1	1
	5.55556	7.77778	2.96	0	1	1	5.17241	6	1.68	5.16	1	1	6	6.72	2.56	0	1	1
	2.88462	6.92308	3.04	0	1	1	4.05405	12.8108	2.4	0	3	2	6.81818	6.27273	3.32	19.4533	1	1
	2.58621	6	3.96	0	1	1	3.75	5.55	4.64	0	1	3	6.81818	6.54545	1.84	0	1	1
	3.75	6	3.24	5.28444	1	1	5.76923	7.15385	2.08	3.19429	1	1	7.5	6	2.44	17.24	1	1
	3.75	5.4	2.56	0	1	1	3.94737	4.57895	2.8	0	1	1	16.6667	8	7.4	12.8	2	2
	3.84615	4.30769	4	103.84	1	1	4.54545	5.63636	2.2	9.064	1	1	12.5	11.5	4.64	0	1	3
	4.41176	5.47059	2.28	10.168	1	1	4.83871	4.83871	2.8	26.98	1	1	11.5385	5.07692	2.68	0	1	1
	4.83871	5.22581	2.24	12.5733	1	1	4.83871	4.45161	2.52	0	1	1	11.5385	6	1.4	0	1	1
	5.55556	5.55556	2.68	13.48	1	1	5.17241	3.93103	2.44	24.48	1	1	11.5385	6.46154	1.44	0	1	1
	6	6	3.4	33.4	1	1	5.35714	7.5	1.48	21.64	1	1	11.5385	7.38462	1.16	0	1	1
	6	5.28	2.4	0	1	1	6.25	6	2.24	7.28	1	1	7.5	5.7	1.12	0	1	1
	6.25	6.25	2.24	34.88	1	1	5.55556	5.11111	2.6	0	1	1	8.82353	5.29412	2.28	10.8933	1	1
	6.25	5.5	2	0	1	1	6.25	6.25	3.04	20	1	1	10	9.2	1.52	8.42	1	1
	4.16667	6	3.2	0	1	1	5.17241	5.37931	3.44	0	1	1	6.81818	6.54545	1.52	0	1	1
	4.28571	6.85714	2.56	41.76	1	1	5.17241	6	3.48	0	1	1	7.5	6.9	1.32	4.92	1	1
	3.94737	7.10526	2.2	0	1	1	4.6875	6.1875	2.44	0	1	1	8.33333	7	3.16	23.32	1	1
	3.19149	3.82979	3.4	0	1	1	4.54545	6	2.24	0	1	1	7.89474	6.63158	1.92	0	1	1
	3.75	5.25	2.24	8.18286	1	1	4.28571	9.42857	2.48	0	1	1	7.89474	8.52632	1.6	0	1	1
	3.65854	4.53659	2.2	0	1	1	2.34375	8.4375	3.4	0	2	2	6.52174	8.08696	1.68	0	1	1
	6	5.04	3.24	6.365	1	1	3.48837	4.04651	6.68	12.9867	1	3	10	9.2	0.88	0.205	1	1
	6	6	2.4	0	1	1	5.35714	4.5	2.2	4.14133	1	1	6	10.08	4.52	0	1	1
	5	4.6	1.72	0	1	1	7.89474	9.78947	2.92	7.31111	1	1	4.16667	8.33333	2.76	0	1	1
	6.52174	5.47826	2.04	5.72	1	1	5.35714	5.14286	2.68	0	1	1	2.88462	5.30769	3	0	1	1
	6	5.52	2.56	0	1	1	3.26087	5.6087	4.2	0	1	1	4.05405	5.18919	2.84	5.30667	1	1
	4.54545	35.0909	3.04	0	1	1	3.19149	5.61702	2.56	0	1	1	5.35714	5.78571	6.48	22.6578	1	1
	0.757576	1.45455	8.96	0	1	1	3.57143	4.14286	2.16	5.52	1	1	5.17241	6.2069	2.44	0	1	1
	2.08333	15.6667	4.12	5.37714	1	1	4.41176	15.5294	1.6	3.47	3	2	5.76923	6.92308	1.96	8.54667	1	1
	1.40187	1.68224	8.56	0	1	1	6.25	6	6.44	13.448	1	3	5.76923	6.46154	2.08	0	1	1
	6	6.72	2.92	3.44439	1	1	5.76923	3.69231	1.6	0	1	1	5.55556	5.55556	2.24	0	1	1
	5.55556	5.55556	3	0	1	1	4.41176	9.35294	0.96	0	3	2	5.35714	20.7857	2.72	0	3	2
	6	4.8	2.4	19.9	1	1	6	5.04	3.36	6.80444	1	3	4.54545	5.45455	4.64	0	1	3
	6.25	6.75	2.44	41.8	1	1	6.81818	6	1.32	4.84	1	1	5.17241	6.41379	1.6	4.5	1	1
	5.35714	4.92857	2.16	0	1	1	6.81818	5.18182	2.52	0	1	1	6	7.44	2.32	9.07	1	1
	6	5.52	3.72	27.0533	1	1	7.14286	6	1.24	11.32	1	1	4.54545	2.90909	2.2	0	1	1
	5.17241	6	2.16	0	1	1	6.52174	5.47826	2.36	0	1	1	5.76923	6.92308	0.88	1.77143	1	1
	4.6875	4.6875	2.52	0	1	1	7.89474	6.94737	2.56	10.73	1	1	5.55556	6	2.92	0	1	1
	4.28571	7.2	4.32	0	1	1	8.33333	5.33333	1.84	19.12	1	1	6.25	6.75	1.92	8.64	1	1
	4.05405	6.16216	3.6	0	1	1	7.89474	5.05263	1.2	0	1	1	5.76923	6	3.08	0	1	1
	4.41176	6.17647	4.48	38.0267	1	1	8.33333	6	4.92	81.96	1	1	6.25	6	2.04	14.04	1	1
	5.17241	6.41379	2.8	10.92	1	1	7.5	4.2	1.56	0	1	1	7.14286	6	1.88	8.32	1	1
	6	7.2	2	6.75	1	1	7.5	5.1	1.4	0	1	1	6.25	11.5	3.12	0	3	2
	4.41176	6.17647	2.48	0	1	1	8.82353	4.94118	1.96	9.21333	1	1	5.76923	6	4.36	0	1	3
	4.05405	4.21622	3.12	0	1	1	6.81818	4.36364	2.44	0	1	1	6.52174	6.52174	1.96	9.01333	1	1
	4.28571	9.42857	2.2	22.5	1	1	6.81818	8.45455	1.56	0	2	2	6.52174	5.47826	2.24	0	1	1
	2.05479	4.10959	5.52	0	1	1	7.5	5.7	2	9.6	1	3	6.25	5.25	1.48	0	1	1
	2.67857	3.96429	4.32	11.9624	1	1	8.33333	6.33333	1.48	7.96	1	1	6.25	5.5	1.88	0	1	1
	3.94737	4.89474	2.2	3.72	1	1	7.89474	6.63158	1.48	0	1	1	6.81818	5.45455	2.52	20.56	1	1
	4.6875	4.5	3.44	15.1733	1	1	8.33333	5.33333	3.12	44.16	1	1	7.5	5.4	1.8	11.8	1	1
	5.55556	6.66667	2.32	9.664	1	1	8.33333	5	1.12	0	1	1	7.89474	4.73684	2.84	43.12	1	1
	6	6.96	2.28	15.78	1	1	7.5	16.2	1.16	0	3	2	7.5	12.9	1.96	0	3	2
	4.83871	5.80645	2.24	0	1	1	7.14286	6	3.12	0	1	3	8.33333	14.6667	2.84	12.92	3	4
	5.35714	5.57143	2.08	10.2933	1	1	7.5	5.7	1.88	22.68	1	1	7.14286	6.28571	2.8	0	1	3
	6	7.92	1.8	8.13333	1	1	6.81818	6.27273	1.28	0	1	1	8.33333	8	2.12	9.56	1	1
	3.65854	4.68293	2.04	0	1	1	6.25	6	2.04	0	1	1	6.52174	5.73913	3.28	0	1	1
	4.16667	5.5	2.08	7.84	1	1	6	5.28	1.88	0	1	1	5.17241	9.31034	3.56	0	2	2
	5	6.4	2.12	6.12	1	1	4.16667	4.33333	1.48	0	1	1	4.28571	6	3.12	0	1	3
	4.16667	6.83333	2.4	0	1	1	5.17241	6.41379	3.36	12.9714	1	1	4.16667	6.33333	2.2	0	1	1
	3.75	5.4	3.16	0	1	1	4.28571	5.14286	3.08	0	1	1	4.83871	5.80645	3.52	15.92	1	1
	4.28571	6	2.6	10.72	1	1	3.94737	5.05263	2	0	1	1	4.28571	4.45714	2.88	0	1	1
	4.16667	6.33333	2.92	0	2	2	3.40909	13.0909	3.28	0	3	2	4.83871	14.5161	2.04	9.79	3	2
	4.28571	5.31429	3.12	59.12	1	3	3.48837	4.74419	5.4	72.48	1	3	3.48837	6.83721	4.4	0	1	3
	4.6875	6.375	2.24	12.9067	1	1	5.35714	5.14286	4.04	9.04267	1	1	3.48837	5.86047	3.4	0	1	1
	3.75	12.6	3.6	0	3	2	5.55556	5.11111	2.36	40.16	1	1	3.48837	6.13953	2.6	0	1	1
	4.28571	6.51429	5.4	19.68	1	3	5	6	2.6	0	1	1	3.19149	5.87234	3.36	0	1	1
	3.75	7.2	2	0	1	1	7.5	5.4	4.24	10.32	1	1	3.40909	4.22727	2.2	7.48	1	1
	3.75	8.4	2.92	0	1	1	5.76923	4.61538	3.4	0	1	1	4.28571	14.2286	3.8	13.7556	3	2
	3.06122	5.26531	3.6	0	1	1	5.17241	6.62069	2	0	1	1	3.75	5.4	5.4	0	1	3
	3.06122	4.04082	2.6	0	1	1	5	9.4	3.76	0	2	2	4.54545	7.63636	2.2	5.78286	1	1
	4.54545	4.90909	2.4	4.6275	1	1	5.17241	6	3.12	39.08	1	3	4.16667	5	3.2	0	1	1
	4.83871	5.6129	2.24	20.22	1	1	5.35714	4.92857	2.44	38.28	1	1	4.83871	6.77419	3.44	17.328	1	1
	4.83871	5.03226	2.44	0	1	1	5.35714	4.5	2.4	0	1	1	5.35714	5.35714	3.04	18.3467	1	1
	6	6.72	2.32	7.65333	1	1	5.55556	9.11111	1.84	28.84	2	2	5.17241	5.37931	1.56	0	1	1
	5	7.4	2.32	0	1	1	5.35714	6.21429	3.68	0	1	3	5.76923	5.30769	3.08	20.76	1	1
	3.94737	6.94737	2.72	0	1	1	5	5.8	1.96	0	1	1	5.17241	4.96552	2.92	0	1	1
	3.33333	5.86667	4.4	0	1	1	5	6.6	2.08	0	1	1	4.83871	5.80645	3.12	0	1	1
	3.125	4.625	3.2	0	1	1	4.54545	5.45455	2.4	0	1	1	4.83871	5.41935	2.04	0	1	1
	3.94737	4.42105	2.96	8.584	1	1	4.05405	39.8919	1.92	0	1	1	6.52174	7.04348	2.12	4.995	1	1
	5.17241	5.17241	2.6	7.36889	1	1	0.56391	1.42105	10.88	0	1	1	5.35714	6.42857	2.6	0	1	1
	5	4.2	2.8	0	1	1	3.06122	3.42857	4.4	4.82452	1	1	4.54545	5.63636	2.56	0	1	1
	7.5	6	2	4.32	1	1	6.25	4.75	3.92	6.608	1	1	4.6875	7.6875	1.84	21.04	1	1
	5.76923	5.07692	2.92	0	1	1	5.55556	5.55556	2.44	0	1	1	3.19149	4.08511	2.2	0	1	1
	6.81818	4.90909	2.48	11.28	1	1	5.55556	6.44444	1.76	0	1	1	3.48837	4.88372	2.24	12.56	1	1
	6.52174	6	3.92	0	1	1	4.83871	5.80645	2.48	0	1	1	4.41176	4.76471	2.48	6.56	1	1
	7.5	6	2.12	10.12	1	1	5.35714	5.57143	1.88	8.22667	1	1	7.5	7.5	2.28	3.99429	1	1
	7.14286	4	2.44	0	1	1	5.55556	5.11111	2.12	31.28	1	1	4.83871	6.96774	2.76	0	1	1
	7.5	5.4	2.8	47.6	1	1	5.76923	6	1.96	29	1	1	4.28571	8.57143	3.36	0	1	1
	7.14286	10	1.52	0	2	2	6.81818	12.5455	2.52	10.66	3	2	3.40909	7.5	2.36	0	1	1
	5.55556	5.55556	2.4	0	1	3	6	5.04	3.8	0	1	3	2.72727	6.32727	4	0	1	1
	4.54545	6.36364	2.4	0	1	1	6.81818	6	1.8	8.84	1	1	2.41935	6.29032	3.6	0	1	1
	5	5.8	2.64	15.04	1	1	5.55556	4.88889	3	0	1	1	5.55556	8.44444	3.84	4.79657	1	1
	4.6875	6.5625	2.28	0	1	1	4.41176	9.52941	2.08	0	2	2	3.94737	7.57895	5.68	0	1	1
	3.75	8.55	2.6	0	1	1	3.94737	6.15789	2.96	0	1	3	4.05405	17.8378	5.36	132.64	3	2
	3.06122	5.87755	3.48	0	1	1	4.83871	6	4.44	17.1943	1	1	5.17241	5.58621	3.96	2.365	1	3
	4.6875	5.625	5	10.7976	1	1	6.52174	5.21739	3.16	8.68	1	1	4.05405	6.16216	2.52	0	1	1
	6	4.8	2.08	5.22286	1	1	5.76923	5.07692	2.68	0	1	1	4.28571	7.37143	3.8	43.7	1	1
	6.81818	6.81818	2.04	11.1333	1	1	5.76923	5.07692	2.08	0	1	1	4.83871	7.74194	3.32	15.72	1	1
	5.55556	5.77778	2.88	0	1	1	5.35714	4.28571	3	0	1	1	3.75	10.05	3.32	0	1	1
	5.17241	9.10345	1.64	0	1	1	5.35714	7.71429	1.2	0	2	2	6	13.68	5.72	10.7867	3	2
	4.6875	5.0625	3.08	0	1	1	6.81818	5.72727	3.32	10.2133	1	3	5.55556	6.44444	2.96	0	1	3
	5.35714	8.35714	2.8	14.84	1	1	5.55556	5.77778	3.48	0	1	1	5	6.4	1.96	0	1	1
	4.05405	6.32432	2.36	0	1	1	5.55556	4.44444	2.28	0	1	1	6.81818	5.18182	8.12	26.93	1	1
	3.75	6	2.72	0	1	1	6	5.28	2.24	20.24	1	1	6.52174	5.21739	2.32	0	1	1
	3.33333	6.4	3.4	0	1	1	6.81818	7.63636	2.36	13.2133	1	1	7.89474	8.84211	2.6	11.15	2	2
	2.88462	7.73077	3.6	0	1	1	6.81818	5.45455	2.24	0	1	1	6.52174	6	3.28	0	1	3
	2.72727	5.56364	4.4	0	1	1	6.81818	6	3.08	0	1	1	6	10.8	1.88	0	2	2
	2.83019	3.39623	3.84	51.54	1	1	6.52174	5.21739	2.04	0	1	1	5.76923	9	3.2	0	1	3
	3.94737	4.73684	3.28	8.54933	1	1	7.5	6.3	2.72	15.52	1	1	6.81818	6	4.16	18.46	1	1
	6.52174	5.73913	2.8	5.25333	1	1	6.52174	5.47826	1.2	0	1	1	6.25	5.75	3.2	0	2	2
	5.17241	7.44828	3.16	0	1	1	6	5.76	1.48	0	1	1	6.52174	6.26087	1.76	21.08	1	3
	4.83871	6.77419	3.16	0	1	1	6.81818	5.45455	1.84	8.29333	1	1	6	10.08	3.28	0	1	1
	4.54545	5.09091	4.08	0	1	1	6.25	5.25	2.48	0	1	1	4.05405	7.2973	5	0	1	1
	4.28571	5.31429	2.88	0	1	1	6.25	5.25	3.72	0	1	1	3.40909	6.95455	4.36	0	1	1
	5	5.2	3.2	14.96	1	1	6	5.52	1.84	0	1	1	2.67857	6.85714	2.48	0	1	1
	5.55556	5.33333	3.72	27.84	1	1	6.52174	5.21739	2.12	15.92	1	1	2.34375	3.65625	4.36	0	1	1
	6.52174	6.26087	2.4	10.68	1	1	6.25	4.75	2.48	0	1	1	3.125	3.5	2.8	6.52	1	1
	5.17241	5.7931	3.08	0	1	1	6.52174	5.21739	1.8	25.72	1	1	5	5.4	4.4	9.86667	1	1
	5.35714	6	2.12	30.12	1	1	6.81818	2.18182	2.56	41.28	1	1	6	5.76	2.8	11.4	1	1
	6	6.48	2.8	16.8	1	1	6.81818	4.63636	2.4	0	1	1	5.76923	6.23077	2.16	0	1	1
	5.35714	5.78571	2.4	0	1	1	5	9.8	3.52	0	3	2	6	7.2	1.8	19.8	1	1
	5.55556	6	2.4	38.04	1	1	6.25	5.5	3.8	11.16	1	3	5.35714	6.64286	2.32	0	1	1
	5.55556	4.88889	2.4	0	1	1	7.5	5.1	1.92	7.12	1	1	5.76923	5.76923	2.32	16.36	1	1
	5.55556	5.77778	2.96	0	1	1	7.89474	5.05263	2.56	38.28	1	1	7.14286	6.28571	2.84	10.568	1	1
	5.55556	6.66667	2.2	0	1	1	8.82353	4.94118	3.64	29.14	1	1	6.81818	6.54545	1.76	0	1	1
	5	6	3.32	0	1	1	7.5	5.1	1.48	0	1	1	6.52174	6.78261	2.72	0	1	1
	3.84615	5.38462	2.84	0	1	1	7.89474	5.05263	1.24	11.88	1	1	6.25	7	2.76	0	1	1
	3.84615	6.15385	1.84	0	1	1	7.89474	5.68421	1.44	0	1	1	5.76923	5.76923	2.28	0	1	1
	3.94737	7.73684	2.16	23.44	1	1	8.33333	5.33333	2	25.04	1	1	5.17241	5.58621	2.92	0	1	1
	3.19149	6.12766	2.44	0	1	1	8.33333	5.66667	1.52	0	1	1	5	5.6	1.96	0	1	1
	2.72727	4.90909	2.52	0	1	1	8.82353	6	2.04	25.16	1	1	5.35714	7.92857	1.84	11.92	2	2
	3.94737	5.05263	3.44	7.10588	1	1	7.14286	6.57143	0.92	0	1	1	4.6875	6.5625	2.6	0	1	3
	4.41176	4.23529	2.04	8.5	1	1	5.76923	6.69231	2.16	0	1	1	4.83871	5.6129	2.36	32.12	1	1
	5.55556	5.55556	2.52	8.53714	1	1	5	6	1.92	0	1	1	6.52174	5.73913	4.72	14.955	1	1
	6	5.04	2	14.5	1	1	4.05405	5.83784	2.76	0	1	1	10.7143	11.1429	4.88	11.1022	1	1
	6.81818	6	2.6	15.5067	1	1	3.65854	5.41463	2.84	0	1	1	7.14286	10.2857	1.96	0	1	1
	6	4.32	2.4	0	1	1	4.41176	4.05882	3.4	12.7257	1	1	4.83871	30.9677	2.16	0	1	1
	7.89474	5.68421	1.48	3.88667	1	1	6	5.52	2.16	5.60444	1	1	1	1.48	7.6	0	1	1
	6	5.52	3.64	0	1	1	5.35714	5.35714	2	0	1	1	3.94737	8.21053	4.8	5.92643	1	1
	6	6	1.96	0	1	1	5.55556	4.88889	2.2	34.6	1	1	2.14286	11.5714	5.2	0	1	1
	5.17241	5.17241	2.72	0	1	1	5.35714	4.92857	2.76	0	1	1	3.94737	6	9.08	13.45	1	1
	6	6	1.88	7.38	1	1	6.25	5.5	2.36	11	1	1	4.54545	6	3.4	15.808	1	1
	7.14286	8.28571	1.56	4.5	1	1	6.25	5.25	2.36	0	1	1	3.65854	5.12195	2.32	0	1	1
	5.35714	5.78571	3.8	0	1	1	5.17241	8.06897	4.6	0	1	1	3.48837	6.55814	2.52	0	1	1
	5	6.8	2.68	0	1	1	4.05405	10.5405	1.96	0	1	1	2.67857	10.1786	4.28	0	1	1
	4.41176	4.41176	3.08	0	1	1	2.67857	5.03571	4.16	0	1	1	1.51515	2.90909	5	0	1	1
	5.17241	5.17241	2.24	9.432	1	1	3.19149	4.59574	3	8.84889	1	1	3	5.76	5.6	9.3551	1	1
	5.55556	5.77778	1.96	14.92	1	1	4.54545	5.45455	2.84	6.14	1	1	2.58621	15.4138	4.4	0	1	1
	6	4.8	2.4	19.4	1	1	5	5	2.08	10.88	1	1	0.974026	2.22078	7.4	0	1	1
	5.35714	6.85714	2.12	0	1	1	5.76923	5.30769	2.92	15.4	1	1	3.75	4.5	3	3.25263	1	1
	4.28571	5.48571	4.08	0	1	1	6.52174	4.43478	2.6	15.48	1	1	5	6.8	2.84	7.76	1	1
	5	4.6	3.4	16.12	1	1	6.52174	4.95652	2.2	0	1	1	5.55556	6.66667	2.36	11.36	1	1
	6.52174	5.73913	2.2	6.40571	1	1	6.52174	4.17391	3.2	0	1	1	5.17241	6.62069	4.84	0	1	1
	7.14286	5.14286	1.8	11.46	1	1	6.52174	4.95652	1.4	0	1	1	5.55556	6	2.84	23.9	1	1
	6.81818	4.90909	2.4	0	1	1	6.52174	4.69565	1.92	0	1	1	5.76923	6.23077	2.52	39.96	1	1
	8.33333	8	1.84	6.88	1	1	7.5	5.1	2.12	11.4533	1	1	5.17241	3.93103	1.68	0	1	1
	6.81818	5.45455	2.08	0	1	1	7.89474	5.36842	1.52	17.48	1	1	6	9.12	1.72	7.72	2	2
	7.14286	6.28571	1.8	22.8	1	1	4.54545	5.27273	5.84	0	1	1	7.14286	10.2857	2.44	7.27	2	4
	7.89474	6	2.16	14.32	1	1	4.54545	4.72727	1.96	0	1	1	7.14286	12.2857	3.88	0	3	4
	7.5	6	2.72	0	1	1	5.55556	4.66667	1.92	5.88	1	1	6.25	6.25	4.52	0	1	3
	8.82353	7.05882	2.48	12	1	1	6	5.28	1.88	14.88	1	1	6	6.72	2.64	0	1	1
	7.5	5.1	3.32	0	1	1	6	6.96	1.6	0	1	1	5.35714	11.7857	4.52	0	1	1
	6.25	4	2.2	0	1	1	6.52174	4.69565	2.24	14.66	1	1	3.57143	10.4286	2.48	0	1	1
	6.25	6	3.84	0	1	1	8.82353	6.70588	3.44	11.1467	1	1	3.19149	24.5106	5.52	0	1	1
	6.52174	5.73913	2.48	37.44	1	1	7.5	5.1	2.8	0	1	1	1.82927	5.04878	9.8	0	1	1
	6	5.04	3.28	0	1	1	7.14286	5.14286	1.52	0	1	1	3.94737	6.31579	4.4	5.81636	1	1
	5.55556	5.33333	2.12	0	1	1	6.52174	4.69565	2.4	0	1	1	3.84615	40.6154	2.84	0	1	1
	6	6	2.28	18.78	1	1	6.81818	4.36364	2.28	36.6	1	1	12.5	6	11.16	11.4267	1	1
	10	14	1.68	2.7	1	1	6	10.8	1.12	0	2	2	11.5385	6.46154	3.64	0	1	1
	7.5	8.7	0.76	0	1	1	5.35714	6	3.2	0	1	3	11.5385	6.92308	2.2	0	1	1
	5.17241	5.37931	3.56	0	1	1	5	6	1.96	0	1	1	12.5	6	3.44	37.52	1	1
	4.83871	5.6129	2.24	0	1	1	4.54545	5.81818	1.56	0	1	1	13.6364	6	3.08	31.68	1	1
	7.5	9.3	2.36	4.54182	1	1	4.16667	3.83333	2.68	0	1	1	11.5385	6	0.96	0	1	1
	5.35714	5.78571	1.72	0	1	1	5.35714	4.07143	2.24	6.86	1	1	13.6364	8.18182	2.28	11.96	2	2
	5.55556	5.55556	2.28	34.68	1	1	4.05405	10.3784	2.4	0	3	2	21.4286	9.42857	15	40.2	2	4
	6.25	6	2.04	10.36	1	1	5	5.4	4	10.1714	1	3	16.6667	6	6.24	0	1	3
	6	5.04	3.76	0	1	1	5.17241	5.7931	2.24	35.88	1	1	21.4286	8.57143	5.56	23.76	2	2
	7.5	5.7	3	11.64	1	1	5.17241	5.7931	2.68	0	1	1	18.75	6.75	4.24	0	1	3
	6	4.8	2.24	0	1	1	7.5	6	4.48	11.9467	1	1	13.6364	24	3.88	0	3	2
	6.25	5.75	2.44	41.8	1	1	6.81818	4.90909	1.52	0	1	1	15	5.4	10.2	94.6	1	3
	5.17241	6.2069	2.52	0	2	2	5.35714	5.57143	3.88	0	1	1	12.5	7.5	2.44	0	2	2
	6.52174	5.73913	2.32	6.61333	1	3	4.16667	10.6667	1	0	3	2	15	5.4	2.68	13.08	1	3
	6.25	5.25	3.12	0	1	1	4.05405	5.35135	3.04	0	1	3	15	6	1.8	0	1	1
	5.55556	4.44444	1.76	0	1	1	3.94737	6	2.88	0	1	1	13.6364	6.54545	1.32	0	1	1
	7.5	5.4	1.92	5.12	1	1	4.41176	9.35294	2.52	11.02	2	2	18.75	6.75	6.72	23.36	1	1
	6.81818	5.72727	2.28	0	1	1	3.94737	4.57895	4	0	1	3	18.75	6.75	1	0	1	1
	8.82353	7.41176	3.04	10.52	1	1	4.28571	3.77143	2.12	13.32	1	1	13.6364	6	3	0	1	1
	8.82353	6	2.76	0	1	1	4.41176	4.76471	2.44	55.48	1	1	13.6364	5.45455	1.24	0	1	1
	8.33333	5.66667	3.24	0	1	1	5.35714	5.78571	2	6.29333	1	1	12.5	5.5	4.92	0	1	1
	7.5	5.7	3.2	0	1	1	5.55556	5.33333	1.84	22.36	1	1	12.5	5	1.56	0	1	1
	8.82353	4.58824	2.16	10.0933	1	1	5.76923	5.07692	1.6	18.24	1	1	12.5	6.5	1.76	0	1	1
	9.375	6.375	2.92	41.32	1	1	8.33333	5.33333	4.68	13.23	1	1	12.5	5	2.92	0	1	1
	10.7143	6	1.96	10.92	1	1	8.33333	5.33333	1.64	0	1	1	13.6364	5.45455	2.12	21.04	1	1
	10	7.2	1.6	0	1	1	10	6	1.84	7.84	1	1	16.6667	5.33333	3.24	16.02	1	1
	11.5385	6.46154	1.56	7.02	1	1	8.33333	5.33333	3.6	0	1	1	12.5	6	1.96	0	1	1
	10	6.4	1.56	0	1	1	6	10.32	4.48	0	3	2	13.6364	5.45455	4.12	44.16	1	1
	11.5385	6.92308	1.2	4.84	1	1	4.83871	5.41935	3.96	0	1	3	13.6364	6.54545	1.56	0	1	1
	10.7143	6	1.48	0	1	1	4.6875	4.875	1.52	0	1	1	15	5.4	2.4	21.6	1	1
	8.33333	5	2.32	0	1	1	7.14286	8.28571	2.44	5.11273	2	2	12.5	19	4.2	0	3	2
	8.82353	4.23529	2.32	31.56	1	1	6.52174	5.21739	5.36	0	1	3	11.5385	5.53846	2.12	0	1	3
	8.33333	4.33333	1.88	0	1	1	6.81818	8.45455	1.84	24.72	1	1	8.82353	12.3529	1.72	0	3	2
	11.5385	7.84615	1.72	4.84	1	1	6.81818	8.72727	2.16	0	2	2	11.5385	6.46154	1.92	3.61	1	3
	8.33333	6.66667	2.72	0	1	1	6.52174	6.78261	3.68	0	1	3	18.75	6	4.36	10.44	1	1
	7.5	5.4	2.56	0	1	1	6.25	6.25	2.48	0	1	1	16.6667	5.33333	1.6	0	1	1
	7.89474	5.05263	2.6	38.32	1	1	5.55556	5.55556	1.92	0	1	1	13.6364	5.45455	11.32	0	1	1
	8.82353	6.35294	1.6	9.76	1	1	6.25	5.25	5.04	37.36	1	1	21.4286	6	3.48	8.87	1	1
	10	5.6	4.28	30.98	1	1	5.76923	6	2.44	0	1	1	12.5	5.5	9.92	0	1	1
	11.5385	8.30769	2.44	14.66	1	1	5.17241	4.13793	2.6	0	1	1	12.5	5.5	1.52	0	1	1
	10.7143	7.28571	1.88	0	1	1	5.55556	6.44444	2.32	22.84	1	1	15	4.8	1.24	5.24	1	1
	10	6.4	2.8	0	1	1	4.41176	18	2.12	0	3	2	18.75	6	2.96	13.52	1	1
	10.7143	6	3.28	40.24	1	1	3.125	5	5.2	0	1	3	21.4286	6	6.12	46.72	1	1
	11.5385	6.92308	2.44	26.88	1	1	4.05405	4.54054	2.6	5.96364	1	1	18.75	7.5	2.32	0	1	1
	11.5385	6.46154	2.6	0	1	1	4.6875	4.3125	2.16	8.816	1	1	18.75	5.25	3.24	0	1	1
	10	6	3.28	0	1	1	5.55556	4.66667	2.76	12.696	1	1	21.4286	6	7.48	57.88	1	1
	6.52174	4.43478	2.52	0	1	1	4.83871	4.06452	3.36	0	1	1	18.75	6	3.04	0	1	1
	7.89474	13.2632	1.24	3.9	3	2	5.35714	8.57143	2.92	22.3333	2	2	16.6667	6	1.32	0	1	1
	7.14286	5.42857	2.72	0	1	3	5.35714	5.78571	3.64	0	1	3	18.75	5.25	7.48	64.44	1	1
	8.82353	7.05882	2.64	10.63	1	1	5.76923	5.53846	3	27.96	1	1	18.75	5.25	3.28	0	1	1
	7.89474	5.36842	2.28	0	1	1	8.82353	6.70588	3.24	7.54667	1	1	21.4286	6.85714	1.2	7.64	2	2
	7.14286	5.42857	1.64	0	1	1	4.6875	6.375	2.96	0	1	1	16.6667	6	7.24	0	1	3
	7.5	6	2.36	34.36	1	1	3.75	4.05	2.56	0	1	1	21.4286	6.85714	2.12	8.28	1	1
	7.89474	5.05263	1.2	8.8	1	1	4.16667	4.16667	2.6	16.28	1	1	18.75	6	2.36	0	1	1
	6.81818	5.45455	2.6	0	1	1	4.05405	22.3784	1.48	0	3	2	16.6667	4.66667	3.28	0	1	1
	7.5	5.4	3	25	1	1	4.28571	3.94286	8.68	63.98	1	3	18.75	5.25	1.2	8.56	1	1
	9.375	6.375	1.64	5.32	1	1	5	5.2	2.08	9.04	1	1	18.75	6	3.04	0	1	1
	8.82353	6.35294	2.68	0	1	1	4.6875	4.6875	2.4	0	1	1	15	4.8	1.96	0	1	1
	7.5	4.8	1.88	0	1	1	4.6875	6.375	3.04	0	1	1	16.6667	4.66667	1.72	14.32	1	1
	7.14286	5.71429	2.04	0	1	1	4.83871	7.93548	2.56	39.76	2	2	15	6	0.88	0	1	1
	8.33333	7	1.76	7.52	1	1	7.89474	9.47368	5.76	12.2833	2	4	15	5.4	1.72	0	1	1
	7.5	6.3	2.64	0	1	1	7.89474	6	3.12	0	1	3	18.75	8.25	3	13.56	2	2
	5.76923	6.69231	2.8	0	2	2	7.5	5.4	2.88	0	1	1	16.6667	6.66667	1.2	0	1	3
	6.52174	6	2.88	16.0667	1	3	5.17241	4.75862	5.96	0	1	1	21.4286	6.85714	4.64	19.48	1	1
	5.55556	6.66667	1.88	0	1	1	5.55556	7.33333	2.24	20.06	1	1	13.6364	5.45455	7.52	0	1	1
	6	6.24	2.08	13.08	1	1	4.54545	4.72727	2.56	0	1	1	16.6667	4.66667	8.16	43.08	1	1
	6.81818	6.54545	3.6	22.3733	1	1	4.16667	4.16667	1.36	0	1	1	21.4286	6.85714	15.88	70.48	1	1
	6.52174	5.73913	2.44	0	1	1	4.28571	4.62857	1.68	25.48	1	1	21.4286	6	2.56	0	1	1
	7.5	4.8	2.08	10.08	1	1	5.76923	4.84615	3	8.54667	1	1	21.4286	6	0.8	0	1	1
	6.81818	5.72727	1.2	0	1	1	6.52174	4.95652	3.96	27.88	1	1	21.4286	6	30.96	0	1	1
	6.25	7.5	1.64	0	1	1	4.54545	1.45455	2.72	0	1	1	16.6667	10	7.68	0	3	2
	5.76923	4.38462	1.68	0	1	1	6.81818	4.90909	1.6	4.16	1	1	18.75	6.75	1.08	4.92	1	3
	6	6	2.28	40.28	1	1	6.81818	5.72727	1.64	0	1	1	15	5.4	3.8	0	1	1
	6.52174	5.47826	2	13.5	1	1	6.52174	5.21739	2.48	0	1	1	16.6667	6	7.84	75.16	1	1
	6.25	5	1.48	0	1	1	7.14286	4.85714	1.52	9.08	1	1	15	6	10.76	0	1	1
	6.81818	4.90909	2.04	15.68	1	1	7.14286	5.42857	2.68	0	1	1	15	6	2.04	0	1	1
	7.89474	5.68421	1.68	7.76	1	1	7.14286	5.14286	1.28	0	1	1	18.75	5.25	3.44	15.6	1	1
	7.5	5.1	2.64	0	1	1	7.14286	5.71429	1.44	0	1	1	15	13.2	2.92	0	3	2
	10	7.2	1.36	3.4	1	1	6.81818	4.90909	2.72	0	1	1	18.75	6	10.24	47.68	1	3
	7.14286	7.71429	2.44	0	2	2	7.5	5.1	2.68	22.28	1	1	16.6667	5.33333	3.32	0	1	1
	7.89474	6.31579	3.16	22.92	1	3	7.5	6	2.4	0	1	1	21.4286	8.57143	2.96	12.2	2	2
	7.5	6.9	1.28	0	1	1	7.5	6	2.72	0	1	1	18.75	12	3.6	0	3	4
	6.81818	6.54545	1.8	0	1	1	6.81818	4.90909	1.56	0	1	1	16.6667	4.66667	3	0	1	3
	6.25	7	1.72	0	1	1	6.81818	7.36364	1.04	0	1	1	25	8	6.24	18.16	2	2
	5.35714	6.85714	2.52	0	1	1	8.33333	6	4.68	20.88	1	1	18.75	4.5	5.8	0	1	3
	5.35714	5.57143	3.88	0	1	1	7.5	6.9	1.96	0	1	1	18.75	6	0.84	0	1	1
	4.83871	5.6129	3.24	0	1	1	7.89474	6	1.4	10.52	1	1	15	4.2	1.8	0	1	1
	4.54545	6.36364	2.16	0	1	1	7.14286	7.71429	2.04	0	1	1	15	5.4	1.64	0	1	1
	4.6875	6	2.12	25.16	1	1	5.76923	6	2.48	0	1	1	18.75	5.25	2.04	8.76	1	1
	4.83871	6.3871	2.36	35.84	1	1	5	9	2.8	0	2	2	16.6667	6	1.88	0	1	1
	4.28571	6	2.32	0	1	1	4.28571	9.25714	3.68	0	3	4	15	6	1.76	0	1	1
	4.6875	5.4375	2.88	18.6667	1	1	5	5.4	3.16	9.16	1	3	18.75	7.5	2.28	9.8	1	1
	5.76923	6.23077	1.76	4.36	1	1	5.17241	4.75862	1.68	19.08	1	1	21.4286	6	5.2	38.8	1	1
	5.55556	6.22222	1.84	0	1	1	4.54545	6	1.88	0	1	1	25	7	12.04	82.6	1	1
	6.52174	6.78261	1.72	5.17	1	1	5.17241	16.7586	1.04	-0.99	3	2	25	6	1.64	0	1	1
	6	7.2	1.8	0	2	2	4.6875	5.8125	5.16	0	1	3	18.75	4.5	2.4	0	1	1
	5.55556	6.22222	3.8	0	1	3	4.83871	5.22581	4.52	106.2	1	1	18.75	6	1.36	0	1	1
	5.55556	5.77778	2.2	0	1	1	2.41935	3.58065	2.68	0	1	1	16.6667	5.33333	2.6	0	1	1
	6	6.72	1.68	9.68	1	1	3.33333	5.86667	2.56	5.41882	1	1	16.6667	6	5.72	0	1	1
	6	6	1.8	0	1	1	4.28571	6.85714	3.64	10.22	1	1	25	10	11.76	34.56	2	2
	6.25	6.5	2.52	39	1	1	3.75	5.4	2.72	0	1	1	18.75	6	2.24	0	1	3
	6.81818	7.36364	1.92	11.6	1	1	2.67857	5.25	3.92	0	1	1	21.4286	10.2857	2.92	21.12	3	2
	6	6.48	2.6	0	1	1	2.27273	5.81818	3.08	0	1	1	16.6667	5.33333	3	0	1	3
	5.76923	6.46154	1.76	0	1	1	2.38095	8.57143	3.52	23.68	1	1	21.4286	6	8.04	35.06	1	1
	5.76923	6.23077	1.44	0	1	1	2.02703	5.18919	7.04	0	1	1	18.75	5.25	8	0	1	1
	4.6875	5.625	2.08	0	1	1	2.08333	4.16667	4.6	78.04	1	1	15	5.4	3.04	0	1	1
	4.54545	4.90909	2.44	0	1	1	2.05479	2.63014	4.52	0	1	1	18.75	5.25	4.48	20.96	1	1
	6	5.04	2.64	7.515	1	1	3.84615	3.38462	2.84	4.62941	1	1	18.75	5.25	8.76	0	1	1
	6.25	4.75	1.76	23.84	1	1	4.54545	5.81818	4.08	21.68	1	1	21.4286	6	8.72	67.8	1	1
	7.14286	5.71429	2.28	12.92	1	1	5	4.8	2.32	12.72	1	1	25	13	2.04	12.6	3	2
	8.33333	6.33333	1.52	5.84	1	1	6.52174	5.21739	1.68	4.04571	1	1	21.4286	5.14286	4.88	0	1	3
	8.33333	6.33333	2.16	0	1	1	5.76923	7.38462	3	0	1	1	25	6	4.84	32.44	1	1
	8.33333	8.66667	1.8	0	1	1	7.89474	5.68421	5.6	17.3257	1	1	25	11	1.44	0	3	2
	7.89474	6.31579	1.72	0	1	1	7.5	4.8	2.24	0	1	1	21.4286	4.28571	3.84	0	1	3
	6	4.8	2.48	0	1	1	8.33333	5	2.36	17.84	1	1	16.6667	20	13	0	3	2
	10	8	1.84	3.4	1	1	10	5.6	5.92	32.52	1	1	16.6667	6	4.28	0	1	3
	6.81818	5.18182	2.68	0	1	1	8.33333	5.33333	2.36	0	1	1	15	12.6	9	0	3	2
	7.89474	5.68421	1.68	7.50667	1	1	7.89474	5.36842	1.48	0	1	1	12.5	5.5	2.32	0	1	3
	7.89474	5.05263	1.68	0	1	1	7.89474	5.36842	1.84	0	1	1	16.6667	5.33333	3.44	12.44	1	1
	10	6.4	1.72	5.77	1	1	7.5	5.4	1.6	0	1	1	21.4286	7.71429	4.68	19.94	1	1
	10	6.4	3.44	0	1	1	7.14286	7.42857	1.64	0	1	1	21.4286	16.2857	2.84	0	3	2
	10	6.8	1.28	0	1	1	6.25	5.75	1.52	0	1	1	16.6667	5.33333	2.04	0	1	3
	10.7143	7.28571	1.92	19.28	1	1	7.14286	6	2.92	16.92	1	1	18.75	23.25	3.2	26.24	3	2
	11.5385	6.92308	1.48	11.88	1	1	7.5	5.7	3.28	52.08	1	1	13.6364	6	5.32	0	1	3
	10.7143	6	1.36	0	1	1	6	6	1.44	0	1	1	13.6364	5.45455	1.76	0	1	1
	10.7143	6.85714	2.32	0	1	1	6.52174	5.73913	3.52	32.5	1	1	16.6667	11.3333	2.16	10.08	3	2
	10	5.6	2.28	0	1	1	5.76923	5.07692	2.88	0	1	1	21.4286	8.57143	4.96	19.94	2	4
	10	6	0.44	0	1	1	7.14286	6	2.92	11.488	1	1	18.75	6	4.48	0	1	3
	8.33333	5	4.6	0	1	1	6.25	5	2.4	0	1	1	21.4286	5.14286	9.24	71.68	1	1
	10	6.4	2.72	13.32	1	1	6.52174	11.7391	2.2	34.4	3	2	16.6667	6	4.4	0	1	1
	8.33333	6	1.76	0	1	1	6.52174	5.47826	2.72	0	1	3	18.75	5.25	2.08	15.84	1	1
	8.82353	7.41176	1.4	12.96	1	1	10	5.2	10.04	27.29	1	1	21.4286	6	4.92	37.4	1	1
	9.375	7.5	1.84	17.84	1	1	11.5385	5.07692	5.4	37.12	1	1	18.75	6	1.16	0	1	1
	7.5	6.6	2.08	0	1	1	13.6364	4.90909	3.56	20.72	1	1	16.6667	4.66667	2.24	0	1	1
	8.33333	6.66667	2.08	12.88	1	1	13.6364	5.45455	3.24	0	1	1	12.5	5	8.96	0	1	1
	8.33333	6.33333	1.32	0	1	1	15	5.4	2.2	20.2	1	1	13.6364	4.90909	5.12	57.04	1	1
	7.5	6.6	1.8	0	1	1	16.6667	6	4.36	40.36	1	1	13.6364	4.90909	1.56	0	1	1
	6	7.2	3.56	0	1	1	13.6364	5.45455	2.64	0	1	1	13.6364	4.36364	3.08	0	1	1
	5.17241	8.27586	2.72	0	2	2	13.6364	5.45455	1.56	0	1	1	18.75	5.25	3.24	11.0267	1	1
	4.16667	5.83333	2.88	0	1	3	13.6364	6	4.64	0	1	1	18.75	5.25	5.76	0	1	1
	4.6875	6.1875	2.72	13.28	1	1	11.5385	20.3077	1.2	0	3	2	16.6667	4	5.72	0	1	1
	4.6875	6.375	2.68	0	1	1	11.5385	5.53846	2.64	0	1	3	18.75	4.5	6.56	57.12	1	1
	4.6875	5.625	2	0	1	1	13.6364	5.45455	2	10.36	1	1	13.6364	5.45455	6.12	0	1	1
	3.94737	4.89474	2.52	0	1	1	12.5	6	5.16	0	1	1	18.75	9.75	6.28	21.96	1	1
	4.41176	4.58824	2.2	10.36	1	1	12.5	6	4.76	0	1	1	15	5.4	1.36	0	1	1
	6.25	5.25	2.4	5.664	1	1	11.5385	5.53846	0.76	0	1	1	16.6667	4.66667	4.44	41.16	1	1
	5.55556	4.66667	3.4	0	1	1	13.6364	5.45455	2.24	11.92	1	1	18.75	5.25	2.84	23.32	1	1
	6.52174	5.21739	2.72	13.53	1	1	16.6667	6	3.08	15.14	1	1	18.75	5.25	7.52	0	1	1
	7.89474	6.31579	2.28	9.31	1	1	16.6667	5.33333	2.52	0	1	1	13.6364	4.36364	1.76	0	1	1
	8.82353	8.11765	1.88	11.06	1	1	15	4.8	3.12	0	1	1	18.75	12.75	1.44	4.42667	3	2
	7.5	6	2.72	0	1	1	13.6364	5.45455	1.12	0	1	1	18.75	9.75	6.84	0	2	4
	7.89474	6	3.08	46.4	1	1	13.6364	4.90909	1.24	0	1	1	7.14286	2.57143	3.28	0	1	3
	7.89474	6.31579	1.92	0	1	1	10.7143	12.4286	1.2	0	3	2	12.5	5.5	0.96	1.76	1	1
	8.82353	7.05882	2.28	14.86	1	1	11.5385	6	4.68	50.44	1	3	21.4286	6.85714	3.16	6.968	2	2
	7.5	4.8	1.92	0	1	1	10	5.6	1.28	0	1	1	16.6667	5.33333	3.28	0	1	3
	7.5	5.1	1.52	0	1	1	8.82353	5.29412	1.52	0	1	1	12.5	5	3.36	0	1	1
	7.89474	6.31579	1.88	24.68	1	1	10.7143	5.14286	1.44	5.36	1	1	15	4.8	2.72	14.32	1	1
	8.82353	5.29412	1.44	6.88	1	1	12.5	6	2.32	13.36	1	1	15	5.4	2.36	0	1	1
	10	6.8	2.48	16.58	1	1	10	4.8	2.88	0	1	1	16.6667	20.6667	5	46.76	3	2
	11.5385	7.84615	2.2	12.08	1	1	10	6	1.92	0	1	1	15	4.8	3.32	0	1	3
	10.7143	7.71429	1.36	0	1	1	10.7143	6.42857	2.24	25.2	1	1	16.6667	4.66667	2.2	19.12	1	1
	8.82353	5.29412	2.32	0	1	1	12.5	6	3.96	24.12	1	1	15	4.8	3.72	0	1	1
	10.7143	6.42857	2	8.53333	1	1	10.7143	4.71429	1.88	0	1	1	15	5.4	2.28	0	1	1
	7.89474	5.68421	1.24	0	1	1	10.7143	6	1.24	0	1	1	15	6	1.4	0	1	1
	7.89474	5.68421	1.16	0	1	1	13.6364	6	4.72	19.9733	1	1	15	5.4	3.04	0	1	1
	10	6.8	2.4	8.7	1	1	12.5	6.5	2.6	0	1	1	16.6667	5.33333	1.92	15.96	1	1
	8.82353	6.70588	2.08	0	1	1	10.7143	5.57143	2.36	0	1	1	13.6364	4.90909	1.88	0	1	1
	10	7.2	1.4	6.2	1	1	12.5	5.5	3.32	20.12	1	1	13.6364	4.90909	1.72	0	1	1
	8.82353	7.05882	1.8	0	1	1	18.75	5.25	3.8	10.52	1	1	15	12.6	2.24	21.04	3	2
	7.89474	5.36842	3.72	0	1	1	15	4.8	2.2	0	1	1	15	4.8	4.04	0	1	3
	7.89474	5.68421	2.2	0	1	1	13.6364	4.90909	1.44	0	1	1	15	4.8	3	0	1	1
	8.33333	6	1.8	21.24	1	1	16.6667	6	5.76	30.06	1	1	21.4286	5.14286	6.76	21.7867	1	1
	8.82353	8.11765	1.88	21.6	1	1	16.6667	5.33333	5.08	0	1	1	8.82353	9.17647	17.36	0	3	2
	6.81818	6.54545	2.04	0	1	1	12.5	5	2.52	0	1	1	16.6667	10	16.08	33	2	4
	7.5	5.7	3.12	24.72	1	1	15	5.4	2.08	10.48	1	1	15	4.8	12.6	0	1	3
	7.5	6	2.08	0	1	1	15	4.8	1.28	0	1	1	21.4286	6.85714	2.96	9.12	2	2
	7.5	6	2.08	0	1	1	16.6667	6	1.72	14.32	1	1	18.75	5.25	1.84	0	1	3
	7.5	6.6	2.32	0	1	1	13.6364	4.90909	1.6	0	1	1	18.75	4.5	2.28	0	1	1
	6.52174	5.47826	2.28	0	1	1	13.6364	6	2.36	0	1	1	18.75	5.25	0.76	0	1	1
	6.52174	6	2.6	0	1	1	15	6	1.4	11	1	1	18.75	6.75	2	0	1	1
	6	6	1.92	0	1	1	18.75	6	3.24	14.6	1	1	18.75	5.25	7.76	0	1	1
	6.25	7.5	2.12	29	1	1	18.75	6	3.12	0	1	1	25	5	4.32	16.44	1	1
	6	6	2.56	0	1	1	12.5	9.5	1.2	0	3	2	18.75	5.25	2.64	0	1	1
	7.14286	7.71429	2.04	7.5	1	1	15	6	2.4	10.6	1	3	18.75	5.25	5.56	0	1	1
	6.52174	7.04348	2.48	0	1	1	21.4286	14.5714	11.4	37.0667	3	2	21.4286	5.14286	2.56	18.52	1	1
	6.25	6.75	1.88	0	1	1	16.6667	4.66667	2.28	0	1	3	21.4286	14.5714	9.96	0	3	2
	6.52174	7.04348	2.32	30.84	1	1	16.6667	4.66667	3.72	0	1	1	18.75	5.25	2.52	0	1	3
	5.76923	5.76923	3.16	0	1	1	16.6667	4.66667	3.8	0	1	1	16.6667	4.66667	2.96	0	1	1
	6.52174	6.52174	1.72	7.24	1	1	13.6364	7.09091	1.36	0	2	2	18.75	5.25	1.28	9.28	1	1
	6.25	5.75	1.8	0	1	1	21.4286	6	2.08	4.81	1	3	16.6667	6	7.6	0	1	1
	6.52174	6.26087	1.84	23	1	1	18.75	5.25	1.2	0	1	1	15	4.8	1	0	1	1
	6.25	5	3.76	0	1	1	18.75	6	2.04	0	1	1	21.4286	7.71429	1.64	4.72	2	2
	6.81818	6.27273	1.4	8	1	1	18.75	5.25	1.52	0	1	1	16.6667	6	2.68	0	1	3
	6.81818	5.72727	1.6	0	1	1	21.4286	5.14286	10.92	85.4	1	1	16.6667	5.33333	3.8	0	1	1
	6.52174	5.47826	1.8	0	1	1	18.75	6.75	0.8	0	1	1	15	6	2.08	0	1	1
	6.81818	6.81818	4.12	76.28	1	1	15	19.2	5.36	0	3	2	15	7.2	1.44	0	1	1
	5.76923	5.30769	2.96	0	1	1	15	18.6	9.04	0	3	4	18.75	5.25	4.56	20.88	1	1
	6.81818	6	1.64	5.6	1	1	21.4286	5.14286	5.72	16.1733	1	3	18.75	6.75	1.96	0	1	1
	7.89474	6.63158	2.08	9.68	1	1	21.4286	6	1	0	1	1	18.75	6	2.12	0	1	1
	8.82353	7.05882	1.72	9.2	1	1	18.75	5.25	0.96	0	1	1	18.75	5.25	1.84	0	1	1
	8.82353	6.35294	2.16	0	1	1	15	4.8	3.56	0	1	1	21.4286	6	7.72	59.8	1	1
	2.88462	5.30769	3.4	0	1	1	16.6667	4.66667	5.52	52.32	1	1	21.4286	6	8.88	0	1	1
	2.58621	6.2069	2.92	0	1	1	16.6667	5.33333	2.76	0	1	1	21.4286	6	6.24	0	1	1
	2.67857	16.2857	2.92	17.48	1	1	16.6667	12	4.56	0	2	2	21.4286	6	3.76	0	1	1
	1.04167	2.5	7.48	0	1	1	18.75	6.75	3.72	27.72	1	3	21.4286	5.14286	1.12	0	1	1
	3.48837	4.46512	4.52	5.42257	1	1	21.4286	5.14286	6.64	50.6	1	1	18.75	5.25	7	0	1	1
	5.55556	7.55556	2.76	5.2575	1	1	25	5	8.28	56.52	1	1	16.6667	4.66667	5.64	0	1	1
	10	12	2.52	3.97	1	1	21.4286	6	1.72	0	1	1	21.4286	6	0.96	3.34	1	1
	5.17241	6.82759	2.8	0	1	1	13.6364	6	1.72	0	1	1	18.75	4.5	2.4	0	1	1
	5	7.8	2.24	0	1	1	18.75	5.25	6.24	21.7067	1	1	15	5.4	3.48	0	1	1
	3.65854	6.14634	2.88	0	1	1	18.75	4.5	1.8	0	1	1	18.75	15	2.2	9.56	3	2
	5.35714	6.21429	3.6	7.73538	1	1	16.6667	6	5.44	0	1	1	21.4286	6.85714	6.08	43.04	1	3
	4.6875	6.1875	3.96	0	1	1	18.75	5.25	4.32	36	1	1	16.6667	5.33333	2.28	0	1	1
	4.28571	6	2.52	0	1	1	18.75	5.25	3.68	0	1	1	21.4286	6	1.52	5.72	1	1
	3.84615	5.69231	2.6	0	1	1	25	6	7.48	29.08	1	1	15	4.8	3.16	0	1	1
	4.28571	6.85714	2.88	15.13	1	1	21.4286	6	6.56	0	1	1	25	5	10.44	25.62	1	1
	3.26087	5.08696	3.44	0	1	1	21.4286	5.14286	2.72	0	1	1	21.4286	6	10.16	0	1	1
	4.28571	4.8	3.4	9.25455	1	1	21.4286	4.28571	1.8	0	1	1	18.75	4.5	1.4	0	1	1
	5.76923	5.53846	2.16	5.16444	1	1	16.6667	5.33333	2.32	0	1	1	21.4286	7.71429	2.48	18.16	2	2
	7.5	6.9	3.72	12.92	1	1	21.4286	6	1.64	6.26	1	1	18.75	12.75	1.68	0	1	3
	6.52174	8.86957	1.84	0	1	1	18.75	9.75	1.8	0	2	2	25	8	4.92	17.64	2	2
	4.28571	7.02857	3.56	0	1	1	18.75	5.25	6.84	0	1	3	18.75	5.25	9.88	0	1	3
	4.05405	8.59459	3.2	0	1	1	18.75	5.25	8.2	0	1	1	21.4286	6.85714	2.2	15.64	1	1
	4.54545	6	3.32	13.22	1	1	18.75	6	0.88	0	1	1	30	12	4.44	14.74	2	2
	3.75	4.05	2.48	0	1	1	16.6667	4	0.64	0	1	1	21.4286	6	1.8	0	1	3
	6.81818	8.18182	1.6	2.23556	1	1	18.75	4.5	2.08	16.8	1	1	16.6667	6	5.76	0	1	1
	5.35714	6.85714	2.4	0	1	1	18.75	5.25	1.16	0	1	1	25	7	5.6	16.08	1	1
	4.83871	4.83871	2.64	0	1	1	21.4286	6	5.76	44.12	1	1	15	6	10.64	0	1	1
	5.35714	5.78571	1.76	8.85333	1	1	21.4286	5.14286	8.8	0	1	1	16.6667	5.33333	1.68	13.2	1	1
	5.76923	5.53846	2.04	14.52	1	1	18.75	6.75	1.68	0	1	1	15	4.8	2.8	0	1	1
	5.35714	5.35714	2.8	0	1	1	16.6667	7.33333	1.68	0	1	1	16.6667	5.33333	8.96	86.72	1	1
	6.52174	5.73913	2.68	10.408	1	1	21.4286	6	4.44	18.44	1	1	18.75	5.25	4.28	35.96	1	1
	6.52174	8.08696	2.12	0	1	1	21.4286	6	1.24	0	1	1	15	6.6	1.88	0	1	1
	7.5	6.6	2.76	12.8933	2	2	21.4286	5.14286	2.24	0	1	1	16.6667	6	2.4	20.04	1	1
	6.52174	5.73913	1.84	0	1	3	21.4286	5.14286	2.8	0	1	1	18.75	6.75	1.2	7.92	2	2
	7.14286	5.71429	1.88	12.38	1	1	18.75	5.25	3.92	0	1	1	21.4286	6.85714	1.24	7.4	2	4
	8.33333	6.66667	3.4	19	1	1	18.75	4.5	8.52	0	1	1	16.6667	5.33333	1.8	0	1	3
	7.5	6.9	1.88	0	1	1	18.75	5.25	2.44	0	1	1	16.6667	5.33333	6.48	0	1	1
	6	7.2	2.4	0	1	1	16.6667	12.6667	1.48	0	3	2	16.6667	4.66667	3.08	0	1	1
	4.05405	5.83784	3.88	0	1	1	21.4286	6.85714	5.28	21.1	1	3	21.4286	6	7.8	34.12	1	1
	5.17241	5.17241	3.92	12.91	1	1	21.4286	6	1.92	0	1	1	21.4286	6	5.52	0	1	1
	4.6875	4.6875	2.8	0	1	1	18.75	5.25	4.68	0	1	1	18.75	5.25	6.16	0	1	1
	6.52174	5.21739	2.44	6.12	1	1	16.6667	4.66667	1.36	0	1	1	15	13.2	1.68	0	3	2
	6.52174	5.21739	1.48	0	1	1	16.6667	6	1.16	0	1	1	15	5.4	6.4	0	1	3
	6.52174	4.95652	2	0	1	1	15	13.2	2.4	0	3	2	21.4286	6	11.96	39.0267	1	1
	7.5	6	2.68	15.48	1	1	13.6364	4.90909	2.04	0	1	3	21.4286	6	3.2	0	1	1
	6.81818	5.45455	2.4	0	1	1	15	10.8	1.48	12.68	3	2	18.75	6.75	6.28	0	1	1
	6.81818	5.72727	2.08	0	1	1	15	4.2	1.84	0	1	3	16.6667	4.66667	2.48	0	1	1
	6.81818	5.45455	1.72	0	1	1	15	8.4	0.6	0	2	2	21.4286	5.14286	1.64	6.4	1	1
	7.5	5.4	2.32	17.52	1	1	16.6667	6	1.8	12.96	1	3	16.6667	5.33333	5.44	0	1	1
	8.33333	5.33333	1.92	12.72	1	1	18.75	5.25	1.84	13.68	1	1	16.6667	4.66667	1.44	0	1	1
	9.375	6	1.84	11.44	1	1	16.6667	6	2.64	0	1	1	18.75	6	2.44	19.72	1	1
	8.82353	5.64706	1.6	0	1	1	16.6667	12	3.88	0	3	2	18.75	6	2.72	0	1	1
	10	5.2	2.8	19	1	1	18.75	9	14.84	127.8	2	4	18.75	5.25	12.32	0	1	1
	10	4.4	1.72	0	1	1	21.4286	6	5.2	38.24	1	3	16.6667	4.66667	4.4	0	1	1
	10	6.8	1.92	0	1	1	18.75	5.25	2.28	0	1	1	18.75	5.25	1.4	10.36	1	1
	8.82353	4.58824	2.08	0	1	1	16.6667	4.66667	4.48	0	1	1	16.6667	5.33333	0.92	0	1	1
	11.5385	6.46154	2.24	7.83	1	1	21.4286	6	4.12	17.56	1	1	11.5385	6.46154	2.36	0	2	2
	11.5385	6	1.88	0	1	1	21.4286	5.14286	1.48	0	1	1	11.5385	5.53846	2.44	0	1	3
	10	5.6	2.52	0	1	1	21.4286	5.14286	3.28	0	1	1	16.6667	6.66667	1	2.17	1	1
	10.7143	6.85714	1.36	12.56	1	1	21.4286	6	2.32	0	1	1	15	6	1.64	0	1	1
	10	5.6	2.08	0	1	1	21.4286	5.14286	5.2	0	1	1	13.6364	5.45455	1.32	0	1	1
	10	6.4	1.52	0	1	1	18.75	9.75	2.48	0	2	2	12.5	5.5	3.68	0	1	1
	7.89474	4.73684	1.64	0	1	1	4.6875	1.3125	2.32	0	1	3	13.6364	5.45455	3.12	32.6	1	1
	8.82353	7.05882	1.76	11.62	1	1	21.4286	6	0.88	1.048	1	1	12.5	5	1.84	0	1	1
	8.82353	6	1.2	0	1	1	18.75	6	0.76	0	1	1	13.6364	6	0.76	4.72	1	1
	7.5	4.5	3.8	0	1	1	21.4286	4.28571	0.84	4.48	1	1	12.5	5.5	2.24	0	1	1
	8.82353	6	2.32	12.0667	1	1	18.75	5.25	2.64	0	1	1	16.6667	6	7.8	29.88	1	1
	7.5	4.5	2.68	0	1	1	18.75	5.25	1.2	0	1	1	16.6667	5.33333	2.8	0	1	1
	5.55556	5.11111	2.48	0	1	1	18.75	3.75	2.52	0	1	1	25	9	4	11.36	2	2
	8.33333	6.66667	2.32	5.12	1	1	16.6667	4.66667	7.4	0	1	1	21.4286	7.71429	1.56	0	2	4
	7.14286	5.71429	1.44	0	1	1	16.6667	5.33333	1.76	0	1	1	18.75	6	2.48	0	1	3
	9.375	6.75	4.2	15.08	1	1	15	5.4	1.36	0	1	1	15	6	5.8	0	1	1
	6.25	5.25	2.16	0	1	1	16.6667	6.66667	1.04	7.16	1	1	16.6667	5.33333	3.72	33.6	1	1
	6.52174	5.21739	4.04	77.64	1	1	18.75	5.25	7.36	63.04	1	1	16.6667	6	2.68	0	1	1
	7.14286	6.57143	1.84	12.76	1	1	16.6667	4.66667	2.8	0	1	1	15	5.4	1.32	0	1	1
	7.5	5.4	2.24	28.64	1	1	18.75	6	0.96	6.4	1	1	11.5385	6	1.24	0	1	1
	6.81818	4.36364	2.88	0	1	1	21.4286	9.42857	3.6	26.56	2	2	11.5385	4.61538	1.48	0	1	1
	7.5	6	2.6	22.2	1	1	21.4286	6	2.16	0	1	3	12.5	5.5	1.96	20.68	1	1
	7.5	5.7	3.24	0	1	1	16.6667	5.33333	2.32	0	1	1	10.7143	4.71429	2	0	1	1
	8.33333	7	2.4	17.16	1	1	18.75	5.25	3.12	25.52	1	1	10.7143	5.14286	0.76	0	1	1
	7.5	5.4	2.08	0	1	1	21.4286	6	1.92	13.4	1	1	12.5	5.5	1.56	8.04	1	1
	7.89474	7.26316	1.76	21.52	1	1	18.75	5.25	1.4	0	1	1	11.5385	4.61538	2.44	0	1	1
	6.25	5.25	2.32	0	1	1	18.75	5.25	1.44	0	1	1	16.6667	5.33333	3.92	11.84	1	1
	6	5.76	2.72	0	1	1	18.75	4.5	2.08	0	1	1	18.75	4.5	4.4	37.04	1	1
	8.33333	6.33333	2.12	5.10286	1	1	21.4286	5.14286	5.28	40.56	1	1	18.75	5.25	1.08	0	1	1
	6	5.52	2.24	0	1	1	21.4286	6	1.88	0	1	1	15	19.2	3.76	0	3	2
	6.25	6	3.2	57.92	1	1	18.75	3.75	2.12	0	1	1	15	12	5.28	0	3	4
	6.52174	5.47826	2.92	48	1	1	21.4286	5.14286	1.88	13.64	1	1	13.6364	5.45455	3.08	0	1	3
	5.55556	6.22222	2.8	0	1	1	21.4286	5.14286	3.76	0	1	1	15	5.4	3.44	33.84	1	1
	5.35714	5.78571	2.52	0	1	1	25	10	5.16	34.68	2	2	13.6364	5.45455	1.84	0	1	1
	4.54545	6.36364	1.72	0	1	1	21.4286	8.57143	2.36	0	1	3	16.6667	6	6.24	32.52	1	1
	8.33333	7.33333	7.48	14.776	1	1	18.75	6	4.96	0	1	1	16.6667	6	1.08	0	1	1
	11.5385	6	2.68	7.36	2	2	21.4286	5.14286	1.96	13.44	1	1	18.75	7.5	18.36	162.36	2	2
	10	6	3.2	0	1	3	18.75	5.25	4.4	0	1	1	13.6364	15.2727	8.04	0	3	4
	6.52174	11.4783	3.72	0	1	1	18.75	5.25	1.44	0	1	1	10	4.8	3.16	0	1	3
	8.33333	6.66667	2.68	5.992	3	2	21.4286	5.14286	2.2	15.64	1	1	10	5.2	1.68	0	1	1
	7.5	4.8	2.4	0	1	3	21.4286	6	2.48	0	1	1	10.7143	6	1.76	19.12	1	1
	8.82353	5.29412	1.52	6.50667	1	1	21.4286	6	0.76	0	1	1	13.6364	5.45455	1.76	6.16	1	1
	10	5.2	1.68	9.78	1	1	21.4286	6	4.32	0	1	1	18.75	6.75	3.2	10.6667	1	1
	9.375	4.875	2.52	0	1	1	15	11.4	3	0	3	2	18.75	9.75	6.96	0	2	2
	10	6	2.32	29.32	1	1	21.4286	5.14286	4.44	13.0267	1	3	16.6667	6.66667	2	0	2	4
	10.7143	6	2.2	24.6	1	1	18.75	6.75	2.4	0	1	1	13.6364	16.3636	1.44	0	1	3
	10	5.2	1.08	0	1	1	21.4286	6.85714	4.12	30.44	1	1	12.5	5.5	2.04	0	1	1
	10.7143	6.85714	1.32	12.52	1	1	21.4286	4.28571	3.08	0	1	1	18.75	6	3.24	8.84	1	1
	9.375	4.875	2.24	0	1	1	21.4286	6.85714	2.44	0	1	1	21.4286	6	12.44	97.28	1	1
	9.375	7.125	2.56	0	1	1	18.75	3.75	1.28	0	1	1	21.4286	5.14286	5.32	0	1	1
	9.375	5.25	2.8	0	1	1	18.75	5.25	2.28	0	1	1	16.6667	5.33333	4.96	0	1	1
	8.33333	6	1.68	0	1	1	18.75	4.5	3.4	0	1	1	21.4286	4.28571	7.76	33.8	1	1
	7.89474	5.05263	1.68	0	1	1	21.4286	6	2.44	17.84	1	1	18.75	5.25	5.96	0	1	1
	7.5	6	1.2	0	1	1	21.4286	4.28571	4.88	0	1	1	21.4286	14.5714	4.08	30.68	3	2
	9.375	4.875	4.08	17.2	1	1	25	7	1.52	9.44	1	1	25	7	11.08	73.48	2	4
	9.375	5.625	1.8	0	1	1	16.6667	4.66667	6.32	0	1	1	16.6667	6	2.72	0	1	3
	10.7143	6	1.96	11.48	1	1	18.75	6	1.28	9.28	1	1	18.75	6	1.8	13.32	1	1
	10	5.2	1.04	0	1	1	18.75	6	1.36	0	1	1	18.75	4.5	3.36	0	1	1
	12.5	6	2.84	12.12	1	1	16.6667	5.33333	3.76	0	1	1	21.4286	4.28571	5.32	40.88	1	1
	10.7143	5.14286	1.28	0	1	1	18.75	4.5	4.32	36.32	1	1	21.4286	5.14286	3	0	1	1
	13.6364	7.09091	5.28	22.88	1	1	21.4286	6.85714	3.56	26.8	1	1	21.4286	5.14286	15.52	0	1	1
	12.5	6	3.52	0	1	1	18.75	5.25	0.96	0	1	1	15	7.2	6.84	0	1	1
	12.5	6	1.84	0	1	1	21.4286	6	1.28	8.28	1	1	12.5	5	3.96	0	1	1
	10.7143	6.42857	1.36	0	1	1	18.75	6	1.16	0	1	1	4.83871	6.3871	7.96	0	1	1
	12.5	7	2.72	15.44	1	1	18.75	4.5	1.04	0	1	1	21.4286	6	5.8	7.10667	1	1
	12.5	9	1.56	0	1	1	18.75	5.25	1.88	0	1	1	21.4286	9.42857	4.6	0	2	2
	11.5385	5.53846	2.32	0	1	1	16.6667	6.66667	1.4	0	1	1	16.6667	20.6667	7.08	0	3	4
	11.5385	6	1.2	0	1	1	15	5.4	1.52	0	1	1	15	5.4	5.52	0	1	3
	10.7143	6	1.64	0	1	1	18.75	6	1.48	5.96	1	1	13.6364	4.36364	4.12	0	1	1
	10.7143	6.85714	1.36	0	1	1	18.75	6	1.04	0	1	1	15	4.8	0.8	5.6	1	1
	13.6364	8.18182	1.84	6.24	2	2	25	5	6.04	23.2	1	1	13.6364	5.45455	1	0	1	1
	12.5	6.5	2.04	0	1	3	18.75	6	1.56	0	1	1	15	5.4	2.56	24.16	1	1
	11.5385	6.92308	1.32	0	1	1	21.4286	6	4.16	31.04	1	1	16.6667	4.66667	3.4	30.76	1	1
	10.7143	6	2.48	0	1	1	21.4286	4.28571	1.84	0	1	1	13.6364	5.45455	2.76	0	1	1
	9.375	7.125	2.16	0	1	1	21.4286	5.14286	1.88	0	1	1	16.6667	6	3.12	15.36	1	1
	9.375	7.125	2.8	0	1	1	21.4286	4.28571	1.6	0	1	1	15	4.8	1.52	0	1	1
	8.82353	6.35294	1.88	0	1	1	10	8	5.88	0	3	2	16.6667	4.66667	8.36	80.72	1	1
	10	6.4	2.92	19.42	1	1	15	6.6	2.56	6.08	1	3	16.6667	5.33333	3.04	0	1	1
	12.5	6.5	2.64	10.64	1	1	18.75	5.25	3.52	15.84	1	1	21.4286	6	6.36	27.5	1	1
	12.5	5.5	1.32	0	1	1	21.4286	4.28571	1.36	8.92	1	1	18.75	4.5	1.72	0	1	1
	13.6364	7.63636	2.48	24.92	1	1	16.6667	4.66667	1.04	0	1	1	21.4286	5.14286	3.28	24.56	1	1
	11.5385	6.92308	1.84	0	1	1	16.6667	4.66667	1.96	0	1	1	11.5385	5.53846	10.24	0	1	1
	18.75	9.75	2	4.24	1	1	16.6667	6	0.96	0	1	1	16.6667	6	1.52	3.86	1	1
	13.6364	7.63636	3.32	0	1	1	16.6667	4.66667	1.44	0	1	1	16.6667	5.33333	5.68	0	1	1
	13.6364	8.18182	2.4	0	1	1	18.75	5.25	4.24	35.92	1	1	15	4.2	6.28	0	1	1
	12.5	5	1.88	0	1	1	18.75	11.25	2.52	0	3	2	16.6667	4.66667	4	37.48	1	1
	11.5385	5.53846	2.8	0	1	1	15	7.8	3.88	0	2	4	15	6	6.6	0	1	1
	12.5	5.5	2.16	22.32	1	1	21.4286	6	8.28	26.3867	1	3	15	5.4	2.08	0	1	1
	13.6364	7.63636	1.28	10.52	1	1	21.4286	6	1.8	0	1	1	13.6364	5.45455	13.04	0	1	1
	15	8.4	1.68	12.88	1	1	18.75	5.25	2.6	0	1	1	6	5.52	3.12	0	2	2
	15	7.2	1.68	0	1	1	18.75	4.5	2.16	0	1	1	15	5.4	6.12	9.58667	1	3
	15	7.2	2	0	1	1	18.75	5.25	0.6	0	1	1	15	4.8	4.64	0	1	1
	16.6667	5.33333	4.28	38.48	1	1	18.75	6	1.6	0	1	1	15	5.4	3.04	0	1	1
	15	6	1.52	0	1	1	18.75	6	1.44	0	1	1	15	4.8	1.12	0	1	1
	16.6667	6.66667	4.96	46	1	1	16.6667	5.33333	1.84	0	1	1	15	4.8	0.64	0	1	1
	13.6364	5.45455	1.04	0	1	1	13.6364	6	2.04	0	3	2	18.75	6.75	3.88	18.12	1	1
	10.7143	4.71429	1.52	0	1	1	16.6667	6	1.52	6.38	1	3	13.6364	6	3.28	0	1	1
	15	7.2	1.28	3.38	1	1	16.6667	6	2.44	0	1	1	21.4286	6.85714	5.4	14.08	1	1
	15	7.8	1.76	0	1	1	18.75	9	1.6	11.52	2	2	15	5.4	1.28	0	1	1
	13.6364	6.54545	1.36	0	1	1	15	6	1.68	0	1	3	16.6667	5.33333	4.2	38.76	1	1
	11.5385	5.07692	2	0	1	1	16.6667	5.33333	1.04	6.8	1	1	15	5.4	2.52	0	1	1
	11.5385	5.53846	1	0	1	1	16.6667	4.66667	2.52	0	1	1	15	5.4	1.88	0	1	1
	11.5385	5.53846	1.48	0	1	1	18.75	6	2.76	22.6	1	1	16.6667	5.33333	5.56	52.36	1	1
	12.5	7.5	1.48	13.48	1	1	18.75	7.5	1.16	0	1	1	15	6	1.36	0	1	1
	15	7.2	3.52	18.12	1	1	18.75	6.75	2.32	0	1	1	18.75	6	1.84	7.6	1	1
	12.5	6	1.6	0	1	1	16.6667	4.66667	1.8	0	1	1	16.6667	6	10.08	0	1	1
	15	8.4	3.52	18.72	1	1	21.4286	6	2.28	9.28	1	1	16.6667	4.66667	2.28	0	1	1
	12.5	5.5	2.44	0	1	1	16.6667	5.33333	2.4	0	1	1	13.6364	4.90909	2.64	0	1	1
	21.4286	8.57143	3.64	8.12	1	1	16.6667	6	1.68	0	1	1	13.6364	4.90909	1.2	0	1	1
	15	6.6	2.12	0	1	1	16.6667	5.33333	1.92	0	1	1	18.75	5.25	3.52	11.9467	1	1
	15	6	1.76	0	1	1	16.6667	5.33333	2.68	0	1	1	16.6667	11.3333	2.92	0	3	2
	15	6	1.12	0	1	1	16.6667	6	1.68	0	1	1	16.6667	5.33333	9.2	0	1	3
	15	7.2	2.2	0	1	1	16.6667	9.33333	0.64	0	2	2	18.75	5.25	3.92	32.72	1	1
	13.6364	6.54545	4.16	0	1	1	15	5.4	1.84	0	1	3	18.75	5.25	7	0	1	1
	13.6364	7.09091	1.2	0	1	1	15	5.4	3	0	1	1	16.6667	5.33333	4.64	0	1	1
	13.6364	6	3.6	0	1	1	18.75	12	2.08	8.96	2	2	16.6667	5.33333	2.32	0	1	1
	16.6667	8.66667	2.72	12.98	1	1	18.75	7.5	1.76	0	1	3	18.75	5.25	3.16	25.88	1	1
	16.6667	6.66667	2.64	0	1	1	18.75	8.25	1.08	0	1	1	18.75	5.25	2.56	0	1	1
	18.75	6	5.88	49.72	1	1	16.6667	5.33333	1.08	0	1	1	21.4286	6	5.8	44.44	1	1
	16.6667	5.33333	2.08	0	1	1	16.6667	5.33333	2.28	0	1	1	21.4286	6	2.24	0	1	1
	18.75	6	2	15.44	1	1	15	6	0.68	0	1	1	16.6667	5.33333	3.2	0	1	1
	16.6667	6	1.88	0	1	1	13.6364	5.45455	2.88	0	1	1	16.6667	4.66667	2.48	0	1	1
	21.4286	6.85714	1.84	7.02	1	1	21.4286	7.71429	11.56	31.09	2	2	21.4286	8.57143	3.56	15.04	2	2
	18.75	6.75	1.2	0	1	1	21.4286	5.14286	1.28	0	1	3	18.75	7.5	3.4	0	2	4
	16.6667	5.33333	4.32	0	1	1	21.4286	6	1.12	0	1	1	21.4286	6.85714	4.84	35.92	1	3
	11.5385	6.46154	2.28	0	1	1	21.4286	6	6.36	0	1	1	21.4286	5.14286	1.76	0	1	1
	18.75	6	0.68	0.872	1	1	21.4286	6	2.8	0	1	1	13.6364	18.5455	8.36	0	3	2
	18.75	6	3.36	0	1	1	21.4286	6	2.64	0	1	1	18.75	5.25	6.96	21.8933	1	3
	18.75	5.25	2.6	0	1	1	21.4286	6.85714	2.92	0	1	1	18.75	6	2.28	0	1	1
	30	7.2	3.28	8.28	1	1	18.75	4.5	1.04	0	1	1	11.5385	5.53846	3.64	0	1	1
	30	6	3.52	0	1	1	30	6	4.76	12.2933	1	1	18.75	6	3.76	9.008	1	1
	18.75	6.75	3.28	0	1	1	16.6667	8.66667	5.04	0	2	2	12.5	6	2	0	1	1
	18.75	5.25	4.72	0	1	1	16.6667	5.33333	2.72	0	1	3	18.75	5.25	4.64	12.96	1	1
	21.4286	6	1.92	13.4	1	1	21.4286	6	2.32	9.32	1	1	7.89474	8.52632	6.4	0	2	2
	18.75	5.25	0.96	0	1	1	18.75	4.5	1.28	0	1	1	18.75	12.75	6.04	9.64727	2	4
	25	6	3	11.16	1	1	18.75	5.25	1.56	0	1	1	15	12	6.72	0	3	4
	18.75	4.5	1.16	0	1	1	12.5	10.5	1.52	0	3	2	21.4286	8.57143	8.16	25.3333	2	4
	21.4286	6	3.2	23.92	1	1	18.75	6.75	1.52	2.88	1	3	21.4286	5.14286	7.44	0	1	3
	18.75	5.25	2.36	0	1	1	18.75	5.25	2.84	0	1	1	16.6667	4.66667	10.64	0	1	1
	21.4286	6	0.6	2.84	1	1	25	6	3.32	12.44	1	1	13.6364	4.90909	1.6	0	1	1
	21.4286	5.14286	2.8	0	1	1	25	6	5.72	0	1	1	12.5	4.5	1.92	0	1	1
	21.4286	6	1.68	0	1	1	21.4286	4.28571	2.72	0	1	1	18.75	5.25	2.68	7.32	1	1
	21.4286	5.14286	3.28	0	1	1	21.4286	4.28571	4.12	0	1	1	18.75	5.25	7.24	0	1	1
	25	7	3.96	26.28	1	1	21.4286	6	2.44	0	1	1	16.6667	4.66667	1.2	0	1	1
	18.75	3.75	1.8	0	1	1	21.4286	6.85714	1.68	0	1	1	13.6364	5.45455	4.52	0	1	1
	21.4286	6	5.52	42.76	1	1	18.75	5.25	0.96	0	1	1	15	5.4	1.84	16.24	1	1
	18.75	4.5	1.56	0	1	1	21.4286	6	1.4	9.24	1	1	13.6364	4.90909	5.52	0	1	1
	21.4286	5.14286	1.8	12.72	1	1	21.4286	5.14286	3.52	0	1	1	10.7143	4.71429	7.04	0	1	1
	21.4286	4.28571	1.32	0	1	1	21.4286	6	5.32	0	1	1	12.5	5.5	2.52	15	1	1
	21.4286	5.14286	2.4	0	1	1	21.4286	6	2.08	0	1	1	18.75	7.5	3.92	10.88	2	2
	18.75	5.25	2.44	0	1	1	21.4286	5.14286	8.64	0	1	1	18.75	9	4.92	0	2	4
	21.4286	7.71429	1.4	9.24	1	1	21.4286	6	0.6	0	1	1	18.75	4.5	5.12	0	1	3
	21.4286	6	2.04	0	1	1	21.4286	6	0.56	0	1	1	25	6	9.16	35.92	1	1
	16.6667	5.33333	0.72	0	1	1	15	19.2	2.88	0	3	2	16.6667	4.66667	8.36	0	1	1
	16.6667	4	2.24	0	1	1	18.75	6	2.04	5.08	1	3	15	4.8	4.08	0	1	1
	16.6667	22	2.2	0	1	1	16.6667	4.66667	4.44	0	1	1	18.75	6	6.44	30.92	1	1
	16.6667	4.66667	1.8	0	1	1	16.6667	4.66667	1.72	0	1	1	21.4286	5.14286	9.72	75.52	1	1
	18.75	6	1.28	9.28	1	1	18.75	9	1.28	9.28	2	2	18.75	6	6.92	0	1	1
	21.4286	5.14286	4.32	32.32	1	1	15	5.4	10.56	0	1	3	21.4286	5.14286	4.48	33.6	1	1
	21.4286	6	1.76	0	1	1	18.75	4.5	3	13.56	1	1	21.4286	6	7.8	0	1	1
	21.4286	6.85714	2.24	0	1	1	16.6667	7.33333	2.36	0	1	1	16.6667	5.33333	1.08	0	1	1
	21.4286	6.85714	1.64	0	1	1	16.6667	5.33333	2.64	0	1	1	18.75	6	2.52	20.12	1	1
	21.4286	6	1.4	0	1	1	21.4286	5.14286	1.96	7.7	1	1	18.75	5.25	4.84	0	1	1
	21.4286	6.85714	0.8	0	1	1	21.4286	5.14286	4.8	0	1	1	21.4286	11.1429	3.48	25.88	1	1
	18.75	5.25	5.44	0	1	1	25	6	2.08	13.12	1	1	16.6667	5.33333	2.28	0	1	1
	21.4286	4.28571	1.08	6.68	1	1	21.4286	5.14286	1.24	0	1	1	16.6667	6	1.04	0	1	1
	18.75	6	4	0	1	1	18.75	9	5.4	0	3	2	18.75	5.25	11.4	99.72	1	1
	18.75	5.25	3.84	0	1	1	25	6	1.48	4.48	1	3	18.75	5.25	0.8	0	1	1
	18.75	4.5	6.44	0	1	1	21.4286	6	1.76	0	1	1	16.6667	4.66667	6.8	0	1	1
	18.75	5.25	3.48	0	1	1	16.6667	4.66667	1.52	0	1	1	16.6667	6.66667	1.36	0	1	1
	18.75	5.25	1.6	0	1	1	16.6667	4.66667	1.24	0	1	1	13.6364	4.90909	1.28	0	1	1
	21.4286	6	4.36	32.92	1	1	18.75	6	0.76	4.6	1	1	21.4286	6	2.52	6.3	1	1
	16.6667	5.33333	2.08	0	1	1	16.6667	5.33333	1.48	0	1	1	16.6667	4.66667	6.2	0	1	1
	21.4286	5.14286	1.6	6.08	1	1	18.75	6.75	1.64	12.2	1	1	18.75	5.25	2.88	23.68	1	1
	18.75	3.75	2.92	0	1	1	25	6	3.56	13.16	1	1	16.6667	6	7.24	0	1	1
	25	5	3.16	12.04	1	1	25	9	3.32	0	2	2	12.5	4.5	2.96	0	1	1
	18.75	4.5	3.08	0	1	1	25	5	2.56	0	1	3	15	4.8	12.16	71.16	1	1
	18.75	5.25	1.88	0	1	1	21.4286	5.14286	4.88	0	1	1	16.6667	5.33333	5.84	55.52	1	1
	25	5	10.04	39.32	1	1	18.75	5.25	0.76	0	1	1	16.6667	6	4.04	0	1	1
	25	5	4.52	0	1	1	21.4286	6	2.8	20.44	1	1	15	4.8	4.72	0	1	1
	21.4286	4.28571	7.76	0	1	1	16.6667	6.66667	1.96	0	1	1	15	4.8	1.08	0	1	1
	21.4286	5.14286	2.4	0	1	1	16.6667	5.33333	1.28	0	1	1	21.4286	7.71429	6.76	21.7867	2	2
	21.4286	4.28571	1.32	0	1	1	18.75	21.75	1.56	11.48	3	2	18.75	4.5	8.88	0	1	3
	21.4286	4.28571	3.12	0	1	1	18.75	5.25	2.72	0	1	3	16.6667	6	5.4	0	1	1
	25	5	1.4	8.6	1	1	18.75	6	0.88	0	1	1	25	7	7.88	22.92	1	1
	30	6	5.16	29.96	1	1	18.75	6	1.92	0	1	1	21.4286	5.14286	2.24	0	1	1
	25	5	2.76	0	1	1	21.4286	6	5.88	44.8	1	1	21.4286	11.1429	9.56	0	2	2
	25	5	3.04	0	1	1	21.4286	6	3.6	0	1	1	13.6364	4.90909	5.16	0	1	3
	21.4286	5.14286	4.68	0	1	1	21.4286	5.14286	1.2	0	1	1	25	9	4.96	10.48	2	2
	25	6	3.24	21.24	1	1	18.75	6.75	1.92	0	1	1	16.6667	6.66667	5.28	0	1	3
	21.4286	5.14286	2.2	0	1	1	18.75	5.25	2.2	0	1	1	16.6667	7.33333	2.6	0	1	1
	21.4286	5.14286	1.96	0	1	1	18.75	6	1.64	0	1	1	16.6667	6	1.44	0	1	1
	18.75	5.25	3.2	0	1	1	21.4286	5.14286	5.44	41.28	1	1	18.75	6.75	2.32	18	1	1
	18.75	5.25	1.84	0	1	1	21.4286	6	2.84	0	1	1	15	6	2.96	0	1	1
	18.75	5.25	1.4	0	1	1	21.4286	6	0.96	0	1	1	18.75	6	2.56	11.2	1	1
	16.6667	5.33333	1.72	0	1	1	21.4286	5.14286	3.36	0	1	1	16.6667	5.33333	1.44	0	1	1
	21.4286	6	2	7.88	1	1	18.75	12	4.8	0	3	2	13.6364	4.90909	4.28	0	1	1
	21.4286	6	1.08	0	1	1	18.75	5.25	1.8	0	1	3	18.75	6	2.32	7.54667	1	1
	21.4286	5.14286	8.68	0	1	1	21.4286	6.85714	2.84	20.76	1	1	16.6667	5.33333	4.52	0	1	1
	21.4286	5.14286	2.88	0	1	1	21.4286	5.14286	6.76	0	1	1	16.6667	4.66667	1.36	0	1	1
	21.4286	6	4.96	0	1	1	21.4286	10.2857	4.28	0	2	2	16.6667	5.33333	1.96	0	1	1
	21.4286	5.14286	2	0	1	1	16.6667	4.66667	3.96	0	1	3	16.6667	6.66667	0.84	0	1	1
	21.4286	5.14286	4.48	0	1	1	21.4286	6	2.12	8.56	1	1	15	6	4.56	0	1	1
	25	6	1.68	10.32	1	1	18.75	6	1.44	0	1	1	15	5.4	1.32	0	1	1
	21.4286	5.14286	2.12	0	1	1	21.4286	6	0.88	4.8	1	1	18.75	6	1.8	7.56	1	1
	21.4286	5.14286	1.4	0	1	1	25	7	3.8	24.92	1	1	18.75	6.75	4.84	0	1	1
	18.75	5.25	0.96	0	1	1	21.4286	5.14286	1.36	0	1	1	18.75	6	3.24	0	1	1
	21.4286	6	1.84	12.76	1	1	18.75	5.25	1.8	0	1	1	16.6667	6.66667	6	0	1	1
	16.6667	5.33333	1.16	0	1	1	21.4286	6	4.52	34.2	1	1	15	4.8	1.96	0	1	1
	18.75	5.25	1.2	8.24	2	2	21.4286	6	2.32	0	1	1	12.5	5.5	6.76	0	1	1
	18.75	4.5	0.8	0	1	3	21.4286	5.14286	1.44	0	1	1	18.75	6.75	1.36	3.2	1	1
	18.75	4.5	3.28	0	2	2	21.4286	4.28571	1.28	0	1	1	15	7.8	1.56	0	2	2
	18.75	4.5	1.72	0	1	3	21.4286	5.14286	3.68	0	1	1	15	4.8	9.04	0	1	3
	18.75	5.25	2.68	0	1	1	16.6667	6.66667	3.96	0	1	1	18.75	12	5.64	26.92	3	2
	18.75	5.25	3.4	0	1	1	15	5.4	1.64	0	1	1	15	6	1.32	0	1	3
	18.75	5.25	2.24	0	1	1	18.75	4.5	3.84	17.76	1	1	12.5	6	15.84	0	1	1
	21.4286	6	1.52	10.2	1	1	21.4286	5.14286	4.96	38	1	1	13.6364	6	2.04	19.2	1	1
	21.4286	6	1.64	0	1	1	16.6667	8.66667	3.12	0	2	2	11.5385	5.07692	1.68	0	1	1
	21.4286	5.14286	9.2	0	1	1	18.75	5.25	3.76	29.68	1	3	15	6.6	1.44	4.77333	1	1
	25	5	2.24	14.24	1	1	16.6667	4.66667	1.48	0	1	1	12.5	5	1.92	0	1	1
	21.4286	4.28571	0.84	0	1	1	16.6667	5.33333	1.32	0	1	1	13.6364	6.54545	1.72	16.24	1	1
	25	6	6.76	46.12	1	1	18.75	5.25	0.76	4.28	1	1	11.5385	5.53846	1.2	0	1	1
	21.4286	5.14286	2.72	0	1	1	16.6667	4.66667	1.24	0	1	1	13.6364	13.0909	2	10.36	3	2
	21.4286	5.14286	1.84	0	1	1	16.6667	4.66667	0.84	0	1	1	15	5.4	4.84	43.64	1	3
	21.4286	5.14286	3.84	0	1	1	15	5.4	1.48	0	1	1	12.5	6	1.88	0	1	1
	18.75	4.5	3.72	0	1	1	16.6667	5.33333	1.56	12.36	1	1	13.6364	6	2.16	20.64	1	1
	25	6	2.32	8.56	1	1	16.6667	5.33333	1.16	0	1	1	15	6	1.8	15.4	3	2
	21.4286	5.14286	1.4	0	1	1	18.75	6.75	1.16	7.88	1	1	10	14.8	2.04	0	1	3
	25	5	5.76	38.88	1	1	15	6	1.52	0	1	1	10.7143	6.42857	3.24	27.88	1	1
	25	8	1.52	0	1	1	16.6667	4.66667	3.72	33.6	1	1	16.6667	6	6.84	18.072	1	1
	25	5	1.56	0	1	1	21.4286	5.14286	3.08	12.88	1	1	16.6667	5.33333	10.64	0	1	1
	25	5	1.72	0	1	1	25	6	2.12	13.4	1	1	15	6	3.04	0	1	1
	25	5	3.4	0	1	1	21.4286	5.14286	2.68	0	1	1	13.6364	8.72727	1.72	0	2	2
	21.4286	5.14286	1.48	0	1	1	21.4286	5.14286	1.64	0	1	1	15	10.2	4.2	39.8	3	4
	21.4286	5.14286	6.72	0	1	1	18.75	6	1.44	0	1	1	16.6667	10	13	123.88	2	4
	25	5	1.36	8.08	1	1	18.75	6	1.6	0	1	1	18.75	6	3.04	22.56	2	4
	25	6	5.36	0	1	1	18.75	5.25	2.72	0	1	1	16.6667	4.66667	1.84	0	1	3
	25	6	1.28	0	1	1	18.75	5.25	3.92	0	1	1	25	10	2.64	7.36	2	2
	25	6	2.52	0	1	1	18.75	5.25	1.12	0	1	1	12.5	5	4.6	0	1	3
	21.4286	5.14286	1.64	0	1	1	18.75	5.25	1.28	0	1	1	12.5	5.5	1.4	0	1	1
	21.4286	6	1.92	0	1	1	18.75	6.75	2.28	0	1	1	16.6667	5.33333	5.68	21.4	1	1
	21.4286	6	3.32	0	1	1	21.4286	6	3.24	23.4	1	1	10	5.2	4.2	0	1	1
	21.4286	5.14286	3.92	0	1	1	18.75	5.25	3.24	0	1	1	12.5	8	1.64	6.12	2	2
	25	6	0.88	4.72	1	1	18.75	5.25	3.52	0	1	1	13.6364	6.54545	3.84	39.04	1	3
	25	6	2.92	0	1	1	18.75	5.25	3.24	0	1	1	16.6667	8	1.52	6.2	2	2
	21.4286	5.14286	3.04	0	1	1	21.4286	6	2	14.04	1	1	15	10.8	7.04	0	3	4
	18.75	5.25	4.52	0	1	1	21.4286	7.71429	1.16	0	1	1	16.6667	5.33333	3.68	30.32	1	3
	18.75	5.25	1.4	0	1	1	21.4286	5.14286	1.96	0	1	1	10.7143	6.42857	3	0	1	1
	18.75	5.25	2.08	0	1	1	21.4286	5.14286	0.92	0	1	1	11.5385	5.53846	2.96	33.64	1	1
	21.4286	5.14286	3	22.04	1	1	21.4286	5.14286	8.24	0	1	1	13.6364	6	7.36	45.2	1	1
	21.4286	6	2.68	0	1	1	18.75	5.25	3.04	0	1	1	13.6364	5.45455	1.52	0	1	1
	18.75	5.25	3.04	0	1	1	25	6	1.4	4.76	1	1	11.5385	5.07692	3.04	0	1	1
	25	6	5.04	19.32	1	1	18.75	6	2.04	0	1	1	12.5	6	1.6	15.52	1	1
	25	6	1.4	0	1	1	18.75	8.25	4.12	0	1	1	16.6667	6	2.52	8.64	1	1
	21.4286	5.14286	2.72	0	1	1	18.75	5.25	4.84	0	1	1	10.7143	4.28571	2.36	0	2	2
	21.4286	5.14286	2.2	0	1	1	18.75	6	2.12	0	1	1	16.6667	5.33333	2.2	5.44	1	3
	21.4286	5.14286	5.72	0	1	1	21.4286	6	1.04	6.08	1	1	15	5.4	2.56	0	1	1
	25	6	1.04	5.84	1	1	18.75	6.75	2.6	0	1	1	15	5.4	1.76	0	1	1
	21.4286	5.14286	2.56	0	1	1	21.4286	6	1.52	9.64	1	1	13.6364	9.27273	7.88	0	3	2
	21.4286	6	1.92	0	1	1	18.75	5.25	1.92	0	1	1	13.6364	6	4.88	0	1	3
	21.4286	5.14286	1.48	0	1	1	16.6667	7.33333	2.36	0	1	1	18.75	4.5	3.88	13.0533	1	1
	25	6	1.64	10.04	1	1	15	10.8	8.24	0	1	1	21.4286	5.14286	2.16	15.6	1	1
	21.4286	5.14286	1.84	0	1	1	18.75	6	4.88	21.52	1	1	18.75	6	2.92	0	1	1
	25	6	2	12.56	1	1	16.6667	6.66667	2.08	0	1	1	18.75	6	12.24	0	1	1
	25	5	2.12	0	1	1	16.6667	5.33333	1.8	0	1	1	16.6667	5.33333	2.2	0	1	1
	21.4286	5.14286	0.88	0	1	1	12.5	5.5	3.56	0	1	1	15	4.8	6.12	0	1	1
	18.75	5.25	1.44	0	1	1	13.6364	8.72727	1.08	8.12	2	2	18.75	5.25	1.44	0	1	1
	18.75	5.25	1.8	0	1	1	16.6667	5.33333	2.2	9.22	1	3	18.75	5.25	1.8	0	1	1
	15	5.4	1.12	0	1	1	16.6667	6	2.96	0	1	1	15	5.4	1.12	0	1	1
	16.6667	5.33333	1.36	10.36	1	1	15	4.2	0.72	0	1	1	16.6667	5.33333	1.36	10.36	1	1
	21.4286	6	2.28	9.14	1	1	21.4286	6	2.16	6.54667	1	1	21.4286	6	2.28	9.14	1	1
	21.4286	5.14286	2.12	0	1	1	21.4286	5.14286	2.88	0	1	1	21.4286	5.14286	2.12	0	1	1
	21.4286	5.14286	3.2	0	1	1	16.6667	10.6667	2.64	0	3	2	21.4286	5.14286	3.2	0	1	1
	25	6	1.76	10.88	1	1	21.4286	6	6.96	29.08	1	3	25	6	1.76	10.88	1	1
	25	6	1.44	0	1	1	15	9	1.52	0	3	2	25	6	1.44	0	1	1
	21.4286	5.14286	2.4	0	1	1	15	7.2	11.32	0	2	4	21.4286	5.14286	2.4	0	1	1
	21.4286	6	3.12	0	1	1	18.75	6	1.76	6.88	1	3	21.4286	6	3.12	0	1	1
	25	6	2.24	14	1	1	15	4.8	0.96	0	1	1	25	6	2.24	14	1	1
	21.4286	5.14286	4.76	0	1	1	15	5.4	1.4	0	1	1	21.4286	5.14286	4.76	0	1	1
	21.4286	5.14286	2.48	0	1	1	15	5.4	1.76	0	1	1	21.4286	5.14286	2.48	0	1	1
	16.6667	4	1	0	1	1	16.6667	5.33333	1.32	9.96	1	1	16.6667	4	1	0	1	1
	21.4286	5.14286	3.12	13.2	1	1	12.5	6	2.76	0	1	1	21.4286	5.14286	3.12	13.2	1	1
	25	6	1.2	6.96	1	1	15	4.2	3.8	20.4	1	1	25	6	1.2	6.96	1	1
	18.75	5.25	8.08	0	1	1	16.6667	4.66667	1.4	11.48	1	1	18.75	5.25	8.08	0	1	1
	21.4286	5.14286	2.52	18.2	2	2	16.6667	5.33333	1.28	0	1	1	21.4286	5.14286	2.52	18.2	2	2
	21.4286	4.28571	2.16	0	1	3	16.6667	5.33333	5.6	0	1	1	21.4286	4.28571	2.16	0	1	3
	21.4286	6	1.04	0	1	1	16.6667	4.66667	2.08	0	1	1	21.4286	6	1.04	0	1	1
	21.4286	5.14286	4.44	0	1	1	12.5	6	1.24	0	1	1	21.4286	5.14286	4.44	0	1	1
	25	6	2.6	16.76	1	1	15	21.6	1.96	9.36	3	2	25	6	2.6	16.76	1	1
	21.4286	5.14286	2.08	0	1	1	16.6667	4.66667	2.44	11.44	1	3	21.4286	5.14286	2.08	0	1	1
	21.4286	5.14286	1.56	0	1	1	18.75	5.25	1.32	9.64	1	1	21.4286	5.14286	1.56	0	1	1
	21.4286	5.14286	2.6	0	1	1	18.75	6.75	0.96	0	1	1	21.4286	5.14286	2.6	0	1	1
	18.75	5.25	1.68	0	1	1	18.75	6	0.64	0	1	1	18.75	5.25	1.68	0	1	1
	21.4286	6	4.92	37.4	1	1	15	6	1.24	0	1	1	21.4286	6	4.92	37.4	1	1
	21.4286	6	1.68	0	1	1	16.6667	5.33333	2.6	22.4	1	1	21.4286	6	1.68	0	1	1
	18.75	5.25	1.56	0	1	1	18.75	6	1.32	9.32	1	1	18.75	5.25	1.56	0	1	1
	18.75	5.25	0.96	0	1	1	16.6667	5.33333	0.72	0	1	1	18.75	5.25	0.96	0	1	1
	18.75	6	1.04	0	1	1	15	5.4	1.4	0	1	1	18.75	6	1.04	0	1	1
	18.75	6	2	0	1	1	15	5.4	1.6	0	1	1	18.75	6	2	0	1	1
	21.4286	5.14286	3.68	27.2	1	1	16.6667	5.33333	4.48	41.56	1	1	21.4286	5.14286	3.68	27.2	1	1
	21.4286	5.14286	3.84	0	1	1	16.6667	5.33333	2.28	0	1	1	21.4286	5.14286	3.84	0	1	1
	21.4286	5.14286	0.68	0	1	1	16.6667	5.33333	3.2	0	1	1	21.4286	5.14286	0.68	0	1	1
	21.4286	4.28571	7.08	0	1	1	18.75	6	6.08	52.16	1	1	21.4286	4.28571	7.08	0	1	1
	21.4286	5.14286	1.76	0	1	1	18.75	5.25	3.56	0	1	1	21.4286	5.14286	1.76	0	1	1
	25	11	2.76	17.88	1	1	18.75	5.25	1.24	0	1	1	25	11	2.76	17.88	1	1
	21.4286	5.14286	2.08	0	1	1	21.4286	15.4286	6.2	47.64	3	2	21.4286	5.14286	2.08	0	1	1
	18.75	5.25	1.48	0	1	1	16.6667	4.66667	2.96	0	2	4	18.75	5.25	1.48	0	1	1
	16.6667	4.66667	1.16	0	1	1	16.6667	4.66667	3.88	0	1	3	16.6667	4.66667	1.16	0	1	1
	18.75	6	1.36	10	1	1	16.6667	5.33333	2.68	0	1	1	18.75	6	1.36	10	1	1
	18.75	5.25	1.8	0	1	1	18.75	6.75	1.16	7.88	1	1	18.75	5.25	1.8	0	1	1
	21.4286	5.14286	4.16	31.32	1	1	16.6667	6	1.32	0	1	1	21.4286	5.14286	4.16	31.32	1	1
	21.4286	6	2.44	0	1	1	16.6667	5.33333	0.96	0	1	1	21.4286	6	2.44	0	1	1
	21.4286	6	3.8	0	1	1	16.6667	5.33333	0.88	0	1	1	21.4286	6	3.8	0	1	1
	18.75	5.25	6.2	0	1	1	15	6	0.92	0	1	1	18.75	5.25	6.2	0	1	1
	21.4286	6	1.08	6.68	1	1	13.6364	5.45455	0.88	0	1	1	21.4286	6	1.08	6.68	1	1
	25	5	4.84	32.2	1	1	13.6364	4.90909	0.92	0	1	1	25	5	4.84	32.2	1	1
	18.75	6	2.76	0	1	1	15	6	1.88	17.08	1	1	18.75	6	2.76	0	1	1
	16.6667	4.66667	3.76	0	1	1	15	6.6	1.04	0	1	1	16.6667	4.66667	3.76	0	1	1
	18.75	6	1.48	11.08	1	1	15	5.4	2.12	0	1	1	18.75	6	1.48	11.08	1	1
	16.6667	4.66667	1.44	0	1	1	15	13.2	1.96	0	3	2	16.6667	4.66667	1.44	0	1	1
	16.6667	5.33333	1	0	1	1	15	5.4	3.12	0	1	3	16.6667	5.33333	1	0	1	1
	18.75	5.25	1.32	9.32	1	1	15	5.4	2.44	0	1	1	18.75	5.25	1.32	9.32	1	1
	18.75	6	2.28	0	1	1	15	5.4	1.08	0	1	1	18.75	6	2.28	0	1	1
	16.6667	5.33333	2.04	0	1	1	13.6364	5.45455	1.76	0	1	1	16.6667	5.33333	2.04	0	1	1
	21.4286	6	1	3.38	1	1	18.75	5.25	2.6	8.46667	1	1	21.4286	6	1	3.38	1	1
	15	5.4	0.52	0	1	1	15	6	2.36	0	1	1	15	5.4	0.52	0	1	1
	16.6667	5.33333	0.84	5.16	1	1	15	6	2.12	0	1	1	16.6667	5.33333	0.84	5.16	1	1
	16.6667	6	2.84	0	1	1	18.75	6	1.76	7.2	1	1	16.6667	6	2.84	0	1	1
	15	4.8	0.8	0	1	1	15	12	2.24	0	3	2	15	4.8	0.8	0	1	1
	16.6667	5.33333	1.2	9.12	1	1	15	5.4	1.56	0	1	3	16.6667	5.33333	1.2	9.12	1	1
	16.6667	5.33333	1.44	0	1	1	15	5.4	1.6	0	1	1	16.6667	5.33333	1.44	0	1	1
	18.75	5.25	1.36	9.68	1	1	16.6667	5.33333	5.4	50.76	1	1	18.75	5.25	1.36	9.68	1	1
	16.6667	5.33333	1.56	0	1	1	18.75	5.25	5.44	46.4	1	1	16.6667	5.33333	1.56	0	1	1
	16.6667	5.33333	2.6	0	1	1	25	6	3.68	13.88	1	1	16.6667	5.33333	2.6	0	1	1
	16.6667	4.66667	2.28	0	1	1	25	6	7.64	0	1	1	16.6667	4.66667	2.28	0	1	1
	13.6364	4.36364	0.96	0	1	1	21.4286	5.14286	1.28	0	1	1	13.6364	4.36364	0.96	0	1	1
	18.75	4.5	2.72	9.12	1	1	25	7	2.12	13.4	1	1	18.75	4.5	2.72	9.12	1	1
	18.75	5.25	1.28	0	1	1	25	6	1.32	0	1	1	18.75	5.25	1.28	0	1	1
	18.75	5.25	2	0	1	1	18.75	5.25	1.2	0	1	1	18.75	5.25	2	0	1	1
	18.75	4.5	3.28	0	1	1	21.4286	6.85714	8.8	68.44	1	1	18.75	4.5	3.28	0	1	1
	16.6667	4.66667	5.2	0	1	1	18.75	6	1.84	0	1	1	16.6667	4.66667	5.2	0	1	1
	18.75	5.25	0.84	5.32	1	1	25	7	5	19.04	1	1	18.75	5.25	0.84	5.32	1	1
	18.75	4.5	1.36	0	1	1	16.6667	4.66667	1.64	0	1	1	18.75	4.5	1.36	0	1	1
	16.6667	4.66667	1.84	0	1	1	21.4286	6.85714	6.04	26.2	1	1	16.6667	4.66667	1.84	0	1	1
	18.75	5.25	1.36	10	1	1	21.4286	5.14286	2.96	0	1	1	18.75	5.25	1.36	10	1	1
	16.6667	4.66667	1.2	0	1	1	18.75	5.25	3.92	0	1	1	16.6667	4.66667	1.2	0	1	1
	18.75	6	0.64	3.52	1	1	18.75	3.75	3.32	0	1	1	18.75	6	0.64	3.52	1	1
	13.6364	4.36364	1.12	0	1	1	21.4286	6	1.8	13	1	1	13.6364	4.36364	1.12	0	1	1
	15	4.8	0.92	6.92	1	1	21.4286	6	2.76	0	1	1	15	4.8	0.92	6.92	1	1
	15	4.8	1.32	0	1	1	21.4286	6	1.64	0	1	1	15	4.8	1.32	0	1	1
	13.6364	4.36364	0.84	0	1	1	21.4286	48.8571	1.36	0	1	1	13.6364	4.36364	0.84	0	1	1
	16.6667	4.66667	2.36	11.54	1	1	16.6667	15.3333	4.2	0	3	2	16.6667	4.66667	2.36	11.54	1	1
	15	3.6	2.32	0	1	1	18.75	4.5	5.6	43.04	1	3	15	3.6	2.32	0	1	1
	21.4286	6	1	2.77333	1	1	15	5.4	5.4	0	1	1	21.4286	6	1	2.77333	1	1
	18.75	4.5	1.28	0	1	1	15	4.8	1	0	1	1	18.75	4.5	1.28	0	1	1
	18.75	5.25	1.48	0	1	1	16.6667	6.66667	0.84	5.52	1	1	18.75	5.25	1.48	0	1	1
	12.5	4.5	4.72	0	1	1	18.75	5.25	4.2	34.6	1	1	12.5	4.5	4.72	0	1	1
	18.75	3.75	4.52	12.84	1	1	18.75	6.75	2.64	0	1	1	18.75	3.75	4.52	12.84	1	1
	21.4286	5.14286	3.28	24.84	1	1	21.4286	6	6	45.48	1	1	21.4286	5.14286	3.28	24.84	1	1
	21.4286	5.14286	6.48	0	1	1	25	6	2.88	18.48	1	1	21.4286	5.14286	6.48	0	1	1
	21.4286	5.14286	4.6	0	1	1	16.6667	5.33333	2.68	0	1	1	21.4286	5.14286	4.6	0	1	1
	21.4286	5.14286	9.2	0	1	1	21.4286	6	3	12.38	1	1	21.4286	5.14286	9.2	0	1	1
	21.4286	5.14286	1.52	0	1	1	18.75	5.25	1.56	0	1	1	21.4286	5.14286	1.52	0	1	1
	21.4286	5.14286	2.12	0	1	1	18.75	6	2.6	0	1	1	21.4286	5.14286	2.12	0	1	1
	21.4286	5.14286	3.4	0	1	1	18.75	6	1.16	0	1	1	21.4286	5.14286	3.4	0	1	1
	21.4286	5.14286	8.88	0	1	1	18.75	5.25	2.68	0	1	1	21.4286	5.14286	8.88	0	1	1
	25	5	3.96	26.28	1	1	18.75	6	1.88	0	1	1	25	5	3.96	26.28	1	1
	18.75	5.25	2.64	0	1	1	16.6667	6	1.76	0	1	1	18.75	5.25	2.64	0	1	1
	16.6667	4	3.08	0	1	1	16.6667	6	0.88	0	1	1	16.6667	4	3.08	0	1	1
	25	5	2.36	6.6	1	1	16.6667	4.66667	2.32	0	1	1	25	5	2.36	6.6	1	1
	25	5	2.4	0	1	1	16.6667	5.33333	3.44	0	1	1	25	5	2.4	0	1	1
	18.75	4.5	1.4	0	1	1	16.6667	8	2.76	0	1	1	18.75	4.5	1.4	0	1	1
	18.75	4.5	6.32	0	1	1	15	4.8	1.84	0	1	1	18.75	4.5	6.32	0	1	1
	30	6	5.84	15.1733	1	1	18.75	6.75	3.24	14.92	1	1	30	6	5.84	15.1733	1	1
	21.4286	5.14286	6	0	1	1	16.6667	6	1.12	0	1	1	21.4286	5.14286	6	0	1	1
	25	7	2.12	13.4	1	1	18.75	5.25	4.12	34.2	1	1	25	7	2.12	13.4	1	1
	21.4286	5.14286	3.88	0	1	1	21.4286	6	1.24	7.96	1	1	21.4286	5.14286	3.88	0	1	1
	21.4286	5.14286	3.64	0	1	1	18.75	5.25	3.76	0	1	1	21.4286	5.14286	3.64	0	1	1
	25	5	2.08	13.12	1	1	18.75	5.25	1.24	0	1	1	25	5	2.08	13.12	1	1
	21.4286	5.14286	2.16	0	1	1	18.75	6	0.8	0	1	1	21.4286	5.14286	2.16	0	1	1
	25	6	1.92	12	1	1	21.4286	6	3.2	23.36	1	1	25	6	1.92	12	1	1
	21.4286	5.14286	1.08	0	1	1	18.75	6	8.16	0	1	1	21.4286	5.14286	1.08	0	1	1
	21.4286	6	1.04	0	1	1	18.75	4.5	6	0	1	1	21.4286	6	1.04	0	1	1
	18.75	4.5	3.2	0	1	1	21.4286	6	2.92	21.68	1	1	18.75	4.5	3.2	0	1	1
	16.6667	4.66667	0.76	0	1	1	18.75	5.25	2.08	0	1	1	16.6667	4.66667	0.76	0	1	1
	18.75	4.5	2.24	17.92	1	1	18.75	6	1.32	0	1	1	18.75	4.5	2.24	17.92	1	1
	16.6667	4.66667	1.28	0	1	1	18.75	8.25	1.64	0	2	2	16.6667	4.66667	1.28	0	1	1
	18.75	6	0.8	4.96	1	1	18.75	4.5	8.4	0	1	3	18.75	6	0.8	4.96	1	1
	16.6667	4.66667	1.28	0	1	1	18.75	6	1.36	0	1	1	16.6667	4.66667	1.28	0	1	1
	16.6667	4.66667	2.12	0	1	1	21.4286	6	4.36	32.64	1	1	16.6667	4.66667	2.12	0	1	1
	21.4286	5.14286	1.92	7.66	1	1	18.75	6	5.56	0	1	1	21.4286	5.14286	1.92	7.66	1	1
	21.4286	4.28571	7.04	0	1	1	18.75	9	1.48	0	2	2	21.4286	4.28571	7.04	0	1	1
	21.4286	4.28571	1.64	0	1	1	16.6667	4	2.84	0	1	3	21.4286	4.28571	1.64	0	1	1
	18.75	4.5	1.68	0	1	1	16.6667	6.66667	1.04	0	1	1	18.75	4.5	1.68	0	1	1
	25	6	3.56	13.52	1	1	16.6667	8	2.16	0	2	2	25	6	3.56	13.52	1	1
	21.4286	4.28571	8.28	0	1	1	18.75	5.25	1.72	11.64	1	3	21.4286	4.28571	8.28	0	1	1
	18.75	5.25	3.4	0	1	1	16.6667	4.66667	1.48	0	1	1	18.75	5.25	3.4	0	1	1
	21.4286	5.14286	2.56	18.52	1	1	16.6667	6	3.76	0	1	1	21.4286	5.14286	2.56	18.52	1	1
	21.4286	4.28571	1.8	0	1	1	13.6364	6	3.28	0	1	1	21.4286	4.28571	1.8	0	1	1
	21.4286	4.28571	5.6	0	1	1	13.6364	5.45455	1.56	0	1	1	21.4286	4.28571	5.6	0	1	1
	25	5	1.04	6.08	1	1	15	21.6	1.12	8.32	3	2	25	5	1.04	6.08	1	1
	21.4286	5.14286	0.96	0	1	1	15	5.4	3.56	0	1	3	21.4286	5.14286	0.96	0	1	1
	25	5	4	26.56	1	1	16.6667	5.33333	1.6	12.76	1	1	25	5	4	26.56	1	1
	21.4286	5.14286	2.24	0	1	1	16.6667	4.66667	1.16	0	1	1	21.4286	5.14286	2.24	0	1	1
	21.4286	5.14286	3.16	0	1	1	16.6667	5.33333	1.6	0	1	1	21.4286	5.14286	3.16	0	1	1
	25	5	2	12.56	1	1	21.4286	5.14286	4.36	18.5	1	1	25	5	2	12.56	1	1
	25	5	2.04	0	1	1	15	5.4	4.2	0	1	1	25	5	2.04	0	1	1
	21.4286	5.14286	5.8	0	1	1	13.6364	4.90909	0.88	0	1	1	21.4286	5.14286	5.8	0	1	1
	21.4286	5.14286	1.96	0	1	1	13.6364	7.63636	0.6	0	1	1	21.4286	5.14286	1.96	0	1	1
	21.4286	5.14286	4.32	0	1	1	15	6.6	4.04	38.84	1	1	21.4286	5.14286	4.32	0	1	1
	21.4286	5.14286	1.88	0	1	1	18.75	6	3.76	17.04	1	1	21.4286	5.14286	1.88	0	1	1
	18.75	4.5	0.8	0	1	1	18.75	5.25	3.48	0	1	1	18.75	4.5	0.8	0	1	1
	18.75	4.5	2.92	0	1	1	18.75	6	2.6	0	1	1	18.75	4.5	2.92	0	1	1
	25	6	1.48	5.2	1	1	18.75	6.75	6.24	0	1	1	25	6	1.48	5.2	1	1
	25	5	1.28	0	1	1	18.75	5.25	1.48	0	1	1	25	5	1.28	0	1	1
	25	5	1.88	0	1	1	18.75	6	1.08	0	1	1	25	5	1.88	0	1	1
	21.4286	4.28571	2.64	0	1	1	16.6667	7.33333	0.88	0	1	1	21.4286	4.28571	2.64	0	1	1
	21.4286	4.28571	3.28	0	1	1	16.6667	7.33333	2.4	0	2	2	21.4286	4.28571	3.28	0	1	1
	25	5	6.76	46.12	1	1	16.6667	8.66667	7.88	0	2	4	25	5	6.76	46.12	1	1
	25	5	2.56	0	1	1	18.75	5.25	3.6	28.24	1	3	25	5	2.56	0	1	1
	25	5	4.52	0	1	1	21.4286	5.14286	4.52	34.2	1	1	25	5	4.52	0	1	1
	25	5	7.16	0	1	1	21.4286	6.85714	2	0	1	1	25	5	7.16	0	1	1
	25	5	2.04	0	1	1	21.4286	5.14286	0.92	0	1	1	25	5	2.04	0	1	1
	25	5	6.32	0	1	1	21.4286	5.14286	2	0	1	1	25	5	6.32	0	1	1
	25	5	1.4	0	1	1	18.75	6	0.72	0	1	1	25	5	1.4	0	1	1
	25	5	4.52	0	1	1	18.75	5.25	2.04	0	1	1	25	5	4.52	0	1	1
	18.75	4.5	3.04	0	1	1	21.4286	7.71429	4.8	36.44	1	1	18.75	4.5	3.04	0	1	1
	18.75	6	1.76	0	1	1	18.75	5.25	3.64	0	1	1	18.75	6	1.76	0	1	1
	18.75	5.25	1.88	0	1	1	25	6	1.08	3.48	1	1	18.75	5.25	1.88	0	1	1
	18.75	5.25	4.36	0	1	1	21.4286	7.71429	4.24	0	1	1	18.75	5.25	4.36	0	1	1
	18.75	5.25	1.36	0	1	1	21.4286	5.14286	2.36	0	1	1	18.75	5.25	1.36	0	1	1
	21.4286	5.14286	3.08	22.68	1	1	21.4286	5.14286	8.32	0	1	1	21.4286	5.14286	3.08	22.68	1	1
	21.4286	5.14286	2.48	0	1	1	15	6	2.4	0	1	1	21.4286	5.14286	2.48	0	1	1
	18.75	4.5	3.76	0	1	1	13.6364	4.90909	1.48	0	1	1	18.75	4.5	3.76	0	1	1
	21.4286	5.14286	1.44	9.84	1	1	18.75	5.25	4.4	15.1733	1	1	21.4286	5.14286	1.44	9.84	1	1
	18.75	5.25	2	0	1	1	16.6667	5.33333	11.96	0	1	1	18.75	5.25	2	0	1	1
	18.75	4.5	1.68	0	1	1	21.4286	6	3.2	13.28	1	1	18.75	4.5	1.68	0	1	1
	25	5	2.96	11.12	1	1	21.4286	5.14286	1.8	0	1	1	25	5	2.96	11.12	1	1
	21.4286	6	1.36	0	1	1	21.4286	5.14286	5.48	0	1	1	21.4286	6	1.36	0	1	1
	18.75	5.25	3.2	0	1	1	18.75	6	4.6	0	1	1	18.75	5.25	3.2	0	1	1
	18.75	5.25	2.24	0	1	1	21.4286	4.28571	1.76	11.84	1	1	18.75	5.25	2.24	0	1	1
	21.4286	5.14286	1.64	11.16	1	1	16.6667	6.66667	9.4	0	1	1	21.4286	5.14286	1.64	11.16	1	1
	18.75	5.25	0.92	0	1	1	15	5.4	1.12	0	1	1	18.75	5.25	0.92	0	1	1
	18.75	5.25	3.92	0	1	1	15	10.8	1.76	0	2	2	18.75	5.25	3.92	0	1	1
	16.6667	4.66667	2.84	0	1	1	18.75	5.25	4.24	18.32	1	3	16.6667	4.66667	2.84	0	1	1
	18.75	4.5	1.4	10.36	1	1	18.75	6	2.4	0	1	1	18.75	4.5	1.4	10.36	1	1
	16.6667	5.33333	3.72	0	1	1	21.4286	6	3.2	23.36	1	1	16.6667	5.33333	3.72	0	1	1
	16.6667	5.33333	0.84	0	1	1	21.4286	6	5.92	0	1	1	16.6667	5.33333	0.84	0	1	1
	16.6667	6	1.92	0	1	1	21.4286	6	3.48	0	1	1	16.6667	6	1.92	0	1	1
	15	4.8	0.96	0	1	1	18.75	6	4.04	0	1	1	15	4.8	0.96	0	1	1
	16.6667	4.66667	1.16	8.72	1	1	16.6667	4.66667	4.2	0	1	1	16.6667	4.66667	1.16	8.72	1	1
	15	4.8	1.44	0	1	1	21.4286	5.14286	4.4	18.82	1	1	15	4.8	1.44	0	1	1
	13.6364	4.36364	1.28	0	1	1	18.75	5.25	3.08	0	1	1	13.6364	4.36364	1.28	0	1	1
	16.6667	5.33333	1.16	4.94	1	1	18.75	6.75	1.04	0	1	1	16.6667	5.33333	1.16	4.94	1	1
	15	4.8	1.04	0	1	1	16.6667	4.66667	8.16	0	1	1	15	4.8	1.04	0	1	1
	16.6667	5.33333	1.52	12.32	1	1	16.6667	5.33333	4.2	0	1	1	16.6667	5.33333	1.52	12.32	1	1
	18.75	5.25	1.32	9.32	1	1	16.6667	4.66667	9.44	0	1	1	18.75	5.25	1.32	9.32	1	1
	18.75	5.25	2.68	0	1	1	18.75	5.25	5.8	49.96	1	1	18.75	5.25	2.68	0	1	1
	16.6667	4.66667	1.08	0	1	1	13.6364	9.81818	3.16	0	2	2	16.6667	4.66667	1.08	0	1	1
	16.6667	5.33333	5.08	0	1	1	16.6667	5.33333	3.2	14.36	1	3	16.6667	5.33333	5.08	0	1	1
	18.75	6.75	1.44	10.4	1	1	18.75	6	3.6	29.84	1	1	18.75	6.75	1.44	10.4	1	1
	18.75	5.25	5.72	0	2	2	18.75	5.25	0.72	0	1	1	18.75	5.25	5.72	0	2	2
	25	6	4.68	17.88	1	3	16.6667	4.66667	3.04	0	1	1	25	6	4.68	17.88	1	3
	21.4286	5.14286	2	0	1	1	13.6364	5.45455	3.36	0	1	1	21.4286	5.14286	2	0	1	1
	25	6	6.44	43.64	1	1	15	4.8	1.8	15.8	1	1	25	6	6.44	43.64	1	1
	25	5	2.76	0	1	1	16.6667	4.66667	1.84	15.52	1	1	25	5	2.76	0	1	1
	21.4286	5.14286	1.48	0	1	1	15	11.4	2.04	0	3	2	21.4286	5.14286	1.48	0	1	1
	21.4286	5.14286	1.12	0	1	1	13.6364	6.54545	2.88	0	1	3	21.4286	5.14286	1.12	0	1	1
	21.4286	5.14286	2.08	0	1	1	15	8.4	2.08	18.08	2	2	21.4286	5.14286	2.08	0	1	1
	21.4286	5.14286	4	0	1	1	15	5.4	4.44	0	1	3	21.4286	5.14286	4	0	1	1
	21.4286	6	1.2	0	1	1	16.6667	6.66667	2.08	17.56	1	1	21.4286	6	1.2	0	1	1
	21.4286	5.14286	2.36	0	1	1	16.6667	5.33333	2.28	0	1	1	21.4286	5.14286	2.36	0	1	1
	21.4286	5.14286	1.48	0	1	1	18.75	6.75	5.4	46.04	1	1	21.4286	5.14286	1.48	0	1	1
	16.6667	4.66667	12.04	0	1	1	18.75	5.25	2.88	0	1	1	16.6667	4.66667	12.04	0	1	1
	21.4286	5.14286	2.64	10.9	1	1	21.4286	6.85714	3.84	28.76	1	1	21.4286	5.14286	2.64	10.9	1	1
	21.4286	5.14286	1	0	1	1	16.6667	4.66667	3.76	0	1	1	21.4286	5.14286	1	0	1	1
	21.4286	6	1.28	0	1	1	25	6	5.04	14.56	1	1	21.4286	6	1.28	0	1	1
	18.75	4.5	1.24	0	1	1	18.75	6.75	4.92	0	1	1	18.75	4.5	1.24	0	1	1
	16.6667	5.33333	1.12	0	1	1	21.4286	5.14286	4.32	32.04	1	1	16.6667	5.33333	1.12	0	1	1
	25	6	3.48	9.8	1	1	21.4286	4.28571	0.72	0	1	1	25	6	3.48	9.8	1	1
	25	6	3.12	0	1	1	21.4286	5.14286	3	0	1	1	25	6	3.12	0	1	1
	21.4286	5.14286	0.6	0	1	1	18.75	5.25	3.24	0	1	1	21.4286	5.14286	0.6	0	1	1
	18.75	4.5	1.12	0	1	1	18.75	4.5	1.4	0	1	1	18.75	4.5	1.12	0	1	1
	18.75	3.75	1.8	0	1	1	18.75	6	2.32	0	1	1	18.75	3.75	1.8	0	1	1
	18.75	4.5	1.04	0	1	1	16.6667	5.33333	2.16	0	1	1	18.75	4.5	1.04	0	1	1
	21.4286	5.14286	4.32	32.88	1	1	21.4286	6	6.2	26.78	1	1	21.4286	5.14286	4.32	32.88	1	1
	18.75	4.5	3.44	0	1	1	18.75	4.5	4.12	0	1	1	18.75	4.5	3.44	0	1	1
	18.75	4.5	5.84	0	1	1	18.75	6	1.08	0	1	1	18.75	4.5	5.84	0	1	1
	21.4286	5.14286	0.64	3.44	1	1	16.6667	5.33333	1.52	0	1	1	21.4286	5.14286	0.64	3.44	1	1
	21.4286	6	4.08	0	1	1	18.75	5.25	0.8	4.64	1	1	21.4286	6	4.08	0	1	1
	21.4286	5.14286	2.2	0	1	1	25	5	3.68	13.88	1	1	21.4286	5.14286	2.2	0	1	1
	21.4286	5.14286	3.08	0	1	1	21.4286	4.28571	4.96	0	1	1	21.4286	5.14286	3.08	0	1	1
	21.4286	5.14286	1.28	0	1	1	25	5	0.92	5.24	1	1	21.4286	5.14286	1.28	0	1	1
	21.4286	5.14286	1.52	0	1	1	25	5	4.36	0	1	1	21.4286	5.14286	1.52	0	1	1
	21.4286	6	0.64	0	1	1	21.4286	5.14286	0.72	0	1	1	21.4286	6	0.64	0	1	1
	18.75	5.25	2.04	0	1	1	25	6	4.28	28.52	1	1	18.75	5.25	2.04	0	1	1
	21.4286	6	1.24	7.96	1	1	21.4286	6	3	0	1	1	21.4286	6	1.24	7.96	1	1
	18.75	5.25	4.2	0	1	1	21.4286	5.14286	2.28	0	1	1	18.75	5.25	4.2	0	1	1
	18.75	6	0.88	0	1	1	21.4286	6	3.52	0	1	1	18.75	6	0.88	0	1	1
	16.6667	4.66667	2.6	0	2	2	18.75	5.25	11.8	0	1	1	16.6667	4.66667	2.6	0	2	2
	21.4286	5.14286	2.64	10.9	1	3	18.75	5.25	1.64	0	1	1	21.4286	5.14286	2.64	10.9	1	3
	18.75	4.5	3.84	0	1	1	21.4286	6	3.16	23.32	1	1	18.75	4.5	3.84	0	1	1
	16.6667	4.66667	6.6	0	1	1	21.4286	5.14286	2.84	0	1	1	16.6667	4.66667	6.6	0	1	1
	18.75	5.25	1.72	13.24	1	1	18.75	6	2.28	0	1	1	18.75	5.25	1.72	13.24	1	1
	21.4286	5.14286	1.08	6.68	1	1	18.75	6	4.68	0	1	1	21.4286	5.14286	1.08	6.68	1	1
	18.75	5.25	4.2	0	1	1	18.75	5.25	1.52	0	1	1	18.75	5.25	4.2	0	1	1
	18.75	5.25	0.8	0	1	1	21.4286	5.14286	1.68	11.48	1	1	18.75	5.25	0.8	0	1	1
	18.75	5.25	1.24	0	1	1	16.6667	8	2.96	0	2	2	18.75	5.25	1.24	0	1	1
	16.6667	4.66667	1.32	0	1	1	25	5	5.32	15	1	3	16.6667	4.66667	1.32	0	1	1
	16.6667	5.33333	3.76	0	1	1	16.6667	19.3333	3.48	0	3	2	16.6667	5.33333	3.76	0	1	1
	16.6667	5.33333	3.92	0	1	1	18.75	4.5	5.96	44.36	1	3	16.6667	5.33333	3.92	0	1	1
	15	4.8	1.28	0	1	1	18.75	7.5	3.24	0	1	1	15	4.8	1.28	0	1	1
	13.6364	4.90909	1.44	0	1	1	18.75	6.75	2.64	0	1	1	13.6364	4.90909	1.44	0	1	1
	13.6364	4.90909	2.4	0	1	1	21.4286	6	4.36	32.36	1	1	13.6364	4.90909	2.4	0	1	1
	13.6364	6	1.4	0	1	1	21.4286	5.14286	2.04	0	1	1	13.6364	6	1.4	0	1	1
	12.5	5.5	1.2	0	1	1	18.75	6	2	0	1	1	12.5	5.5	1.2	0	1	1
	18.75	5.25	3.48	9.56	1	1	21.4286	6	3.24	23.68	1	1	18.75	5.25	3.48	9.56	1	1
	18.75	5.25	1.8	0	1	1	16.6667	4.66667	1.08	0	1	1	18.75	5.25	1.8	0	1	1
	12.5	5	8.56	0	1	1	21.4286	5.14286	3.16	13.24	1	1	12.5	5	8.56	0	1	1
	15	4.8	2.08	10.48	1	1	18.75	4.5	1.6	0	1	1	15	4.8	2.08	10.48	1	1
	13.6364	4.90909	1	0	1	1	21.4286	7.71429	2	14.32	1	1	13.6364	4.90909	1	0	1	1
	13.6364	6	1.12	0	1	1	21.4286	5.14286	2.48	0	1	1	13.6364	6	1.12	0	1	1
	12.5	5.5	2.2	0	1	1	18.75	5.25	1.56	0	1	1	12.5	5.5	2.2	0	1	1
	15	5.4	1.08	4.28	1	1	21.4286	5.14286	3.32	24.6	1	1	15	5.4	1.08	4.28	1	1
	15	5.4	1.72	0	1	1	21.4286	5.14286	5.08	0	1	1	15	5.4	1.72	0	1	1
	13.6364	4.90909	2.6	0	1	1	25	6	6.92	47	1	1	13.6364	4.90909	2.6	0	1	1
	15	5.4	1.56	13.56	1	1	21.4286	5.14286	1.88	0	1	1	15	5.4	1.56	13.56	1	1
	15	5.4	1.84	0	1	1	16.6667	6	7.48	0	1	1	15	5.4	1.84	0	1	1
	16.6667	5.33333	1.72	13.96	1	1	18.75	6.75	2.8	22.32	1	1	16.6667	5.33333	1.72	13.96	1	1
	16.6667	5.33333	1.28	0	1	1	21.4286	9.42857	1.96	13.16	2	2	16.6667	5.33333	1.28	0	1	1
	18.75	5.25	1.88	14.36	1	1	21.4286	5.14286	9.52	0	1	3	18.75	5.25	1.88	14.36	1	1
	15	4.8	1.72	0	1	1	15	7.8	4.28	0	2	2	15	4.8	1.72	0	1	1
	18.75	5.25	1.6	6.72	1	1	21.4286	6	4.56	13.9867	1	3	18.75	5.25	1.6	6.72	1	1
	16.6667	4.66667	0.92	0	1	1	18.75	5.25	1.2	0	1	1	16.6667	4.66667	0.92	0	1	1
	18.75	6	1.96	15.4	1	1	18.75	5.25	3	0	1	1	18.75	6	1.96	15.4	1	1
	18.75	4.5	2.08	0	1	1	18.75	4.5	1.56	0	1	1	18.75	4.5	2.08	0	1	1
	21.4286	6	1.12	7.28	1	1	16.6667	6	1.08	0	1	1	21.4286	6	1.12	7.28	1	1
	21.4286	6	2.16	0	2	2	18.75	7.5	5.6	47.52	1	1	21.4286	6	2.16	0	2	2
	18.75	4.5	6.8	0	2	4	16.6667	4.66667	6.4	0	1	1	18.75	4.5	6.8	0	2	4
	18.75	5.25	7.08	0	1	3	18.75	6.75	1.92	15.04	1	1	18.75	5.25	7.08	0	1	3
	25	6	1.76	6.2	1	1	18.75	5.25	2.24	0	1	1	25	6	1.76	6.2	1	1
	21.4286	5.14286	1.92	0	1	1	16.6667	6	2.6	0	1	1	21.4286	5.14286	1.92	0	1	1
	16.6667	4.66667	2.88	0	1	1	13.6364	4.90909	7.88	0	1	1	16.6667	4.66667	2.88	0	1	1
	18.75	5.25	1.6	12.16	1	1	16.6667	6	2.56	12.46	1	1	18.75	5.25	1.6	12.16	1	1
	18.75	5.25	6.72	0	1	1	18.75	6	1.24	8.28	1	1	18.75	5.25	6.72	0	1	1
	21.4286	5.14286	0.76	4.12	1	1	16.6667	6	1.4	0	1	1	21.4286	5.14286	0.76	4.12	1	1
	16.6667	5.33333	0.6	0	1	1	18.75	6	1.16	7.56	1	1	16.6667	5.33333	0.6	0	1	1
	18.75	5.25	1	6.44	1	1	16.6667	8	1.6	0	1	1	18.75	5.25	1	6.44	1	1
	15	4.2	3.96	0	1	1	16.6667	6	1	0	1	1	15	4.2	3.96	0	1	1
	18.75	5.25	1.76	7.68	1	1	16.6667	5.33333	1.84	0	1	1	18.75	5.25	1.76	7.68	1	1
	18.75	6	1.88	0	1	1	18.75	6	3.56	29.48	1	1	18.75	6	1.88	0	1	1
	16.6667	5.33333	1.48	0	1	1	18.75	5.25	3	0	1	1	16.6667	5.33333	1.48	0	1	1
	16.6667	5.33333	2.72	0	1	1	18.75	7.5	2.44	0	2	2	16.6667	5.33333	2.72	0	1	1
	16.6667	5.33333	4.32	0	1	1	18.75	6.75	2.24	0	1	3	16.6667	5.33333	4.32	0	1	1
	16.6667	6	1.48	0	1	1	18.75	5.25	3.88	0	1	1	16.6667	6	1.48	0	1	1
	18.75	5.25	4	33.12	1	1	21.4286	5.14286	3.68	27.48	1	1	18.75	5.25	4	33.12	1	1
	18.75	6	4	0	1	1	18.75	6.75	1.08	0	1	1	18.75	6	4	0	1	1
	25	5	10.6	41.44	1	1	18.75	5.25	2.12	0	1	1	25	5	10.6	41.44	1	1
	25	5	7.56	0	1	1	18.75	6	2.92	0	1	1	25	5	7.56	0	1	1
	21.4286	4.28571	2	0	1	1	18.75	5.25	1.92	0	1	1	21.4286	4.28571	2	0	1	1
	21.4286	4.28571	6.8	0	1	1	16.6667	4.66667	1.68	0	1	1	21.4286	4.28571	6.8	0	1	1
	21.4286	5.14286	2.04	0	1	1	16.6667	5.33333	1.2	0	1	1	21.4286	5.14286	2.04	0	1	1
	25	5	3.4	22.36	1	1	16.6667	5.33333	0.84	0	1	1	25	5	3.4	22.36	1	1
	21.4286	5.14286	2	0	1	1	16.6667	5.33333	2.64	0	1	1	21.4286	5.14286	2	0	1	1
	21.4286	5.14286	5.8	0	1	1	21.4286	5.14286	2.96	12.2	1	1	21.4286	5.14286	5.8	0	1	1
	21.4286	6	1.56	0	1	1	16.6667	5.33333	4.64	0	1	1	21.4286	6	1.56	0	1	1
	21.4286	5.14286	1.28	0	1	1	18.75	9.75	1.44	10.4	2	2	21.4286	5.14286	1.28	0	1	1
	21.4286	5.14286	2.36	0	1	1	18.75	5.25	5.36	0	1	3	21.4286	5.14286	2.36	0	1	1
	21.4286	5.14286	2.52	0	1	1	18.75	5.25	3	0	1	1	21.4286	5.14286	2.52	0	1	1
	18.75	5.25	3.16	0	1	1	18.75	6	3	0	1	1	18.75	5.25	3.16	0	1	1
	21.4286	5.14286	0.96	5.72	1	1	15	4.8	7.4	0	1	1	21.4286	5.14286	0.96	5.72	1	1
	25	6	1.32	7.8	1	1	15	6	3.28	0	1	1	25	6	1.32	7.8	1	1
	21.4286	5.14286	4	0	1	1	15	6.6	3.12	0	1	1	21.4286	5.14286	4	0	1	1
	21.4286	5.14286	1.4	0	1	1	13.6364	8.72727	2.4	0	3	2	21.4286	5.14286	1.4	0	1	1
	25	6	2.96	19.28	1	1	13.6364	9.27273	1.8	0	2	4	25	6	2.96	19.28	1	1
	21.4286	5.14286	4.12	0	1	1	12.5	5.5	2.76	0	2	4	21.4286	5.14286	4.12	0	1	1
	21.4286	5.14286	5.8	0	1	1	12.5	5.5	0.84	0	1	3	21.4286	5.14286	5.8	0	1	1
	25	5	5.12	34.4	1	1	12.5	5	2.92	0	1	1	25	5	5.12	34.4	1	1
	21.4286	5.14286	2.28	0	1	1	13.6364	7.63636	1.76	16.72	2	2	21.4286	5.14286	2.28	0	1	1
	21.4286	5.14286	2	0	1	1	15	6	2	16.4	1	3	21.4286	5.14286	2	0	1	1
	21.4286	5.14286	0.8	0	1	1	13.6364	6	5.36	0	1	1	21.4286	5.14286	0.8	0	1	1
	21.4286	5.14286	1.64	0	1	1	15	10.2	0.72	3.52	2	2	21.4286	5.14286	1.64	0	1	1
	25	6	7.44	50.64	1	1	13.6364	6	2.2	0	1	3	25	6	7.44	50.64	1	1
	25	5	4.64	0	2	2	10.7143	18.4286	1.8	0	3	2	25	5	4.64	0	2	2
	25	6	1.96	0	1	3	13.6364	7.09091	6.84	25.6133	1	3	25	6	1.96	0	1	3
	18.75	5.25	8.76	0	1	1	15	4.8	4.12	40.12	1	1	18.75	5.25	8.76	0	1	1
	25	5	1.68	5.88	1	1	15	5.4	2.2	0	1	1	25	5	1.68	5.88	1	1
	18.75	5.25	1.32	0	1	1	15	5.4	2.36	0	1	1	18.75	5.25	1.32	0	1	1
	18.75	5.25	2.56	0	1	1	13.6364	5.45455	0.84	0	1	1	18.75	5.25	2.56	0	1	1
	18.75	5.25	0.92	0	1	1	15	6	1.8	15.8	1	1	18.75	5.25	0.92	0	1	1
	16.6667	5.33333	1.52	0	1	1	8.82353	2.47059	1.08	0	1	1	16.6667	5.33333	1.52	0	1	1
	18.75	5.25	1.4	10.04	1	1	18.75	6.75	2.72	4.88889	1	1	18.75	5.25	1.4	10.04	1	1
	18.75	5.25	2.16	0	1	1	16.6667	4.66667	2.88	0	1	1	18.75	5.25	2.16	0	1	1
	16.6667	5.33333	1.6	0	1	1	21.4286	5.14286	2.2	8.92	1	1	16.6667	5.33333	1.6	0	1	1
	16.6667	5.33333	2.68	0	1	1	15	4.2	2.56	0	1	1	16.6667	5.33333	2.68	0	1	1
	18.75	5.25	1.44	10.4	1	1	16.6667	8	2.52	22.68	2	2	18.75	5.25	1.44	10.4	1	1
	18.75	5.25	1.4	0	1	1	16.6667	7.33333	0.76	0	1	3	18.75	5.25	1.4	0	1	1
	18.75	5.25	2.12	0	1	1	18.75	6.75	3.56	28.52	1	1	18.75	5.25	2.12	0	1	1
	18.75	5.25	7.84	0	1	1	16.6667	6	1.12	0	1	1	18.75	5.25	7.84	0	1	1
	21.4286	5.14286	2.52	18.2	1	1	18.75	6	5.32	45	1	1	21.4286	5.14286	2.52	18.2	1	1
	25	6	3.72	24.6	1	1	18.75	9	2.56	0	2	2	25	6	3.72	24.6	1	1
	25	5	6.96	0	1	1	16.6667	6	1.44	0	1	3	25	5	6.96	0	1	1
	25	6	3.28	0	1	1	15	5.4	2.12	0	1	1	25	6	3.28	0	1	1
	25	6	5.6	0	2	2	15	6.6	1.68	0	1	1	25	6	5.6	0	2	2
	21.4286	5.14286	1.04	0	2	4	16.6667	4.66667	2.52	21.24	1	1	21.4286	5.14286	1.04	0	2	4
	21.4286	5.14286	3.96	0	1	3	18.75	6	1.88	14.68	1	1	21.4286	5.14286	3.96	0	1	3
	21.4286	5.14286	2.16	0	1	1	16.6667	6	1.88	0	1	1	21.4286	5.14286	2.16	0	1	1
	25	6	8.4	57.36	1	1	12.5	5	1.88	0	1	1	25	6	8.4	57.36	1	1
	25	5	5.48	0	1	1	16.6667	5.33333	5.56	21.04	1	1	25	5	5.48	0	1	1
	25	6	1.96	0	1	1	16.6667	5.33333	1.6	0	1	1	25	6	1.96	0	1	1
	25	6	1.32	0	1	1	16.6667	5.33333	1.4	0	1	1	25	6	1.32	0	1	1
	21.4286	5.14286	1.84	0	1	1	15	5.4	0.64	0	1	1	21.4286	5.14286	1.84	0	1	1
	25	5	4.04	26.84	1	1	16.6667	5.33333	6.2	58.76	1	1	25	5	4.04	26.84	1	1
	18.75	4.5	3.28	0	1	1	18.75	6	1.68	12.56	1	1	18.75	4.5	3.28	0	1	1
	21.4286	5.14286	3.04	22.64	1	1	16.6667	5.33333	3.28	0	1	1	21.4286	5.14286	3.04	22.64	1	1
	18.75	6	1.64	0	1	1	16.6667	5.33333	0.88	0	1	1	18.75	6	1.64	0	1	1
	21.4286	5.14286	2.72	19.52	2	2	16.6667	6	1.76	0	1	1	21.4286	5.14286	2.72	19.52	2	2
	18.75	5.25	1.52	0	1	3	16.6667	4.66667	1.6	0	1	1	18.75	5.25	1.52	0	1	3
	18.75	5.25	2.56	0	1	1	15	7.8	8.4	0	1	1	18.75	5.25	2.56	0	1	1
	16.6667	4.66667	1.4	0	1	1	16.6667	6	2.12	16.52	1	1	16.6667	4.66667	1.4	0	1	1
	18.75	5.25	5.56	47.8	1	1	15	6.6	1.64	0	1	1	18.75	5.25	5.56	47.8	1	1
	16.6667	5.33333	2.08	0	1	1	18.75	4.5	2.28	9.64	1	1	16.6667	5.33333	2.08	0	1	1
	16.6667	5.33333	1.2	0	1	1	16.6667	4.66667	2.44	0	1	1	16.6667	5.33333	1.2	0	1	1
	18.75	5.25	2.08	16.16	1	1	15	5.4	3.44	0	1	1	18.75	5.25	2.08	16.16	1	1
	18.75	5.25	1.36	0	1	1	18.75	8.25	1.96	8.36	1	1	18.75	5.25	1.36	0	1	1
	16.6667	6.66667	0.92	0	1	1	18.75	5.25	2.16	0	1	1	16.6667	6.66667	0.92	0	1	1
	18.75	5.25	2.52	19.48	2	2	18.75	6.75	1.84	0	1	1	18.75	5.25	2.52	19.48	2	2
	18.75	5.25	2.56	0	1	3	18.75	6	1	0	1	1	18.75	5.25	2.56	0	1	3
	16.6667	8	0.92	0	1	1	18.75	5.25	2.08	0	1	1	16.6667	8	0.92	0	1	1
	16.6667	5.33333	1.24	0	2	2	18.75	5.25	3.04	0	1	1	16.6667	5.33333	1.24	0	2	2
	18.75	5.25	1.96	15.08	1	3	15	5.4	5.28	0	1	1	18.75	5.25	1.96	15.08	1	3
	16.6667	4.66667	2.24	0	1	1	16.6667	6	2.2	18.76	1	1	16.6667	4.66667	2.24	0	1	1
	18.75	5.25	1.2	8.56	1	1	16.6667	4.66667	1.28	0	1	1	18.75	5.25	1.2	8.56	1	1
	18.75	5.25	1.28	0	1	1	18.75	5.25	1.2	8.56	1	1	18.75	5.25	1.28	0	1	1
	18.75	6	2	0	1	1	16.6667	6	1	0	1	1	18.75	6	2	0	1	1
	16.6667	5.33333	2.08	0	1	1	18.75	5.25	6.72	57.6	1	1	16.6667	5.33333	2.08	0	1	1
	16.6667	5.33333	2.68	0	1	1	18.75	6	4.36	0	1	1	16.6667	5.33333	2.68	0	1	1
	16.6667	18.6667	2.52	0	1	1	21.4286	6.85714	4.4	32.96	1	1	16.6667	18.6667	2.52	0	1	1
	16.6667	5.33333	1.4	0	1	1	18.75	6	2.16	0	1	1	16.6667	5.33333	1.4	0	1	1
	16.6667	5.33333	2.32	0	1	1	18.75	4.5	0.76	0	1	1	16.6667	5.33333	2.32	0	1	1
	16.6667	5.33333	2.52	0	1	1	18.75	6	0.68	0	1	1	16.6667	5.33333	2.52	0	1	1
	16.6667	4.66667	1.56	0	1	1	16.6667	4.66667	1.56	0	1	1	16.6667	4.66667	1.56	0	1	1
	16.6667	5.33333	2.32	0	1	1	16.6667	5.33333	2.32	0	1	1	16.6667	5.33333	2.32	0	1	1
	16.6667	5.33333	1.64	0	1	1	16.6667	5.33333	1.64	0	1	1	16.6667	5.33333	1.64	0	1	1
	18.75	5.25	6.64	57.2	1	1	18.75	5.25	6.64	57.2	1	1	18.75	5.25	6.64	57.2	1	1
	18.75	5.25	3.48	0	1	1	18.75	5.25	3.48	0	1	1	18.75	5.25	3.48	0	1	1
	18.75	5.25	1.56	0	1	1	18.75	5.25	1.56	0	1	1	18.75	5.25	1.56	0	1	1
	18.75	5.25	2.52	0	1	1	18.75	5.25	2.52	0	1	1	18.75	5.25	2.52	0	1	1
	18.75	5.25	0.88	0	1	1	18.75	5.25	0.88	0	1	1	18.75	5.25	0.88	0	1	1
	21.4286	5.14286	1.88	13.08	1	1	21.4286	5.14286	1.88	13.08	1	1	21.4286	5.14286	1.88	13.08	1	1
	18.75	5.25	2	0	1	1	18.75	5.25	2	0	1	1	18.75	5.25	2	0	1	1
	18.75	5.25	5.64	0	1	1	18.75	5.25	5.64	0	1	1	18.75	5.25	5.64	0	1	1
	21.4286	5.14286	3.32	24.6	1	1	21.4286	5.14286	3.32	24.6	1	1	21.4286	5.14286	3.32	24.6	1	1
	18.75	5.25	3.6	0	1	1	18.75	5.25	3.6	0	1	1	18.75	5.25	3.6	0	1	1
	21.4286	5.14286	3.28	24.28	1	1	21.4286	5.14286	3.28	24.28	1	1	21.4286	5.14286	3.28	24.28	1	1
	21.4286	5.14286	5.52	0	1	1	21.4286	5.14286	5.52	0	1	1	21.4286	5.14286	5.52	0	1	1
	21.4286	5.14286	1.44	0	1	1	21.4286	5.14286	1.44	0	1	1	21.4286	5.14286	1.44	0	1	1
	21.4286	5.14286	4.32	0	1	1	21.4286	5.14286	4.32	0	1	1	21.4286	5.14286	4.32	0	1	1
	21.4286	5.14286	4.28	0	1	1	21.4286	5.14286	4.28	0	1	1	21.4286	5.14286	4.28	0	1	1
	21.4286	5.14286	5.36	0	1	1	21.4286	5.14286	5.36	0	1	1	21.4286	5.14286	5.36	0	1	1
	21.4286	5.14286	0.8	0	1	1	21.4286	5.14286	0.8	0	1	1	21.4286	5.14286	0.8	0	1	1
	21.4286	5.14286	13.64	0	1	1	21.4286	5.14286	13.64	0	1	1	21.4286	5.14286	13.64	0	1	1
	25	5	3.84	25.44	1	1	25	5	3.84	25.44	1	1	25	5	3.84	25.44	1	1
	25	5	4.56	0	1	1	25	5	4.56	0	1	1	25	5	4.56	0	1	1
	21.4286	5.14286	1.56	0	1	1	21.4286	5.14286	1.56	0	1	1	21.4286	5.14286	1.56	0	1	1
	21.4286	5.14286	1.44	0	1	1	21.4286	5.14286	1.44	0	1	1	21.4286	5.14286	1.44	0	1	1
	21.4286	5.14286	1.32	0	1	1	21.4286	5.14286	1.32	0	1	1	21.4286	5.14286	1.32	0	1	1
	25	6	3.92	26	1	1	25	6	3.92	26	1	1	25	6	3.92	26	1	1
	18.75	4.5	8.12	0	1	1	18.75	4.5	8.12	0	1	1	18.75	4.5	8.12	0	1	1
	21.4286	5.14286	1.4	9.52	1	1	21.4286	5.14286	1.4	9.52	1	1	21.4286	5.14286	1.4	9.52	1	1
	16.6667	5.33333	2.04	0	1	1	16.6667	5.33333	2.04	0	1	1	16.6667	5.33333	2.04	0	1	1
	18.75	5.25	2.16	16.88	1	1	18.75	5.25	2.16	16.88	1	1	18.75	5.25	2.16	16.88	1	1
	18.75	5.25	1.72	0	1	1	18.75	5.25	1.72	0	1	1	18.75	5.25	1.72	0	1	1
	18.75	5.25	3.4	0	1	1	18.75	5.25	3.4	0	1	1	18.75	5.25	3.4	0	1	1
	18.75	5.25	1.44	0	1	1	18.75	5.25	1.44	0	1	1	18.75	5.25	1.44	0	1	1
	18.75	4.5	3.04	0	1	1	18.75	4.5	3.04	0	1	1	18.75	4.5	3.04	0	1	1
	21.4286	5.14286	2.68	19.76	1	1	21.4286	5.14286	2.68	19.76	1	1	21.4286	5.14286	2.68	19.76	1	1
	18.75	5.25	5.68	0	1	1	18.75	5.25	5.68	0	1	1	18.75	5.25	5.68	0	1	1
	18.75	4.5	5.16	0	1	1	18.75	4.5	5.16	0	1	1	18.75	4.5	5.16	0	1	1
	18.75	4.5	5.72	0	1	1	18.75	4.5	5.72	0	1	1	18.75	4.5	5.72	0	1	1
	18.75	5.25	12.72	0	1	1	18.75	5.25	12.72	0	1	1	18.75	5.25	12.72	0	1	1
	18.75	5.25	1.24	0	1	1	18.75	5.25	1.24	0	1	1	18.75	5.25	1.24	0	1	1
	18.75	5.25	2.16	0	1	1	18.75	5.25	2.16	0	1	1	18.75	5.25	2.16	0	1	1
	16.6667	4.66667	1.76	0	1	1	16.6667	4.66667	1.76	0	1	1	16.6667	4.66667	1.76	0	1	1
	18.75	4.5	3.56	29.8	1	1	18.75	4.5	3.56	29.8	1	1	18.75	4.5	3.56	29.8	1	1
	21.4286	5.14286	1.28	8.56	1	1	21.4286	5.14286	1.28	8.56	1	1	21.4286	5.14286	1.28	8.56	1	1
	21.4286	5.14286	2.8	0	1	1	21.4286	5.14286	2.8	0	1	1	21.4286	5.14286	2.8	0	1	1
	18.75	5.25	2.16	0	1	1	18.75	5.25	2.16	0	1	1	18.75	5.25	2.16	0	1	1
	21.4286	5.14286	1.2	7.64	1	1	21.4286	5.14286	1.2	7.64	1	1	21.4286	5.14286	1.2	7.64	1	1
	21.4286	5.14286	1.92	0	1	1	21.4286	5.14286	1.92	0	1	1	21.4286	5.14286	1.92	0	1	1
	21.4286	5.14286	8.68	0	1	1	21.4286	5.14286	8.68	0	1	1	21.4286	5.14286	8.68	0	1	1
	18.75	5.25	1.56	0	1	1	18.75	5.25	1.56	0	1	1	18.75	5.25	1.56	0	1	1
	18.75	5.25	6.08	0	1	1	18.75	5.25	6.08	0	1	1	18.75	5.25	6.08	0	1	1
	21.4286	5.14286	1.76	12.12	1	1	21.4286	5.14286	1.76	12.12	1	1	21.4286	5.14286	1.76	12.12	1	1
	21.4286	5.14286	1.08	0	1	1	21.4286	5.14286	1.08	0	1	1	21.4286	5.14286	1.08	0	1	1
	18.75	5.25	4.2	0	1	1	18.75	5.25	4.2	0	1	1	18.75	5.25	4.2	0	1	1
	18.75	5.25	1.72	0	1	1	18.75	5.25	1.72	0	1	1	18.75	5.25	1.72	0	1	1
	18.75	5.25	0.92	0	1	1	18.75	5.25	0.92	0	1	1	18.75	5.25	0.92	0	1	1
	21.4286	5.14286	1.88	13.08	1	1	21.4286	5.14286	1.88	13.08	1	1	21.4286	5.14286	1.88	13.08	1	1
	18.75	5.25	2	0	1	1	18.75	5.25	2	0	1	1	18.75	5.25	2	0	1	1
	16.6667	5.33333	2	0	1	1	16.6667	5.33333	2	0	1	1	16.6667	5.33333	2	0	1	1
	16.6667	5.33333	1.84	0	1	1	16.6667	5.33333	1.84	0	1	1	16.6667	5.33333	1.84	0	1	1
	18.75	5.25	4.04	33.8	1	1	18.75	5.25	4.04	33.8	1	1	18.75	5.25	4.04	33.8	1	1
	18.75	5.25	1.6	0	1	1	18.75	5.25	1.6	0	1	1	18.75	5.25	1.6	0	1	1
	16.6667	4.66667	1.72	0	1	1	16.6667	4.66667	1.72	0	1	1	16.6667	4.66667	1.72	0	1	1
	18.75	5.25	1.8	13.96	1	1	18.75	5.25	1.8	13.96	1	1	18.75	5.25	1.8	13.96	1	1
	18.75	4.5	1.32	0	1	1	18.75	4.5	1.32	0	1	1	18.75	4.5	1.32	0	1	1
	21.4286	5.14286	2.88	21.36	1	1	21.4286	5.14286	2.88	21.36	1	1	21.4286	5.14286	2.88	21.36	1	1
	16.6667	5.33333	3.32	0	1	1	16.6667	5.33333	3.32	0	1	1	16.6667	5.33333	3.32	0	1	1
	16.6667	5.33333	4.64	0	1	1	16.6667	5.33333	4.64	0	1	1	16.6667	5.33333	4.64	0	1	1
	21.4286	5.14286	3.32	13.82	1	1	21.4286	5.14286	3.32	13.82	1	1	21.4286	5.14286	3.32	13.82	1	1
	21.4286	4.28571	2.92	0	1	1	21.4286	4.28571	2.92	0	1	1	21.4286	4.28571	2.92	0	1	1
	18.75	5.25	3.24	0	1	1	18.75	5.25	3.24	0	1	1	18.75	5.25	3.24	0	1	1
	18.75	5.25	2.76	0	1	1	18.75	5.25	2.76	0	1	1	18.75	5.25	2.76	0	1	1
	21.4286	5.14286	2	14.04	1	1	21.4286	5.14286	2	14.04	1	1	21.4286	5.14286	2	14.04	1	1
	25	5	4.72	31.6	1	1	25	5	4.72	31.6	1	1	25	5	4.72	31.6	1	1
	25	5	2.4	0	1	1	25	5	2.4	0	1	1	25	5	2.4	0	1	1
	18.75	5.25	8.32	0	1	1	18.75	5.25	8.32	0	1	1	18.75	5.25	8.32	0	1	1
	21.4286	5.14286	5.2	39.64	1	1	21.4286	5.14286	5.2	39.64	1	1	21.4286	5.14286	5.2	39.64	1	1
	21.4286	5.14286	1.52	0	1	1	21.4286	5.14286	1.52	0	1	1	21.4286	5.14286	1.52	0	1	1
	21.4286	5.14286	2.16	0	1	1	21.4286	5.14286	2.16	0	1	1	21.4286	5.14286	2.16	0	1	1
	21.4286	5.14286	8	0	1	1	21.4286	5.14286	8	0	1	1	21.4286	5.14286	8	0	1	1
	21.4286	5.14286	2.96	0	1	1	21.4286	5.14286	2.96	0	1	1	21.4286	5.14286	2.96	0	1	1
	25	5	5.96	40.28	1	1	25	5	5.96	40.28	1	1	25	5	5.96	40.28	1	1
	21.4286	5.14286	3.2	0	1	1	21.4286	5.14286	3.2	0	1	1	21.4286	5.14286	3.2	0	1	1
	21.4286	5.14286	3.76	0	1	1	21.4286	5.14286	3.76	0	1	1	21.4286	5.14286	3.76	0	1	1
	18.75	5.25	11.2	0	1	1	18.75	5.25	11.2	0	1	1	18.75	5.25	11.2	0	1	1
	21.4286	5.14286	3.2	23.64	1	1	21.4286	5.14286	3.2	23.64	1	1	21.4286	5.14286	3.2	23.64	1	1
	25	5	4.12	27.4	1	1	25	5	4.12	27.4	1	1	25	5	4.12	27.4	1	1
	21.4286	5.14286	3.2	0	1	1	21.4286	5.14286	3.2	0	1	1	21.4286	5.14286	3.2	0	1	1
	21.4286	5.14286	3.88	0	1	1	21.4286	5.14286	3.88	0	1	1	21.4286	5.14286	3.88	0	1	1
	21.4286	5.14286	4.92	0	1	1	21.4286	5.14286	4.92	0	1	1	21.4286	5.14286	4.92	0	1	1
	21.4286	6	0.88	0	1	1	21.4286	6	0.88	0	1	1	21.4286	6	0.88	0	1	1
	25	6	2.04	12.6	1	1	25	6	2.04	12.6	1	1	25	6	2.04	12.6	1	1
	21.4286	5.14286	3	0	1	1	21.4286	5.14286	3	0	1	1	21.4286	5.14286	3	0	1	1
	21.4286	5.14286	1.92	0	1	1	21.4286	5.14286	1.92	0	1	1	21.4286	5.14286	1.92	0	1	1
	21.4286	6	2.28	0	1	1	21.4286	6	2.28	0	1	1	21.4286	6	2.28	0	1	1
	21.4286	5.14286	0.92	0	1	1	21.4286	5.14286	0.92	0	1	1	21.4286	5.14286	0.92	0	1	1
	21.4286	5.14286	3.12	0	1	1	21.4286	5.14286	3.12	0	1	1	21.4286	5.14286	3.12	0	1	1
	21.4286	5.14286	4.32	0	1	1	21.4286	5.14286	4.32	0	1	1	21.4286	5.14286	4.32	0	1	1
	18.75	12.75	1.92	0	1	1	18.75	12.75	1.92	0	1	1	18.75	12.75	1.92	0	1	1
	21.4286	5.14286	3.76	25.32	1	1	21.4286	5.14286	3.76	25.32	1	1	21.4286	5.14286	3.76	25.32	1	1
	21.4286	5.14286	1.6	0	1	1	21.4286	5.14286	1.6	0	1	1	21.4286	5.14286	1.6	0	1	1
	25	6	1.16	6.68	1	1	25	6	1.16	6.68	1	1	25	6	1.16	6.68	1	1
	18.75	5.25	2.28	0	1	1	18.75	5.25	2.28	0	1	1	18.75	5.25	2.28	0	1	1
	18.75	5.25	2.32	0	1	1	18.75	5.25	2.32	0	1	1	18.75	5.25	2.32	0	1	1
	21.4286	5.14286	2.64	19.16	1	1	21.4286	5.14286	2.64	19.16	1	1	21.4286	5.14286	2.64	19.16	1	1
	18.75	5.25	1.36	0	1	1	18.75	5.25	1.36	0	1	1	18.75	5.25	1.36	0	1	1
	21.4286	5.14286	10.56	82.52	1	1	21.4286	5.14286	10.56	82.52	1	1	21.4286	5.14286	10.56	82.52	1	1
	21.4286	5.14286	4.2	0	1	1	21.4286	5.14286	4.2	0	1	1	21.4286	5.14286	4.2	0	1	1
	21.4286	6	2.32	0	1	1	21.4286	6	2.32	0	1	1	21.4286	6	2.32	0	1	1
	21.4286	5.14286	2.8	0	1	1	21.4286	5.14286	2.8	0	1	1	21.4286	5.14286	2.8	0	1	1
	21.4286	5.14286	4.2	0	1	1	21.4286	5.14286	4.2	0	1	1	21.4286	5.14286	4.2	0	1	1
	21.4286	5.14286	3.48	0	1	1	21.4286	5.14286	3.48	0	1	1	21.4286	5.14286	3.48	0	1	1
	21.4286	5.14286	1.6	0	1	1	21.4286	5.14286	1.6	0	1	1	21.4286	5.14286	1.6	0	1	1
	25	6	2.12	13.4	1	1	25	6	2.12	13.4	1	1	25	6	2.12	13.4	1	1
	25	6	4.6	0	1	1	25	6	4.6	0	1	1	25	6	4.6	0	1	1
	25	6	5.48	0	1	1	25	6	5.48	0	1	1	25	6	5.48	0	1	1
	25	6	5.48	0	1	1	25	6	5.48	0	1	1	25	6	5.48	0	1	1
	25	6	1.12	0	2	2	25	6	1.12	0	2	2	25	6	1.12	0	2	2
	21.4286	5.14286	3.48	0	1	3	21.4286	5.14286	3.48	0	1	3	21.4286	5.14286	3.48	0	1	3
	21.4286	5.14286	3	0	1	1	21.4286	5.14286	3	0	1	1	21.4286	5.14286	3	0	1	1
	25	5	1.84	11.44	1	1	25	5	1.84	11.44	1	1	25	5	1.84	11.44	1	1
	21.4286	5.14286	4.68	0	1	1	21.4286	5.14286	4.68	0	1	1	21.4286	5.14286	4.68	0	1	1
	18.75	5.25	1.56	0	1	1	18.75	5.25	1.56	0	1	1	18.75	5.25	1.56	0	1	1
	18.75	6	1.4	0	1	1	18.75	6	1.4	0	1	1	18.75	6	1.4	0	1	1
	21.4286	5.14286	1.76	11.84	1	1	21.4286	5.14286	1.76	11.84	1	1	21.4286	5.14286	1.76	11.84	1	1
	21.4286	6	3.4	0	1	1	21.4286	6	3.4	0	1	1	21.4286	6	3.4	0	1	1
	16.6667	5.33333	8.24	0	2	2	16.6667	5.33333	8.24	0	2	2	16.6667	5.33333	8.24	0	2	2
	16.6667	5.33333	1.64	0	1	3	16.6667	5.33333	1.64	0	1	3	16.6667	5.33333	1.64	0	1	3
[truncated: 608 more rows]

## Sheet: Location2
Date	2004-06-24		Time	17：10—18：40																Time interval (5 min)	Median lane		Middle lane		Shoulder lane
																					Volume (pcu/h)	Speed (km/h)	Volume (pcu/h)	Speed (km/h)	Volume (pcu/h)	Speed (km/h)
Vehicle No	Median lane						Middle lane						Shoulder lane							1	1926	36.3268	1496	22.0982	690	14.0401
	Speed (m/s)	Vehicle length (m)	Headway (s)	TTC (s)	Vehcile type	Follow type	Speed (m/s)	Vehicle length (m)	Headway (s)	TTC (s)	Vehcile type	Follow type	Speed (m/s)	Vehicle length (m)	Headway (s)	TTC (s)	Vehcile type	Follow type		2	1926	34.5378	1582	22.0239	1035.78	16.1588
1	6.81818	2.72727	0	0	2	0	12.5	10.5	0	0	1	0	4.28571	7.54286	0	0	1	0		3	2064	38.1995	2070	27.3605	1265.77	21.5909
2	10	5.2	1.96	5.30286	1	3	5.76923	4.84615	2.84	0	2	2	1.72414	9.7931	11.12	0	1	1		4	1800	36.3249	1608	24.6243	1121.25	17.7617
3	10	4.4	1.92	0	1	1	7.89474	4.10526	3.36	10.2	1	3	5.35714	2.57143	18.08	23.9647	1	1		5	1938	39.9682	1986	30.1252	1551.2	23.3235
	9.375	3.75	1.64	0	1	1	8.82353	19.4118	4.56	38.9	3	2	6.52174	9.3913	1.32	5.184	2	2		6	1934.25	33.6601	1722	19.285	1101.38	15.2258
	10.7143	5.14286	1.2	6.8	1	1	9.375	5.25	4.12	34.84	1	3	1.47059	4.29412	9.16	0	3	4		7	1839.75	42.1735	1705.78	27.3061	728.625	21.6664
	11.5385	4.61538	2.76	32.4	1	1	6.52174	4.69565	2.12	0	1	1	3.65854	3.80488	4.56	5.6623	1	3		8	2037.27	41.0012	1612.22	28.0426	1548	25.6801
	11.5385	4.61538	1.28	0	1	1	10.7143	9	2.12	4.29778	1	1	5	4.8	2.12	5.06545	1	1		9	1964.73	45.9138	1782	34.1712	1890	30.4978
	10.7143	4.71429	2.28	0	1	1	6.81818	3.27273	1.56	0	1	1	5.17241	4.75862	1.76	24.96	1	1		10	1926	41.9019	1655.37	28.2125	1296	21.661
	9.375	4.125	1.72	0	1	1	6.81818	4.36364	2.72	0	1	1	4.83871	4.83871	2.2	0	1	1		11	2004	37.6725	1686.63	22.1832	1152	19.2656
	10	4.8	2.4	31.8	1	1	6	4.08	1.44	0	1	1	2.88462	5.88462	2.76	0	1	1		12	1662	50.9566	1686	33.9756	1680	27.6742
	10	5.2	1.6	0	1	1	7.14286	6.85714	1.56	6.18	2	2	4.28571	4.28571	2.16	2.40706	1	1		13	1680	71.5967	1476	50.1748	1680	40.6424
	10.7143	4.28571	2.36	28.12	1	1	7.89474	4.73684	1.92	11.04	1	3	1.13636	5.5	8.44	0	1	1		14	1512	73.558	1284	53.7657	1512	47.9805
	8.82353	4.94118	2.2	0	1	1	7.14286	6.28571	2.44	0	2	2	0.570342	0.273764	20.04	0	1	1		15	1668	71.4159	1350	51.3067	1716	43.171
	9.375	4.125	1.6	18.24	1	1	8.33333	4.66667	1.8	7.32	1	3	5.76923	4.38462	4.88	5.3627	1	1		16	1470	75.6265	1200	56.2447	1668	45.282
	10.7143	4.71429	1.76	11	1	1	8.82353	5.64706	2	26.48	1	1	2.54237	4.27119	3.4	0	1	1		17	1152	77.2827	1086	58.4284	1632	47.9928
	9.375	5.25	2.36	0	1	1	8.33333	7	2.32	0	2	2	0.496689	1.92715	19.32	0	1	1		18	1638	64.1246	1416	47.7898	1632	41.3986
	10	5.2	1.84	21.04	1	1	6.52174	7.04348	6.36	0	1	3	1.44231	2.13462	5.64	6.56444	1	1
	10	4.4	1.72	0	1	1	7.89474	3.78947	1.92	5.91	1	1	2.34375	17.25	3.04	5.536	3	2
	10	3.6	2.04	0	1	1	7.89474	4.42105	14.04	0	1	1	5.76923	3	7.68	7.89895	1	3
	12.5	5.5	1.52	6.16	1	1	7.89474	4.73684	1.96	0	1	1	6.81818	4.36364	1.84	9.1	1	1
	12.5	5	2.08	0	1	1	6.52174	3.65217	0.88	0	1	1	6	3.84	1.8	0	1	1
	6.52174	13.0435	0.68	0	3	2	7.5	5.1	1.6	8.53333	1	1	2.41935	6.19355	5.92	0	1	1
	11.5385	5.07692	2.32	2.736	1	3	8.33333	8	3.08	24.68	1	1	3.06122	5.7551	3.84	8.66462	1	1
	10.7143	4.71429	1.96	0	1	1	7.14286	6.57143	4.04	0	1	1	2.54237	2.54237	5.68	0	1	1
	11.5385	4.61538	1.96	21.72	1	1	8.33333	4.33333	2.24	10.16	1	1	2.45902	4.03279	3.24	0	1	1
	9.375	4.875	1.04	0	1	1	5.17241	5.17241	12.88	0	1	1	5.35714	6.64286	3.36	4.81939	1	1
	10.7143	4.28571	1.28	6.6	1	1	5	5	2.08	0	1	1	4.16667	4.33333	1.96	0	1	1
	15	5.4	2.48	7.68	1	1	2.41935	4.93548	5.08	0	3	2	4.05405	4.21622	2.2	0	1	1
	13.6364	4.90909	2.32	0	1	1	4.16667	3	3.52	5.56923	1	3	6	6.96	3.2	7.7	1	1
	15	5.4	1.56	13.56	1	1	3.40909	6	3.12	0	2	2	4.41176	27.8824	2.36	0	2	2
	11.5385	5.53846	1.68	0	1	1	3.57143	5	2.32	14.08	1	3	2.02703	7.78378	7.32	0	3	4
	10.7143	5.14286	1.16	0	1	1	5.35714	8.35714	2.36	4.28	2	2	2.83019	9.16981	7.84	17.9352	1	3
	12.5	5	1.52	7.76	1	1	4.54545	5.63636	2.76	0	1	3	1.5625	2.75	5.16	0	1	1
	12.5	6.5	2.04	0	2	2	6.25	17.75	3.56	9.74667	3	2	1.25	13.1	6.96	0	1	1
	13.6364	4.90909	2.52	24.52	1	3	6.25	9.5	4.92	0	3	4	1.41509	2.49057	19.6	88.6514	1	1
	12.5	5.5	3	0	1	1	6.52174	4.43478	8.88	178.16	1	3	2.58621	3.2069	2.84	4.145	1	1
	11.5385	5.07692	2.8	0	1	1	8.33333	7	1.28	3.44	1	1	3.06122	4.28571	8.52	48.1556	1	1
	10	4.4	3.16	0	1	1	7.14286	4	2.6	0	1	1	0.765306	1.37755	19.36	0	1	1
	11.5385	4.61538	2.4	15.14	1	1	7.14286	4.85714	1.4	0	2	2	3.26087	3.52174	2.04	2.1136	1	1
	12.5	4	2	21.2	1	1	5.35714	3	1.8	0	1	3	2.77778	2.66667	4.32	0	1	1
	12.5	4	2.6	0	1	1	3.94737	13.7368	1.96	0	3	2	3.40909	3	2.16	7.44	1	1
	10.7143	5.57143	3.48	0	1	1	4.54545	4.18182	4.8	13.512	1	3	3.84615	3.84615	2.4	14.256	1	1
	12.5	4.5	1.92	10.32	1	1	5.17241	3.93103	1.64	6.86	1	1	5.76923	3.92308	2.32	4.96	1	1
	11.5385	6	2.76	0	2	2	5.55556	5.55556	2.04	19.32	1	1	4.83871	5.80645	2.28	0	1	1
	9.375	4.5	2.4	0	1	3	7.5	4.2	3.52	10.72	1	1	4.54545	4.54545	2.64	0	1	1
	10.7143	5.14286	1.88	11.68	1	1	8.82353	4.94118	1.48	6.69333	1	1	6	5.04	6.56	23.935	1	1
	11.5385	6	1.28	11.68	1	1	7.89474	4.10526	1.4	0	1	1	7.14286	4.85714	2.96	14.09	1	1
	8.82353	4.94118	2.56	0	1	1	3	10.68	3.72	0	3	2	5	4.8	3.76	0	2	2
	9.375	4.125	2.12	27.08	1	1	5.76923	6.69231	4.8	6.14333	2	4	5.76923	4.61538	9.24	63.06	1	3
	10.7143	5.14286	2.16	14.2	1	1	6.81818	6.54545	3.88	18.84	1	3	6	4.56	1.68	23.68	1	1
	11.5385	6.46154	1.44	13.92	1	1	6.52174	4.17391	2.04	0	1	1	6	5.04	2.52	0	1	1
	11.5385	6	1.76	0	1	1	4.41176	4.41176	1.8	0	1	1	7.14286	6.28571	1.68	6.09	1	1
	12.5	5.5	1.52	13.52	1	1	5.35714	5.57143	1.56	4.17333	1	1	7.14286	5.42857	1.88	0	1	1
	15	6	1.52	6.92	1	1	6.52174	7.56522	3.52	14.928	2	2	3.57143	7.14286	2.32	0	1	1
	15	6	1.56	0	1	1	6.25	24.25	2.04	0	3	4	2.45902	3.34426	2.6	0	1	1
	13.6364	5.45455	3.28	0	1	1	3.57143	4.14286	5.52	0	1	3	3.65854	4.09756	2.96	6.24	1	1
	13.6364	6.54545	1.32	0	1	1	2.11268	1.94366	2.4	0	3	2	4.83871	4.83871	2.28	5.876	1	1
	12.5	6	5.64	0	1	1	3.48837	5.16279	0.6	0.108571	1	3	3.48837	5.72093	0.72	0	1	1
	13.6364	6	1.56	13.44	1	1	3.94737	4.57895	2.4	9.392	1	1	4.05405	9.40541	2.32	6.51333	1	1
	11.5385	5.07692	1.92	0	1	1	4.83871	4.06452	2.48	8.32571	1	1	2.83019	5.54717	4.92	0	1	1
	11.5385	5.53846	0.92	0	2	2	5.55556	4.22222	1.76	7.97	1	1	1.51515	2.42424	6.96	0	1	1
	10	4.8	3.84	0	1	3	4.83871	4.64516	1.4	0	1	1	3.84615	3.38462	3.24	4.306	3	2
	10	5.6	1.92	0	1	1	4.83871	4.25806	1.52	0	1	1	3.84615	4.92308	1.76	0	1	3
	12.5	4.5	4	17.76	1	1	5.17241	4.75862	1.44	9.56	1	1	3.40909	6.81818	6.32	0	1	1
	11.5385	5.07692	1.4	0	2	2	4.05405	5.83784	3.08	0	1	1	0.882353	11.5765	10.56	0	1	1
	13.6364	6	2.12	11.36	1	3	4.83871	6.96774	1.84	3.90667	2	2	0.223214	1.0625	25.16	0	1	1
	12.5	5	1.64	0	1	1	4.6875	5.0625	2.44	0	1	3	0.862069	3.24138	13.32	16.3108	1	1
	12.5	5	2.88	0	1	1	4.16667	5	2.28	0	1	1	5.76923	4.15385	5.8	6.15838	1	1
	11.5385	5.53846	1.52	0	2	2	4.54545	6.36364	2.2	13.2	1	1	4.16667	6.66667	2.24	0	1	1
	9.375	4.875	1.44	0	1	3	3.94737	7.57895	2.68	0	1	1	5	5	2.12	4.72	1	1
	10.7143	5.57143	1.24	6.28	1	1	2.72727	4.58182	2.84	0	1	1	4.16667	4	3.28	0	1	1
	10	5.2	1.52	0	1	1	3.84615	5.69231	2.44	4.2925	2	2	5.35714	4.28571	1.4	2.94	1	1
	8.82353	4.58824	1.84	0	1	1	4.6875	7.875	2.24	5.71429	2	4	3.40909	4.5	1.72	0	1	1
	10	5.2	1.76	11.06	1	1	2.77778	2.55556	3.72	0	1	3	2.58621	3.51724	4.8	0	1	1
	10	7.2	2.76	0	2	2	3.75	4.35	1.2	2	1	1	6.25	4.75	2.64	3.54353	1	1
	9.375	6	1.92	0	1	3	2.5	3.3	3.52	0	1	1	5.76923	4.61538	1.64	0	1	1
	8.82353	4.58824	1.6	0	1	1	5	16.8	6	10.68	3	2	6	5.04	1.92	29.92	1	1
	8.82353	4.58824	1.32	0	1	1	8.33333	5.33333	4.32	5.76	1	3	6	4.56	1.52	0	1	1
	8.82353	4.58824	1.88	0	1	1	5.17241	3.93103	0.8	0	1	1	7.89474	3.78947	4.88	17.9267	1	1
	8.33333	6.33333	0.88	0	1	1	6	10.08	3.2	18.45	3	2	2.72727	5.89091	4.44	0	3	2
	8.82353	5.64706	1.2	8.68	1	1	6.52174	3.91304	4.24	33.68	1	3	3.65854	4.09756	4.04	9.54571	1	3
	8.82353	6	1.68	0	1	1	6.81818	4.90909	1.4	19	1	1	3.75	4.2	2.28	48.68	1	1
	9.375	5.625	1.76	19.04	1	1	7.89474	5.05263	2.24	11.8667	1	1	2.5	3.1	3.92	0	1	1
	9.375	4.875	2.4	0	1	1	7.5	4.2	2.72	0	1	1	3.84615	3.84615	2.48	4.78286	1	1
	7.89474	5.68421	2.72	0	1	1	8.33333	4.66667	2.04	15.36	1	1	3.94737	3.94737	1.76	30.64	1	1
	7.5	5.4	1.56	0	1	1	6.52174	5.21739	7	0	2	2	5.55556	4.88889	2.72	6.94182	1	1
	8.33333	5.66667	1.4	7.52	1	1	5.76923	7.15385	3.12	0	2	4	4.54545	4.54545	2.36	0	1	1
	8.33333	7	1.16	0	1	1	6.81818	7.09091	2.2	7.48	2	4	7.14286	4.85714	5.52	13.43	1	1
	8.82353	5.29412	2.2	25.32	1	1	5.76923	4.15385	2.2	0	1	3	5.55556	7.55556	3.32	0	2	2
	8.82353	5.64706	1.56	0	1	1	6.52174	3.91304	3.68	26.3733	1	1	2.94118	14.4706	8.52	0	3	4
	8.82353	5.29412	1.64	0	1	1	5.17241	11.7931	4.04	0	3	2	5	11	6.8	9.48571	2	4
	10	5.6	1.32	6.72	1	1	6.52174	4.69565	5.04	15.62	1	3	5.35714	4.71429	2.48	6.4	1	3
	7.5	6.6	1.92	0	1	1	6.81818	4.90909	3.24	58.68	1	1	5.55556	3.55556	2.04	33.36	1	1
	7.5	6.3	1.76	0	1	1	5.55556	6.22222	2.08	0	2	2	7.5	4.5	3.24	10.6686	1	1
	8.33333	6	1.48	7.24	1	1	5.76923	4.61538	2.2	30.28	1	3	6.81818	4.36364	1.56	0	1	1
	8.33333	6	1.44	0	1	1	6	4.56	1.68	23.68	1	1	6	4.32	1.4	0	1	1
	8.33333	6	1.48	0	1	1	7.5	5.1	1.84	6.16	1	1	5.76923	3.46154	1.44	0	1	1
	8.33333	5	1.4	0	1	1	7.89474	4.42105	2	27.08	1	1	6.81818	4.36364	1.36	5.54	1	1
	7.5	5.4	3.08	0	1	1	8.33333	5	2.04	28.68	1	1	3.33333	3.6	3.76	0	1	1
	7.5	4.8	1.6	0	1	1	8.33333	4.33333	1.36	0	1	1	5.17241	4.75862	2.24	4.3425	1	1
	7.5	5.1	2.48	0	1	1	6.81818	4.63636	1.88	0	1	1	3.48837	4.88372	2.4	0	1	1
	10.7143	8.57143	1.16	2.28	2	2	7.14286	4.57143	1.36	15.64	1	1	3.19149	4.59574	2.4	0	1	1
	8.82353	4.94118	1.88	0	1	3	6.25	4.75	1	0	1	1	6.25	4.5	2	2.58435	1	1
	9.375	5.625	1.4	14.84	1	1	6.25	5.5	0.76	0	1	1	7.5	3.9	2.84	13.44	1	1
	10.7143	6.42857	1.52	7.96	2	2	6.52174	4.69565	1	3.76	1	1	5.76923	4.38462	1.12	0	1	1
	10.7143	6.85714	2.08	0	1	3	6.25	6.75	0.36	0	1	1	6.81818	5.45455	1.4	4.92	1	1
	9.375	6	1.68	0	1	1	5.35714	7.07143	1.56	0	1	1	6	5.28	2.04	0	1	1
	3.75	4.5	2.44	0	1	1	3.57143	2.85714	1.76	0	1	1	4.6875	5.0625	2.8	0	1	1
	3.75	3.9	1.76	0	1	1	3	4.92	2.04	0	2	2	4.54545	7.09091	1.44	0	1	1
	4.83871	4.25806	2.28	6.55111	1	1	3.75	4.5	3.48	10.84	1	3	3.84615	7.38462	2.88	0	2	2
	4.54545	4.90909	2.56	0	1	1	4.16667	4.33333	2.08	10	1	1	2.67857	2.46429	3.28	0	1	3
	6	5.04	1.96	4.71	1	1	4.28571	6.85714	3	71.6	1	1	3.75	9.3	2.8	7.5	1	1
	7.5	5.1	1.68	5.04	1	1	3.94737	6.47368	3	0	1	1	1.05634	1.64789	6.8	0	1	1
	7.89474	5.05263	2.2	31.08	1	1	3.94737	9.63158	2.56	0	1	1	3.94737	5.52632	3.08	3.63538	1	1
	8.33333	5	1.84	23.44	1	1	3.57143	3.42857	4.4	0	1	1	3.26087	4.30435	3.32	0	1	1
	7.89474	5.05263	2.2	0	1	1	4.41176	4.23529	2.64	9.78	1	1	1	3.12	7.52	0	1	1
	8.82353	6	1.8	11.66	1	1	5.35714	4.5	3.8	17.0533	1	1	3.48837	3.06977	2.48	2.2228	1	1
	9.375	6.375	1.48	14.28	1	1	5.76923	6	1.52	10.36	1	1	3.75	3.6	2.4	22.6667	1	1
	8.82353	5.64706	2	0	1	1	5.17241	5.37931	3.52	0	1	1	5.17241	4.75862	4.36	13.3236	1	1
	9.375	7.125	1.2	10.16	1	1	5	5.8	1.44	0	1	1	3.19149	2.17021	4.96	0	1	1
	10	5.2	0.28	-6.92	1	1	5	11	1.52	0	3	2	6	5.28	1	1.36364	1	1
	10.7143	6	2.4	28.72	1	1	6.81818	4.63636	3.52	7.15	1	3	3.65854	4.53659	1.8	0	1	1
	10	5.6	2	0	1	1	6.52174	5.21739	2.36	0	1	1	3.57143	5.57143	1.8	0	1	1
	10	6	1.48	0	1	1	7.14286	4.57143	2.08	15.52	1	1	1.47059	5.41176	4.68	0	1	1
	8.82353	5.29412	1.64	0	1	1	2.02703	2.67568	5.6	0	1	1	6.52174	4.43478	13.12	15.8684	1	1
	10.7143	6.42857	2.08	8.98667	1	1	3.75	4.65	2.16	3.14824	1	1	7.14286	5.14286	6.04	62.32	1	1
	11.5385	5.53846	2.64	29.16	1	1	3.94737	3.94737	2.32	22.84	1	1	5.17241	4.55172	4.48	0	1	1
	10	5.6	2.44	0	1	1	7.89474	4.42105	4.6	8.2	1	1	6	5.04	1.72	6.97	1	1
	9.375	5.625	2.2	0	1	1	8.33333	4.33333	6.28	109.24	1	1	5.76923	5.30769	1.44	0	1	1
	10	6	2.44	30.04	1	1	8.33333	8	2.04	0	1	1	6.52174	5.21739	2.32	13.0533	1	1
	10	6	2.04	0	1	1	9.375	4.5	1.76	8.16	1	1	5.17241	6	1.96	0	1	1
	9.375	6	1.88	0	1	1	10	4.4	1.84	22.24	1	1	5.55556	3.55556	3.76	38.86	1	1
	10.7143	5.57143	1.96	11.2	1	1	6	4.08	1.64	0	1	1	6.52174	4.95652	1.76	8.2	1	1
	12.5	8	1	3.88	2	2	4.6875	3.75	3.52	0	1	1	5.55556	4.22222	3	0	1	1
	11.5385	5.07692	2.08	0	1	3	18.75	42	1.28	1.44	2	2	4.6875	5.0625	1.84	0	1	1
	11.5385	6	3.24	0	1	1	5.55556	4	4.04	0	1	3	5.35714	5.14286	2.8	14.84	1	1
	11.5385	5.53846	1.32	0	1	1	6.25	4.25	1.56	8.28	1	1	2.58621	5.06897	4.04	0	1	1
	11.5385	6	1.28	0	1	1	5.55556	4.44444	1.32	0	1	1	2.58621	4.34483	6.56	0	1	1
	11.5385	5.53846	2.84	0	1	1	5.55556	4	1.24	0	1	1	5.35714	4.5	6.4	10.8053	1	1
	11.5385	6.46154	1.56	0	1	1	7.14286	5.14286	3.36	12.6	1	1	5.17241	5.58621	1.52	0	1	1
	11.5385	5.53846	2.36	0	1	1	7.14286	4.85714	1.56	0	1	1	3.33333	6.66667	3.12	0	1	1
	11.5385	5.53846	3.2	0	1	1	6.81818	3.54545	1.92	0	1	1	4.54545	5.63636	4.52	11.45	1	1
	8.82353	5.29412	4.6	0	2	2	6	9.84	1.6	0	3	2	4.05405	3.56757	1.8	0	1	1
	7.89474	5.36842	1.2	0	1	3	7.89474	5.68421	5.12	16.14	1	3	2.27273	3	2.76	0	1	1
	9.375	5.625	1.28	4.48	1	1	8.33333	5.66667	1.28	11.36	1	1	2.54237	2.74576	2.28	10.3714	1	1
	8.82353	6.70588	0.64	0	1	1	8.33333	5.33333	1.64	0	1	1	2.88462	3.80769	2.44	12.5429	1	1
	8.33333	5.66667	1.64	0	1	1	7.5	5.1	1.64	0	1	1	3.125	4	2.48	16.4	1	1
	8.82353	6.35294	1.4	13.64	1	1	9.375	9.375	2.2	8.28	1	1	3.19149	3.70213	2.2	45.44	1	1
	10	6.4	1.4	6.5	1	1	5.35714	7.07143	2.2	0	1	1	2.34375	2.90625	2.28	0	1	1
	8.82353	5.29412	1.28	0	1	1	5.17241	6.41379	2.2	0	1	1	2.83019	3.0566	2.12	6.36	1	1
	9.375	5.25	1.92	23.04	1	1	5.17241	5.37931	1.72	0	1	1	3.19149	3.57447	1.88	8.14667	1	1
	9.375	7.125	1.72	0	1	1	5.76923	5.07692	2.16	11.8667	1	1	5.55556	4.66667	2.32	3.94	1	1
	8.82353	6	3	0	1	1	4.83871	6.58065	1.88	0	1	1	6	5.04	2.12	18.12	1	1
	8.82353	6	1.12	0	1	1	4.05405	22.5405	2.04	0	1	1	6.25	5.25	1.16	8.84	1	1
	9.375	7.5	3.4	46.92	1	1	1.03448	1.24138	6.6	0	1	1	6.25	4.25	3.04	0	1	1
	8.33333	6.33333	1.72	0	1	1	3.125	5.5	1.92	2.27629	2	2	8.33333	4.66667	3.64	12.52	1	1
	9.375	6	3.8	28.12	1	1	4.83871	5.03226	3.8	7.52	1	3	10	4.4	1.36	5.36	1	1
	10	6	1.76	18.56	1	1	5.55556	5.11111	2.68	13.75	1	1	9.375	4.5	1.92	0	1	1
	10.7143	6.42857	1.76	18	1	1	5.76923	6	2	30.08	1	1	10.7143	4.71429	3.52	24.8	1	1
	8.82353	6	2.96	0	1	1	6	6	2.52	39.52	1	1	10	5.6	1.56	0	1	1
	8.33333	5.33333	2.76	0	1	1	5.55556	6.22222	3.4	0	1	1	8.33333	5.66667	1.52	0	1	1
	10	4.8	1.28	4.48	1	1	4.6875	5.4375	1.92	0	1	1	8.82353	3.88235	0.28	-6.52	1	1
	10	5.2	2.28	0	1	1	5.17241	5.37931	2.36	13.96	1	1	7.5	4.8	2.76	0	1	1
	4.54545	5.63636	1.24	0	1	1	5.35714	4.92857	1.6	17.28	1	1	6.81818	3	1.52	0	1	1
	7.5	5.7	1.56	2.05231	1	1	9.375	5.25	2	3.44	1	1	7.14286	6	1.08	14.52	1	1
	7.14286	6.28571	2.6	0	1	1	8.82353	4.94118	2.24	0	1	1	8.33333	4	4.92	29.4	1	1
	7.5	5.4	1.36	10.96	1	1	10	6	3.6	26.4	2	2	6	4.32	3.8	0	1	1
	8.82353	6.35294	2.52	12.72	1	1	10.7143	6	3.12	38.4	1	3	6.25	4.75	1.16	11.72	1	1
	8.82353	5.64706	2.16	0	1	1	7.89474	5.68421	2.76	0	1	1	8.82353	4.58824	5.2	15.9829	1	1
	8.82353	5.29412	1.92	0	1	1	5.35714	6.85714	3.12	0	1	1	9.375	4.5	1.48	16.84	1	1
	9.375	5.625	1.92	23.04	1	1	5.35714	11.1429	1.48	0	2	2	8.33333	5.33333	2.24	0	1	1
	10	6	2.36	28.76	1	1	4.54545	17.4545	1.4	0	3	4	7.5	5.4	1.4	0	1	1
	7.89474	4.10526	2.08	0	1	1	4.54545	5.81818	4.84	0	2	4	8.33333	5	2.64	19.92	1	1
	8.33333	5.33333	2.2	32.44	1	1	6	3.6	2.2	5.075	1	3	11.5385	5.53846	1.36	3.336	1	1
	9.375	5.25	2.4	16.48	1	1	7.5	15	1.44	4.8	3	2	6.81818	4.36364	2.44	0	1	1
	9.375	6	1.28	0	1	1	7.14286	4.85714	2.88	0	1	3	6.52174	3.91304	1.36	0	1	1
	8.82353	5.64706	2.56	0	1	1	5.76923	9.92308	2.16	0	3	2	6	4.8	1.2	0	1	1
	9.375	6	1.48	14.92	1	1	6.81818	4.63636	2.88	9.26	1	3	5.17241	4.34483	2.96	0	1	1
	10	6	1.44	13.44	1	1	7.5	5.7	2.24	17.84	1	1	4.6875	5.25	2.72	0	1	1
	9.375	5.625	2.12	0	1	1	8.33333	5	1.64	9.56	1	1	7.14286	6.28571	1.88	3.33091	1	1
	11.5385	6.92308	1.16	3.58667	1	1	8.33333	6	1.6	0	2	2	7.5	4.8	2.76	40.36	1	1
	10.7143	5.14286	1.44	0	1	1	8.33333	5.66667	1.84	0	1	3	8.33333	5	1.16	5.84	1	1
	10	6	1.68	0	1	1	6	4.8	1.2	0	1	1	7.5	6	1.36	0	1	1
	12.5	6	2.64	10.8	1	1	6.81818	4.63636	0.68	-0.2	1	1	8.82353	4.94118	3.84	21.0667	1	1
	11.5385	5.53846	2.32	0	1	1	5.55556	5.77778	1.4	0	2	2	8.82353	4.58824	1.44	0	1	1
	10.7143	6.42857	1.88	0	1	1	5.17241	3.51724	3.52	0	1	3	6.52174	3.91304	3.52	0	1	1
	10.7143	5.57143	4.72	0	1	1	7.5	5.4	1.8	4.28889	1	1	5.55556	4.22222	2.6	0	1	1
	10	5.6	2.24	0	1	1	8.33333	5.33333	3.24	25.92	1	1	5.17241	3.51724	3.24	0	1	1
	10.7143	5.14286	2.08	23.36	1	1	6.25	15.5	2.84	0	3	2	6.52174	3.3913	1.6	5.12667	1	1
	9.375	5.625	1.96	0	1	1	4.83871	5.80645	3.52	0	1	3	7.89474	4.73684	1.32	5.12	1	1
	8.33333	6	3.68	0	1	1	4.6875	7.6875	2.76	0	1	1	5.35714	12.2143	2.84	0	3	2
	7.5	5.4	1.36	0	1	1	5.35714	5.78571	3.96	20.2	1	1	5.55556	4.66667	2.96	21.32	1	3
	6.81818	4.36364	1.6	0	2	2	5.35714	7.92857	2.28	0	2	2	5.76923	4.15385	2.16	36.48	1	1
	7.5	6	2.64	22.64	1	3	4.6875	7.6875	2.56	0	1	3	7.14286	7.42857	1.76	6.128	2	2
	7.5	3.9	2.16	0	1	1	4.16667	4.83333	3.04	0	1	1	6.81818	5.18182	1.92	0	1	3
	6.52174	7.04348	1.2	0	2	2	6.52174	5.73913	3.4	7.36308	1	1	6.25	5	2.44	0	1	1
	9.375	6.75	2.2	4.76	1	3	7.14286	4.85714	3.08	26.18	1	1	9.375	5.25	2.48	5.84	1	1
	10	6	2.64	31.44	1	1	7.14286	5.42857	2.84	0	1	1	6.25	10.25	3.4	0	3	2
	9.375	5.625	2.96	0	1	1	3.65854	3.5122	2.8	0	1	1	7.5	4.5	2.6	7.4	1	3
	10.7143	6	1.64	8.92	2	2	5.35714	5.78571	2.6	6.13231	2	2	4.83871	4.64516	3.4	0	1	1
	12.5	6	1.56	7.56	1	3	5.76923	5.30769	2.56	21.8	1	3	3.84615	3.84615	3.16	0	1	1
	10	5.6	2.2	0	1	1	6.81818	6.54545	7.56	44.08	1	1	4.83871	5.80645	1.48	3.34	1	1
	10.7143	5.57143	1.56	15.56	1	1	3.57143	5.28571	3.64	0	1	1	4.83871	4.25806	2.04	0	1	1
	10.7143	5.57143	1.24	0	1	1	4.05405	16.5405	1	-2.552	3	2	7.5	3.9	1.84	3.58545	1	1
	10.7143	6.42857	1.36	0	1	1	6.52174	4.69565	4.64	5.56	1	3	6	3.36	1.76	0	1	1
	10	5.2	1.88	0	1	1	7.14286	5.14286	1.64	11.3	1	1	5.55556	3.33333	2.68	0	1	1
	10.7143	5.14286	2.4	28.72	1	1	5	6.4	2.92	0	1	1	4.83871	4.25806	4.44	0	1	1
	11.5385	5.53846	1.24	11.12	1	1	6	5.04	2.2	6.8	1	1	7.5	4.8	3.44	8.09455	1	1
	10	5.6	1.84	0	1	1	5.76923	10.6154	2.44	0	3	2	6.52174	4.43478	2.24	0	1	1
	9.375	6	1.84	0	1	1	6.52174	4.17391	3.08	12.5867	1	3	5.55556	4.44444	2.28	0	1	1
	8.82353	5.64706	1.6	0	1	1	6	5.04	1.64	0	1	1	3.65854	4.39024	1.6	0	1	1
	7.89474	6.31579	3.24	0	1	1	6	4.08	1.64	0	1	1	6.25	4.5	2.28	3.80471	1	1
	8.33333	5	1.44	12.96	2	2	6.52174	7.56522	1.44	10.18	2	2	4.54545	3.81818	2.28	0	1	1
	9.375	5.625	2	13.2	1	3	5	5.2	3.64	0	1	3	4.41176	4.58824	1.84	0	2	2
	8.82353	4.23529	1.92	0	1	1	5.35714	4.92857	1.08	1.64	1	1	8.33333	4.66667	2.76	4.695	1	3
	8.82353	5.64706	1.92	0	1	1	5.76923	4.15385	1.16	4.28	1	1	4.28571	7.02857	3.84	0	3	2
	6.81818	4.63636	3.08	0	2	2	5.55556	5.11111	1.56	0	1	1	6	4.08	2.48	4.58	1	3
	8.33333	7.66667	1.48	5.08	2	4	6	5.28	1.56	9.56	1	1	5.17241	5.17241	1.16	0	1	1
	7.89474	5.68421	2.92	0	1	3	7.89474	6	3.64	12.38	1	1	7.5	6	1.2	1.64444	1	1
	7.89474	4.73684	2	0	1	1	7.5	4.8	2.28	0	1	1	5.76923	4.84615	2.48	0	1	1
	8.33333	6	1.96	26.44	1	1	7.14286	5.71429	1.64	0	1	1	6.25	5.25	3.12	30.48	1	1
	8.33333	5.33333	1.64	0	1	1	6.52174	5.47826	1.76	0	1	1	6.81818	5.72727	1.76	11.88	1	1
	8.82353	6.35294	1.6	17.92	1	1	6.81818	6	1.76	22	1	1	6.81818	5.72727	1.72	0	1	1
	8.33333	6.33333	1.6	0	1	1	6.81818	6.27273	2.68	0	1	1	7.14286	6.57143	4.08	72.12	2	2
	8.82353	6.35294	1.88	20.92	1	1	4.83871	5.6129	2.04	0	1	1	8.82353	4.94118	1.44	3.65	1	3
	7.89474	5.05263	2.92	0	1	1	2.94118	4.94118	2.36	0	1	1	6.52174	5.47826	2.08	0	1	1
	7.14286	6	2.16	0	2	2	6	5.28	3.92	6.07385	2	2	6.81818	10.6364	3.84	69.84	3	2
	7.5	6.3	2.12	27.72	1	3	3.84615	3.53846	1.24	0	1	3	0.449102	2.53293	16.48	0	1	3
	8.33333	5.33333	1.64	8.84	1	1	5	4.2	2.2	6.46667	1	1	2.88462	2.19231	5.16	5.07149	1	1
	8.82353	5.64706	1.8	21.52	1	1	5.17241	5.17241	2.32	45.24	1	1	5.76923	4.84615	1.96	3.16	1	1
	8.82353	5.64706	1.52	0	1	1	5.35714	6.42857	2.6	47.4	1	1	6	4.8	2.88	53.88	1	1
	8.33333	4.66667	1.68	0	1	1	5.35714	5.14286	2.64	0	1	1	1.68539	3.30337	9.68	0	1	1
	11.5385	9.69231	1.28	3.152	2	2	5.35714	4.92857	1.2	0	1	1	4.6875	4.5	9.36	13.5144	1	1
	10.7143	7.28571	2.12	0	1	3	5	5.6	1.56	0	1	1	0.789474	9.15789	13.24	0	1	1
	9.375	5.25	3.32	0	1	1	5.76923	10.3846	1.16	1.42	3	2	1.875	3.3	12.84	13.7418	1	1
	13.6364	6.54545	2	5.168	1	1	4.83871	4.45161	3.68	0	1	3	1.19048	3.7619	9.28	0	1	1
	11.5385	6.46154	1.52	0	1	1	5.35714	4.92857	2.04	12.4933	1	1	3.65854	3.07317	7.64	9.80094	1	1
	11.5385	6.46154	1.76	0	1	1	4.05405	4.86486	0.84	0	1	1	3	4.44	2.84	0	1	1
	10.7143	6	1.32	0	1	1	6.52174	26.087	2.4	4.37143	3	2	4.16667	6.66667	2.36	4.62286	1	1
	10	5.2	1.4	0	2	2	7.14286	4.28571	4.72	12.28	1	3	4.05405	5.83784	2.56	0	1	1
	10	5.2	2.6	0	1	3	6.81818	4.09091	1.88	0	1	1	3.40909	4.63636	2.08	0	1	1
	10.7143	6	1.04	8.32	2	2	7.14286	6.28571	1.44	19.08	2	2	2.11268	2.53521	4.84	0	1	1
	10.7143	5.57143	1.56	0	1	3	6.81818	4.63636	2.6	0	1	3	6.25	7.75	3.04	3.97957	1	1
	10.7143	6	3.16	0	1	1	2.41935	3.48387	2.96	0	1	1	5.17241	5.58621	3.12	0	1	1
	10.7143	7.71429	1.24	0	3	2	8.82353	5.64706	2.28	2.59733	2	2	6	6.24	2.68	12.68	1	1
	8.82353	5.64706	1.68	0	1	3	6.25	5.75	1.92	0	2	4	3.19149	3.57447	1.48	0	1	1
	10	6.4	1.68	9.48	1	1	5.17241	4.34483	2.2	0	1	3	5	6	1.88	3.22118	1	1
	8.82353	5.29412	1.12	0	1	1	5.76923	3.46154	1.68	8.96	1	1	3.84615	4.76923	2.24	0	1	1
	8.82353	5.64706	1.64	0	1	1	7.5	12.9	1.2	3.2	1	1	6.81818	4.90909	4.2	8.03059	1	1
	9.375	6	1.36	12.88	1	1	8.33333	4.33333	2.52	9.72	2	2	5	6.2	3.96	0	2	2
	10	6	2.12	24.32	1	1	8.82353	5.29412	1.84	24.28	1	3	6.52174	4.95652	3.52	11.0114	1	3
	7.89474	5.68421	2.68	0	1	1	8.82353	5.29412	0.96	0	1	1	3.06122	7.59184	5.64	0	3	2
	9.375	7.125	1.8	7.56	1	1	7.89474	4.73684	1.2	0	1	1	6.25	4.25	4.92	7.2624	1	3
	8.33333	6.33333	1.8	0	1	1	6.81818	3.27273	1.96	0	1	1	6.25	5.5	1.24	0	1	1
	10.7143	7.28571	3.56	13.36	1	1	8.82353	9.52941	1.08	3.12	2	2	4.6875	21.9375	1.76	0	3	2
	10	6	1.44	0	1	1	7.5	4.5	2.16	0	1	3	5.55556	5.33333	7.24	21.064	1	3
	11.5385	8.30769	2.08	11.7	2	2	7.89474	5.05263	1.52	19	1	1	4.6875	3.5625	2.8	0	1	1
	10	6.4	3.36	0	1	3	8.33333	5	1.28	12.8	1	1	5.35714	5.57143	1.44	6.2	2	2
	11.5385	6	1.48	6.94	1	1	10	5.6	2.88	14.28	1	1	4.6875	6	2.8	0	1	3
	10	6	1.48	0	1	1	10	5.2	2	0	1	1	5.35714	4.07143	7.88	54.08	1	1
	9.375	5.25	1.8	0	1	1	12.5	5	1.76	6.72	1	1	5	4	3.28	0	1	1
	10.7143	6.85714	1.08	4.72	1	1	12.5	6	2.52	0	1	1	5	5.2	1.52	0	1	1
	10.7143	6.42857	1.56	0	1	1	11.5385	6.46154	2.28	0	2	2	4.54545	4.36364	2.36	0	1	1
	11.5385	6.46154	1.8	17.4	1	1	7.89474	12	3.96	0	3	4	5.35714	5.57143	1.04	1.488	1	1
	10.7143	6	1.44	0	1	1	8.33333	5.66667	2.2	14.44	2	4	5.17241	4.75862	1.32	0	1	1
	10.7143	6	2.4	0	1	1	10	5.6	1.64	6.44	1	3	7.14286	4	2.44	6.43	1	1
	10	6.8	1.72	0	1	1	8.33333	4.66667	1.72	0	1	1	6.52174	5.73913	1.08	0	1	1
	10	6.4	1.88	0	1	1	10	5.2	2.12	9.92	1	1	6.52174	5.73913	1.8	0	1	1
	7.89474	5.05263	2.8	0	1	1	10.7143	5.57143	1.64	17.32	1	1	6.81818	6.54545	1.48	14.68	1	1
	7.5	6.6	1.96	0	1	1	10	5.2	0.96	0	1	1	7.5	4.2	2.32	15.92	1	1
	7.5	4.5	1.76	0	1	1	10	5.2	1.6	0	1	1	7.89474	5.05263	1.48	18.96	1	1
	8.82353	6.35294	3.48	19.8	1	1	9.375	5.25	1.88	0	1	1	8.33333	7	2.24	31.04	2	2
	8.33333	5.33333	1.88	0	1	1	7.89474	5.68421	2.24	0	2	2	6.81818	10.3636	3.76	0	3	4
	8.33333	6	2.36	0	1	1	7.5	5.1	1.32	0	1	3	7.14286	4	2.36	20	1	3
	8.82353	6.35294	2.36	30.24	1	1	10	10	1.88	5.48	3	2	7.14286	5.42857	2.76	0	1	1
	9.375	5.625	1.44	12.96	1	1	9.375	5.625	1.52	0	1	3	6.52174	4.17391	3.12	0	1	1
	10.7143	8.14286	2	11.8	1	1	8.82353	4.58824	1.68	0	1	1	6.52174	4.69565	1.48	0	1	1
	9.375	6.75	2.08	0	1	1	8.82353	4.94118	1.56	0	1	1	5.76923	5.07692	5.48	0	1	1
	10	7.6	1.44	12.24	1	1	8.82353	5.64706	1.16	0	1	1	6.52174	5.21739	1.16	3.30667	1	1
	10	6.8	1.84	0	1	1	7.89474	4.73684	2.68	0	1	1	7.14286	5.14286	2.44	19.66	1	1
	10.7143	6.85714	1.6	14.48	1	1	7.5	5.1	1.24	0	1	1	4.83871	6.19355	3.24	0	2	2
	10	5.6	1.16	0	1	1	7.89474	5.05263	1.44	15.88	1	1	4.41176	5.47059	1.84	0	2	4
	10	6.8	2.12	0	1	1	7.89474	21.1579	1.52	0	3	2	5	5	1.8	6	1	3
	10	6.8	1.16	0	1	1	8.33333	5.33333	3.4	16.36	1	3	4.6875	4.125	1.64	0	1	1
	11.5385	6	2.24	12.38	1	1	7.89474	5.05263	1.4	0	1	1	5.17241	5.37931	1.76	10.2667	1	1
	11.5385	6	1.6	0	1	1	7.5	6	1.48	0	2	2	6	4.56	2.72	13.22	1	1
	11.5385	5.07692	1.4	0	1	1	7.5	6	1.92	0	2	4	4.41176	4.23529	2.24	0	1	1
	11.5385	5.53846	1.72	0	1	1	8.82353	5.29412	2.24	10.4	1	3	6	5.76	2.08	5.19111	1	1
	11.5385	5.53846	1.84	0	1	1	7.5	6.6	1.76	0	3	2	6.52174	4.69565	3.6	33.96	1	1
	11.5385	5.53846	2	0	1	1	7.89474	5.36842	2.6	35.28	2	4	4.83871	8.51613	2.76	0	1	1
	11.5385	5.53846	1.12	0	1	1	8.33333	5.33333	1.4	14.36	1	3	2.58621	4.96552	3.12	0	1	1
	11.5385	5.53846	1.48	0	1	1	7.89474	5.05263	1.36	0	1	1	4.41176	3.35294	1.52	0.953333	1	1
	13.6364	6	1.92	9.84	1	1	6.81818	4.90909	1.24	0	1	1	5.17241	3.93103	1.6	6.472	1	1
	11.5385	6.92308	3.24	0	1	1	7.14286	4.57143	1.2	11.28	1	1	4.05405	4.21622	0.96	0	1	1
	8.82353	4.94118	2.32	0	1	1	7.5	13.5	1.4	16.6	3	2	2.88462	5.42308	4.16	0	1	1
	10	6.4	1.04	4.64	1	1	7.5	6.3	2.84	0	2	4	5	6.8	3.64	6.04	1	1
	10	5.6	1.6	0	1	1	8.33333	4	1.6	8.44	1	3	3.65854	4.82927	2.44	0	1	1
	12.5	6.5	1.16	3.56	1	1	6.25	11.25	1.4	0	3	2	4.05405	5.18919	2.48	13.21	1	1
	11.5385	6	1.44	0	1	1	6.81818	4.36364	2.76	13.32	1	3	3.84615	3.53846	1.72	0	1	1
	10.7143	6.42857	1.84	0	1	1	6.81818	4.63636	1.8	0	1	1	4.05405	11.6757	1.76	17.3	1	1
	7.89474	5.36842	1.52	0	1	1	8.33333	5.66667	1.68	6.18	1	1	4.28571	14.9143	4.08	25.08	2	2
	8.82353	6.35294	1.24	6	1	1	8.33333	5.66667	1.44	0	1	1	1.72414	2.55172	4.12	0	1	3
	8.33333	7	1.24	0	1	1	7.5	6.6	2.68	0	2	2	1.74419	3.4186	7.2	499.12	1	1
	7.89474	6.63158	2.56	0	1	1	8.33333	4.66667	1.64	8.48	1	3	3.19149	2.42553	3.28	4.87077	1	1
	9.375	7.125	2.04	8.44	1	1	9.375	5.25	3	22.52	1	1	0.152905	0.409786	40.68	0	1	1
	8.33333	6	2.52	0	1	1	6.52174	4.17391	0.76	0	1	1	0.15528	1.08696	3.56	60.232	1	1
	8.82353	6.35294	1.72	18.72	1	1	9.375	5.25	2.72	7.47429	2	2	0.857143	1.40571	8.84	9.24708	1	1
	8.33333	7.33333	0.96	0	1	1	10	4.8	1.6	17.2	1	3	5	4.2	5.32	6.08138	1	1
	7.89474	6.63158	1.4	0	1	1	10	6	2.52	0	1	1	6.52174	14.087	5.48	20.7257	3	2
	7.14286	6	2.44	0	1	1	9.375	4.875	1.36	0	1	1	5.76923	5.07692	3.76	0	1	3
	4.6875	5.4375	1.24	0	1	1	7.89474	5.68421	1.8	0	2	2	4.6875	5.25	2.2	0	1	1
	6.25	6	3.04	8.68	1	1	7.5	4.5	1.84	0	1	3	3.48837	3.48837	1.76	0	1	1
	7.14286	6	2.32	11.84	1	1	7.5	15.9	0.84	0	3	2	3.33333	6.66667	1.68	0	1	1
	7.14286	5.42857	1.72	0	1	1	7.14286	4.85714	3.52	0	1	3	4.54545	4.72727	4.24	10.4	1	1
	6.81818	4.90909	1.88	0	1	1	6.81818	4.09091	1.32	0	1	1	6.81818	4.63636	0.4	-0.88	1	1
	6.81818	5.18182	1.6	0	1	1	6.81818	4.63636	1.08	0	1	1	6	4.8	1.76	0	1	1
	7.14286	5.71429	1.8	23.64	1	1	8.33333	4.33333	1.92	7.5	1	1	6.25	4.75	1.8	25.8	1	1
	6.81818	1.90909	2.2	0	1	1	7.14286	5.71429	1.72	0	1	1	6.81818	5.45455	1.32	7.48	1	1
	7.89474	6.31579	1.36	8.2	1	1	8.82353	8.82353	3.08	12.77	3	2	8.33333	5.33333	1.76	6.08	1	1
	7.5	6.6	1.28	0	1	1	7.5	5.1	4.12	0	2	4	7.5	6	4.12	0	1	1
	7.89474	6.63158	1.84	20.08	1	1	7.89474	5.68421	1.64	19.88	1	3	5	8.2	3.76	0	1	1
	6.81818	5.72727	1.36	0	1	1	8.82353	6	1.72	10.22	1	1	3.84615	4.61538	4.56	0	1	1
	7.14286	5.14286	1.72	20.2	1	1	9.375	4.875	1.36	12.24	1	1	6	5.52	2.64	5.21143	1	1
	9.375	8.625	1.44	3.744	2	2	8.33333	5	1.24	0	1	1	4.41176	5.47059	2.8	0	1	1
	8.82353	6.35294	2.08	0	1	3	7.5	5.4	1.48	0	1	1	5.35714	5.35714	3.24	12.5733	1	1
	6.81818	6	1.64	0	2	2	9.375	5.25	1.16	2.92	1	1	5.17241	5.17241	1.96	0	1	1
	9.375	6	2.36	6.30667	1	3	8.82353	5.64706	2.2	0	1	1	5.17241	4.96552	1.84	0	1	1
	10	6.4	1.36	12.16	1	1	10	5.2	0.72	1.32	1	1	3.65854	4.09756	2.52	0	1	1
	10	6	1.24	0	1	1	7.89474	5.05263	1.2	0	1	1	10	5.2	4.16	5.91385	1	1
	10.7143	6	1.16	9	1	1	8.82353	4.94118	1.96	13.18	1	1	8.33333	6.66667	1.28	0	1	1
	10	6.4	1.88	0	1	1	8.82353	5.64706	1.48	0	1	1	8.82353	6	1.6	15.2	1	1
	9.375	7.125	3.28	0	1	1	8.82353	5.29412	1.2	0	1	1	9.375	4.875	1.96	22.44	1	1
	9.375	6.375	1.36	0	1	1	8.82353	5.29412	2.2	0	1	1	9.375	5.25	1.16	0	1	1
	10	6.4	1.92	20.52	1	1	9.375	4.875	1.48	15.56	1	1	9.375	5.25	1.48	0	1	1
	10.7143	6.42857	1.32	10.84	1	1	10.7143	6	1.4	7.56	1	1	7.14286	4.85714	1.84	0	1	1
	11.5385	5.53846	1.56	14.04	1	1	9.375	5.25	1.08	0	1	1	6.25	4.75	1.48	0	1	1
	8.33333	5.33333	2.96	0	1	1	8.82353	5.29412	2.04	0	1	1	6.52174	4.69565	1.72	23.8	1	1
	10.7143	6.85714	1.16	2.98	1	1	6.25	6	2.12	0	1	1	9.375	6	2.04	5.05714	1	1
	10	6	1.68	0	1	1	5.17241	4.96552	0.96	0	1	1	6.52174	8.86957	1.28	0	1	1
	10	6.8	1.24	0	1	1	4.41176	5.64706	1.52	0	1	1	6.25	5.5	3.72	0	1	1
	10.7143	7.28571	1.32	10.28	1	1	4.54545	6.36364	2	25.76	1	1	6.25	5.25	3.28	0	1	1
	10.7143	6.85714	2.68	0	1	1	7.89474	5.68421	4.6	8.94286	1	1	4.83871	7.16129	1.68	0	1	1
	10.7143	6.85714	1.64	0	1	1	8.33333	5	1.68	18.96	1	1	3.33333	6	3.6	0	1	1
	10.7143	5.57143	2	0	2	2	8.82353	6.35294	1.12	9.96	2	2	6.52174	4.43478	8.92	16.3636	1	1
	11.5385	6.46154	1.72	17.32	2	4	9.375	5.25	4.08	57.84	1	3	3.84615	2	2.68	0	1	1
	11.5385	6	1.64	0	1	3	8.82353	4.58824	1.48	0	1	1	6	5.04	0.88	1.52286	1	1
	12.5	6.5	1.28	10.4	1	1	9.375	6.375	1.96	25	1	1	6.25	13.75	2.44	40.84	3	2
	13.6364	7.09091	1.48	12.04	1	1	9.375	4.875	1.92	0	1	1	7.89474	5.36842	3.4	7.96	1	3
	11.5385	5.53846	2.52	0	1	1	9.375	5.25	1.68	0	1	1	6.52174	4.95652	1.44	0	1	1
	11.5385	8.30769	1.08	0	2	2	8.82353	5.64706	2.44	0	1	1	4.41176	5.64706	2.76	0	1	1
	10.7143	6	2.52	0	1	3	8.33333	5.33333	1.4	0	1	1	4.83871	5.6129	1.96	8.98667	1	1
	10	6	1.52	0	1	1	6.25	5.25	2.84	0	1	1	5	4.8	1.2	2.4	1	1
	12.5	6.5	0.96	2.4	1	1	7.14286	4.85714	3.36	21	1	1	3.40909	7.77273	1.12	0	3	2
	13.6364	6	2.52	24.52	1	1	6.52174	5.21739	2.04	0	1	1	4.83871	4.45161	3.4	6.07077	1	3
	15	6.6	2.48	22.88	1	1	6.52174	5.73913	1.12	0	1	1	4.83871	6	2.44	0	1	1
	13.6364	6	1.64	0	1	1	6	5.28	1.72	0	1	1	6.25	5.75	3.44	10.9829	1	1
	13.6364	6.54545	2.4	0	1	1	6.81818	5.18182	1.2	3.54667	1	1	3.65854	8.04878	4.56	0	3	2
	12.5	6	1.24	0	1	1	7.89474	5.68421	1.44	5.74667	1	1	6.52174	4.17391	4.2	6.75556	1	3
	12.5	7	1.32	0	1	1	7.5	5.1	1.92	0	1	1	5.76923	4.61538	2.12	0	1	1
	13.6364	6.54545	4.16	43.76	1	1	7.5	5.7	1.68	0	1	1	6.52174	4.69565	2.4	14.6667	1	1
	11.5385	5.53846	1.24	0	1	1	6.81818	4.90909	1.68	0	1	1	8.33333	4.33333	3.84	15.072	1	1
	13.6364	6.54545	2	10.36	1	1	7.89474	4.73684	1.48	6.29333	1	1	6.81818	4.63636	1.12	0	1	1
	13.6364	7.09091	1.92	0	1	1	8.33333	6.33333	2.08	28.72	1	1	6.52174	3.91304	1.4	0	1	1
	12.5	6.5	1.44	0	1	1	4.6875	6	1.4	0	1	1	6.81818	4.63636	1.6	23.6	1	1
	13.6364	6.54545	1.12	7.72	1	1	5.17241	3.72414	2.4	13.2267	1	1	6.81818	4.09091	1.48	0	1	1
	12.5	6.5	1.68	0	2	2	5.17241	9.10345	1.32	0	2	2	7.5	7.2	1.4	9.4	2	2
	11.5385	6.46154	2.8	0	1	3	4.41176	3.88235	2.72	0	1	3	6.25	5.75	1.84	0	2	4
	11.5385	6	1.68	0	1	1	5	4.6	1.72	8.02	1	1	5.76923	5.53846	1.4	0	1	3
	12.5	7.5	1.68	15.6	1	1	6	7.92	2.12	8.12	2	2	7.5	4.8	0.64	-0.426667	1	1
	12.5	7	2.64	0	2	2	7.14286	6.28571	5.2	25.57	1	3	6.52174	4.17391	1.32	0	1	1
	12.5	6.5	2.44	0	1	3	6.52174	5.21739	2.04	0	1	1	8.33333	6	2.16	7.632	2	2
	12.5	6.5	1.6	0	1	1	6.52174	5.47826	1.92	0	1	1	8.82353	5.29412	1.08	7.2	1	3
	12.5	7	1.56	0	1	1	7.5	4.8	3.64	22.3067	1	1	8.33333	4.66667	5.68	0	1	1
	10.7143	7.28571	1.2	0	1	1	2.41935	4.45161	5.08	0	2	2	6.25	4	2.52	0	1	1
	10	6.4	1.68	0	1	1	4.83871	4.25806	2.84	3.84	1	3	11.5385	6	1.92	3.43273	1	1
	10.7143	6.42857	1.4	12.04	1	1	6.52174	4.95652	1.8	4.445	1	1	9.375	4.875	0.76	0	1	1
	10	6	1.44	0	1	1	7.89474	5.68421	1.4	4.44	1	1	8.82353	4.94118	2.44	0	1	1
	11.5385	6.92308	1.84	9.9	1	1	7.5	4.8	4.76	0	1	1	9.375	5.25	1.12	10.08	1	1
	10.7143	6	1.72	0	1	1	6.81818	4.90909	1.88	0	1	1	6	5.76	5.72	0	1	1
	11.5385	6.92308	1.44	12.88	1	1	5.55556	4.88889	4.96	0	1	1	7.14286	5.71429	3.52	16.96	1	1
	11.5385	7.38462	3.88	0	2	2	6	4.32	1.48	8.98	1	1	5	4	2.84	0	1	1
	13.6364	7.09091	1.44	5.84	1	3	4.16667	4.33333	2.28	0	1	1	6	4.8	0.84	1.04	1	1
	12.5	7	1.48	0	1	1	2.83019	3.96226	4.52	0	1	1	6.25	4.5	1.36	14.8	1	1
	11.5385	6.92308	1.84	0	1	1	3.57143	4.71429	1.88	3.71273	1	1	6	5.28	2.2	0	1	1
	11.5385	6	1.12	0	1	1	3.84615	4.46154	2.44	17	1	1	4.6875	5.0625	2.76	0	1	1
	11.5385	8.76923	1.2	0	1	1	5	6	1.08	0.813333	1	1	6.25	5.75	1.08	1.08	1	1
	10	6	2.32	0	1	1	4.16667	4.33333	0.6	0	1	1	5.17241	6.62069	1.08	0	2	2
	10	6.4	1.32	0	1	1	4.16667	5.5	3.12	0	1	1	4.54545	4.72727	1.84	0	1	3
	10	6.8	1.68	0	1	1	4.41176	5.47059	2.48	22.2	1	1	3.84615	21.0769	2.72	0	3	2
	10	6.4	2.04	0	1	1	4.16667	19.6667	2.48	0	3	2	4.28571	4.62857	7.44	24.59	1	3
	10	6.8	2.08	0	1	1	5	5.2	6	12.4	1	3	7.14286	5.42857	3.44	6.98	1	1
	10	7.2	1.76	0	1	1	5	4.4	1.84	0	1	1	5.35714	3.85714	1.48	0	1	1
	10.7143	6	1.44	11.52	1	1	5.35714	4.28571	1.48	9.88	1	1	6	5.52	1.68	9.68	1	1
	10.7143	6.42857	1.68	0	1	1	5.55556	7.33333	2.68	53.44	2	2	6.52174	11.7391	1.92	13.42	1	1
	11.5385	6.46154	2.32	24.68	1	1	4.83871	5.22581	2.24	0	1	3	5	6	2.56	0	1	1
	10.7143	6.42857	1.96	0	1	1	5.35714	6.21429	1.8	8.52	2	2	5.17241	4.34483	5.84	140.4	1	1
	10.7143	6.85714	1	0	1	1	6	5.28	2.6	14.6	1	3	5.76923	4.38462	1.92	11.28	1	1
	10.7143	6.85714	0.96	0	1	1	6.52174	6	1.36	6.88	1	1	4.28571	5.48571	2	0	1	1
	10	6	2.4	0	1	1	6.25	5.5	3.32	0	1	1	4.6875	6.5625	1.84	7.81333	1	1
	11.5385	6.46154	1.72	9	1	1	7.89474	5.05263	1.24	2.608	1	1	3.48837	4.32558	4.12	0	1	1
	12.5	6.5	1.76	16.16	1	1	6.25	11.5	4.04	0	3	2	4.05405	3.89189	2.36	9.26667	1	1
	15	4.2	1.08	3.88	1	1	6.52174	5.47826	2.44	16.24	1	3	6.25	4.75	2.92	6.53846	1	1
	12.5	6	1.96	0	1	1	6	6.24	1.12	0	1	1	6.52174	6	1.52	19	1	1
	13.6364	7.63636	2.16	20.64	1	1	5.76923	3.92308	1.48	0	1	1	4.6875	5.25	2.2	0	1	1
	11.5385	6	3	0	1	1	7.14286	12.8571	1.4	4.424	3	2	6.25	5.5	2.12	5.12	1	1
	11.5385	6	2.04	0	1	1	7.14286	5.14286	3.16	0	1	3	6.52174	4.69565	1.84	23.92	1	1
	10.7143	2.57143	1.28	0	1	1	5.76923	4.38462	1.44	0	1	1	8.33333	4.66667	3.04	11.392	1	1
	11.5385	6.92308	2.52	32.16	1	1	6.81818	5.45455	2.88	14.54	2	2	6.81818	4.90909	1.32	0	1	1
	10	6.8	1.16	0	1	1	6.52174	5.73913	2.72	0	1	3	7.14286	5.42857	2.2	33.28	2	2
	11.5385	6.46154	2.28	12.68	1	1	7.5	5.7	3.36	19.8933	1	1	8.33333	5.66667	3.04	16.72	1	3
	10.7143	6.42857	2.44	0	1	1	6.52174	9.65217	2.32	0	1	1	5.55556	6.88889	1.8	0	2	2
	10.7143	6	1.72	0	1	1	7.14286	6	1.48	1.48	1	1	7.89474	5.68421	4.16	11.095	1	3
	10.7143	6.85714	1.32	0	1	1	6.25	6.25	1.52	0	1	1	6.52174	4.95652	1.88	0	1	1
	10.7143	6.42857	1.72	0	1	1	5.35714	4.92857	2.6	0	2	2	7.89474	6	1.44	4.67	1	1
	11.5385	6.46154	1.24	9.56	1	1	5.35714	10.7143	3	0	3	4	8.82353	4.58824	3.04	22.42	1	1
	10.7143	6.42857	1.48	0	1	1	6.52174	5.47826	2.8	6.48	1	3	6.25	5	2	0	1	1
	12.5	7.5	1.48	6.76	1	1	7.5	8.1	2.8	15.8667	2	2	6	9.36	6.72	0	1	1
	11.5385	6.92308	1.88	0	1	1	7.5	4.2	2.04	0	1	3	6.25	4.75	2.68	29.56	1	1
	11.5385	7.38462	1.84	0	1	1	6.81818	4.90909	1.36	0	1	1	7.89474	5.68421	2.08	7.096	1	1
	10.7143	6	1.48	0	1	1	7.14286	5.14286	1.24	12.16	1	1	10.7143	6	3.6	11.664	1	1
	12.5	7	2.4	13.44	1	1	7.5	8.1	5.6	103.2	2	2	10.7143	6.42857	0.88	0	1	1
	11.5385	6	1.76	0	1	1	7.5	4.5	3.12	0	1	3	9.375	4.875	1.24	0	1	1
	11.5385	6	1.84	0	1	1	7.89474	11.6842	2.24	33.4	3	2	9.375	5.25	2.96	0	1	1
	11.5385	6	2.08	0	1	1	6.52174	4.17391	4.4	0	1	3	10.7143	5.14286	1.88	11.12	1	1
	12.5	7.5	1.96	19.24	2	2	9.375	4.5	3.48	9.97143	1	1	10.7143	5.14286	1.72	0	1	1
	13.6364	9.81818	2.52	23.64	2	4	8.82353	4.58824	2	0	1	1	8.82353	4.58824	1.2	0	1	1
	10.7143	8.14286	2.28	0	2	4	7.5	4.8	2.72	0	1	1	8.82353	4.94118	0.96	0	1	1
	11.5385	6	2.36	23.16	1	3	7.89474	5.36842	2.64	40.64	1	1	8.82353	4.23529	3.36	0	1	1
	11.5385	6.92308	2.44	0	1	1	7.14286	4.57143	2.32	0	1	1	6.25	5.5	1.64	0	1	1
	12.5	7.5	2.08	19.84	1	1	6.52174	4.43478	1.48	0	1	1	6.52174	4.17391	4.12	78.64	1	1
	11.5385	6.46154	1.36	0	1	1	6.52174	5.21739	1.4	0	1	1	8.33333	5	2.08	7.264	1	1
	11.5385	6.92308	2.28	0	1	1	6	4.32	1.2	0	1	1	7.89474	4.73684	1.2	0	1	1
	12.5	6.5	1.32	9.96	1	1	6.81818	3.81818	9.76	76.0533	1	1	7.5	4.5	1.72	0	1	1
	12.5	7.5	2.44	0	2	2	6.81818	4.63636	0.84	0	1	1	6.25	5	1.48	0	1	1
	12.5	6.5	1.72	0	1	3	7.14286	13.7143	2.64	43.8	3	2	4.41176	5.47059	2.04	0	1	1
	12.5	6.5	1.96	0	1	1	9.375	4.875	4.16	11.328	1	3	5.17241	5.7931	2.44	9.4	1	1
	11.5385	6.46154	1.8	0	1	1	10.7143	5.57143	1.16	5.64	1	1	4.54545	7.63636	2.72	0	1	1
	13.6364	7.09091	1.92	9.4	1	1	10.7143	5.14286	1.72	0	1	1	4.83871	4.25806	2.76	19.5	1	1
	12.5	7	2.08	0	1	1	10.7143	4.71429	1.92	0	1	1	3.33333	6.93333	3.72	0	1	1
	10.7143	5.57143	2.16	0	1	1	9.375	4.5	2.32	0	1	1	2.14286	7.28571	3.16	0	1	1
	10.7143	6.42857	1.64	0	1	1	10.7143	4.28571	2.24	14.56	1	1	1.45631	5.65049	4.28	0	2	2
	10	5.2	2.16	0	1	1	10.7143	4.28571	1.24	0	1	1	2.41935	7.06452	6.32	10.0098	3	4
	11.5385	7.38462	1.48	7.72	1	1	8.82353	15.5294	2.68	0	3	2	1.28205	7.53846	8	0	3	4
	12.5	7.5	2.8	28.72	1	1	8.82353	4.23529	3.68	0	2	4	2.77778	4.77778	8.04	9.89143	1	3
	12.5	7	1.48	0	1	1	6.81818	4.09091	2.48	0	1	3	2.77778	3	3.56	0	1	1
	12.5	6.5	1.8	0	1	1	7.5	4.5	1.72	12.92	1	1	6.81818	4.90909	2.92	4.185	1	1
	10	6.8	2.6	0	1	1	7.14286	5.14286	2.96	0	1	1	4.54545	4.18182	2.96	0	1	1
	10.7143	6	1.4	11.48	1	1	6.25	5	1.6	0	1	1	5.76923	4.61538	1.92	5.63429	1	1
	10.7143	6.42857	1.56	0	1	1	5.35714	4.07143	1.16	0	1	1	6	4.56	2.12	35.12	1	1
	9.375	5.625	2.36	0	1	1	5.17241	4.75862	2.48	0	1	1	5.76923	4.38462	2.64	0	1	1
	11.5385	7.84615	0.88	2.09333	1	1	8.33333	5.66667	4.32	9.88364	1	1	4.41176	8.29412	2.04	0	2	2
	8.82353	5.64706	1.64	0	2	2	7.5	6.3	1.68	0	1	1	5.17241	6	2.96	9.224	1	3
	9.375	6	2.08	25.12	1	3	6	5.52	5.72	0	1	1	4.54545	7.81818	2.16	0	1	1
	21.4286	24	0.84	0.995556	2	2	5.35714	5.14286	5.4	0	1	1	3.19149	6.89362	2.4	0	1	1
	8.33333	8	1.76	0	1	3	7.5	5.4	0.76	0.26	1	1	2.88462	3.92308	3.52	0	1	1
	8.82353	7.41176	1.28	6.72	1	1	9.375	4.5	6.32	28.72	1	1	3.125	6.375	2.36	14.36	2	2
	8.33333	7.33333	1.12	0	1	1	8.82353	7.05882	3.4	0	2	2	3.26087	5.6087	3.2	29.88	1	3
	6.81818	6	1.6	0	1	1	5	4.4	3.76	0	1	3	2.88462	3.57692	6.88	0	1	1
	5.76923	5.53846	1.12	0	1	1	6	5.28	1.96	7.36	2	2	2.14286	23.1429	3.96	0	3	2
	7.89474	8.21053	1.6	3.33714	1	1	6	2.16	1.6	0	1	3	3.26087	5.6087	11.92	14.0667	1	3
	7.14286	6.85714	1.84	0	1	1	6.81818	4.63636	2.08	14.6933	1	1	3.75	10.8	3.2	13.0667	2	2
	7.14286	7.14286	2.12	0	1	1	5.76923	3.69231	3.6	0	1	1	4.05405	5.83784	4.72	27.4133	1	3
	4.83871	4.83871	1.52	0	1	1	5.55556	4	2.28	0	1	1	3.19149	5.10638	2.48	0	1	1
	8.33333	6.66667	1.6	2.43077	1	1	7.89474	4.73684	4	11.79	1	1	4.28571	13.7143	0.52	-2.63	1	1
	7.5	6.3	1.48	0	1	1	6.52174	4.69565	2.32	0	1	1	2.58621	3.93103	4.88	0	1	1
	7.89474	5.68421	1.84	20.84	1	1	5.55556	4.22222	2.88	0	1	1	3.26087	3.52174	1.96	3.64667	1	1
	9.375	7.125	1.76	7.30667	1	1	5.76923	5.30769	1.64	24.52	1	1	2.38095	3.80952	2.32	0	2	2
	9.375	6.75	1.76	0	1	1	5	4	1.68	0	1	1	3.75	7.5	0.08	-2.56348	1	3
	8.33333	5.33333	1.68	0	1	1	5.76923	13.3846	1.8	8.3	3	2	5	5	2.72	4.88	1	1
	8.82353	6	1.96	24.4	1	1	5.55556	3.55556	2.96	0	1	3	4.16667	4.5	2.12	0	1	1
	10	6.4	2	11.9	1	1	5.17241	4.96552	4.08	0	1	1	3.06122	7.10204	2.44	0	1	1
	4.83871	4.45161	3.8	0	1	1	3.57143	4.57143	1.24	0	1	1	3.94737	22.1053	3.68	8.37818	2	2
	6.25	5.25	1.84	4.99429	1	1	5.35714	3.64286	1.32	1.4	1	1	5.35714	4.92857	11.08	26.424	1	3
	7.5	5.4	2.28	9.48	1	1	6.25	5	1.8	8.52	1	1	4.54545	4.18182	2.4	0	1	1
	8.82353	7.05882	1.36	4.98667	1	1	6.25	4.25	1.52	0	1	1	4.16667	6.5	7.84	0	2	2
	10	6.8	3.16	20.86	1	1	6.25	4.25	1.68	0	1	1	5	4.4	5.16	23.16	1	3
	11.5385	7.38462	1.6	7.58	1	1	9.375	4.875	3.64	9.56	1	1	5.55556	14.6667	2.72	19.28	1	1
	10.7143	7.71429	2.64	0	1	1	8.33333	4	1.72	0	1	1	5.55556	4	5.08	0	1	1
	11.5385	6	1.6	13.04	1	1	10.7143	5.14286	2.36	8.94	1	1	2.88462	5.76923	3.64	0	2	2
	12.5	5.5	2.6	27.56	1	1	5.76923	10.6154	3.72	0	3	2	8.33333	5.66667	2.76	3.16235	1	3
	11.5385	6	2.44	0	1	1	10	8.8	5.2	9.78182	3	4	3.06122	3.67347	1.92	0	1	1
	5.35714	6.21429	1.12	0	1	1	7.89474	5.68421	2.76	0	1	3	4.83871	5.80645	5.56	13.0689	1	1
	7.14286	8.28571	1.52	2.6	1	1	7.5	7.5	0.4	0	2	2	1.37615	4.78899	7.2	0	1	1
	7.5	7.5	1.52	8.72	1	1	8.82353	4.58824	1.16	2.06667	1	3	2.34375	13.5	6.56	10.9404	1	1
	7.89474	7.26316	1.88	18.6	1	1	5.17241	11.3793	3.84	0	3	2	1.64835	2.96703	8.28	0	1	1
	8.33333	6.66667	1.84	18.4	1	1	8.82353	4.23529	3.32	4.90667	1	3	3.125	8.125	2.56	3.40837	1	1
	10	7.2	1.4	4.4	1	1	7.89474	4.42105	2	0	1	1	3.48837	4.74419	3.92	15.272	1	1
	11.5385	6.92308	2.52	14.22	1	1	8.82353	5.29412	1.4	8.54	1	1	2.77778	4.11111	3.16	0	1	1
	11.5385	6.46154	1.84	0	1	1	8.33333	4.66667	1.88	0	1	1	3.33333	5.06667	3.28	12.28	1	1
	11.5385	6.92308	1.24	0	1	1	7.89474	5.36842	1.04	0	1	1	3	6.36	3.28	0	1	1
	15	7.2	2.76	9.96	1	1	7.5	5.7	1.64	0	1	1	2.88462	3	3.48	0	1	1
	12.5	7	2.28	0	1	1	7.5	5.1	1.48	0	1	1	4.83871	4.64516	1.8	2.9219	1	1
	12.5	6.5	1.04	0	1	1	8.33333	5	1.56	9.48	1	1	3.125	9.25	3.16	0	2	2
	11.5385	5.53846	1.76	0	1	1	7.89474	4.73684	3.32	0	1	1	3.33333	3.6	3.04	4.24	1	3
	11.5385	6.46154	1.96	0	1	1	6.81818	5.45455	2.56	0	1	1	3.125	3	2.44	0	1	1
	4.83871	4.06452	0.84	0	1	1	7.5	14.4	0.6	-1.4	3	2	3.57143	3.71429	2.52	13.44	1	1
	8.33333	6.66667	1.68	2.84308	1	1	7.14286	12.2857	3.12	0	3	4	4.41176	4.58824	2	6.08	1	1
	8.82353	6.35294	2.44	30.32	1	1	6	6.96	2.48	0	1	3	7.5	5.4	4.36	9.10286	1	1
	9.375	7.875	2.08	23.84	1	1	5.17241	4.96552	3.88	0	1	1	4.54545	4.72727	2.64	0	2	2
	8.33333	6	2.36	0	1	1	6.81818	4.36364	1	1.12571	1	1	3	6	4.68	0	1	3
	8.82353	6.35294	2.16	26.64	1	1	7.14286	5.14286	2.04	31.44	1	1	2.72727	5.67273	1.16	0	1	1
	8.82353	6.70588	1.32	0	1	1	7.14286	4.28571	1.32	0	1	1	1.92308	7.07692	2.08	0	1	1
	9.375	6.375	1.72	17.08	1	1	8.82353	15.1765	1.84	7.11	3	2	1.5	2.94	5.6	0	1	1
	9.375	6	1.52	0	1	1	7.14286	6	2.96	0	1	3	5.76923	5.07692	9.52	12.1762	1	1
	8.82353	6	2.64	0	1	1	7.14286	4.85714	2.12	0	1	1	5.35714	5.14286	1.92	0	1	1
	8.33333	6	1.48	0	1	1	7.89474	5.05263	1.44	8.66	1	1	4.41176	7.41176	1.72	0	1	1
	8.82353	6.70588	1.84	20.88	1	1	7.14286	4.57143	2.84	0	1	1	2.83019	6.56604	3.8	0	3	2
	9.375	6.375	1.72	17.08	1	1	7.89474	4.42105	1.28	7.36	1	1	4.28571	5.31429	3.08	4.55778	1	3
	9.375	5.625	1.6	0	1	1	8.33333	5.66667	1.68	21.84	2	2	2	5.68	3.52	0	1	1
	10	6	1.2	10.2	1	1	8.82353	8.47059	1.88	22.28	2	4	2.23881	3.22388	4.32	16.715	1	1
	10.7143	6.85714	1.48	13.8	1	1	8.82353	5.29412	3.72	0	2	4	3.94737	6	2.2	3.19586	1	1
	10.7143	6.85714	2.52	0	1	1	7.5	5.4	1.28	0	1	3	6	4.56	3.96	8.65231	1	1
	10.7143	6.42857	1.52	0	1	1	8.33333	6.33333	1.56	9.12	1	1	8.82353	4.94118	2.44	6.01	1	1
	8.33333	6	1.08	0	1	1	8.33333	5.33333	1.76	0	1	1	6.81818	4.36364	1.52	0	1	1
	10	6.8	1.08	2.88	1	1	7.5	4.5	2	0	1	1	10.7143	5.57143	2.64	6.14	1	1
	7.5	7.8	1.04	0	1	1	7.5	6	1.12	0	1	1	4.83871	5.22581	2.36	0	1	1
	9.375	6.75	2.04	6.04	1	1	9.375	16.5	2.12	7.4	3	2	5.35714	5.78571	1.68	7.28	1	1
	9.375	6.375	1.96	0	1	1	8.33333	4.33333	4.48	0	1	3	5.17241	7.03448	1.96	0	2	2
	10	6.8	1.72	17.32	1	1	10.7143	22.7143	1.44	4.66	3	2	3.33333	6.66667	2.88	0	1	3
	11.5385	7.38462	1.4	6.08	1	1	7.89474	5.05263	4.28	0	1	3	6.81818	5.18182	8.92	15.5391	1	1
	10	6	1.68	0	1	1	7.14286	4.57143	1.16	0	1	1	7.14286	5.14286	2.04	28.92	1	1
	10.7143	6	1.6	15.6	1	1	7.89474	4.73684	1.48	9.46	1	1	7.14286	4.57143	2.08	0	1	1
	10.7143	6.42857	1.56	0	1	1	7.89474	4.42105	1.88	0	1	1	7.5	4.5	2	29.2	1	1
	10.7143	6	1.76	0	1	1	7.5	7.5	1.96	0	2	2	7.5	5.1	4.08	0	1	1
	11.5385	6.46154	1.72	16.8	1	1	7.89474	4.73684	3.4	49	1	3	2.67857	3.21429	2.04	0	1	1
	12.5	8	1.76	16.16	1	1	5.76923	4.15385	2.36	0	1	1	3.65854	4.68293	2.16	4.784	1	1
	11.5385	6.46154	1.52	0	1	1	8.82353	4.94118	1.44	2.8	1	1	4.28571	3.94286	1.72	4.28667	1	1
	11.5385	6	3.08	0	1	1	8.82353	4.58824	2.52	0	1	1	7.5	10.8	1.48	2.22667	1	1
	11.5385	6.92308	1.2	0	1	1	5	5	0.84	0	1	1	5	5.4	2.04	0	1	1
	11.5385	5.53846	1.4	0	1	1	8.82353	4.58824	0.88	0.723077	1	1	6.81818	6.27273	6.16	20.13	2	2
	12.5	7.5	2.4	25.44	1	1	8.82353	5.29412	1.64	0	2	2	6.25	4.25	2.6	0	1	3
	12.5	7	1.68	0	1	1	10.7143	5.14286	1.52	5.81333	1	3	6	5.04	2.08	0	1	1
	11.5385	6.46154	1.12	0	1	1	10	4.8	2.28	0	1	1	6	4.32	1.6	0	1	1
	10.7143	6	2.2	0	1	1	8.33333	4.33333	1.84	0	1	1	7.5	5.1	1.72	5.72	1	1
	10	7.2	3.68	0	1	1	8.33333	5	1.72	0	1	1	5.76923	4.84615	3	0	1	1
	11.5385	6.46154	3.16	19.02	1	1	8.33333	5	1.52	0	1	1	5	4.8	2.44	0	1	1
	10.7143	6.85714	1.56	0	1	1	7.5	3.9	2	0	1	1	4.83871	3.48387	1.56	0	1	1
	9.375	6.75	1.96	0	1	1	7.89474	5.05263	1.68	23.72	1	1	6.25	5.75	1.72	5.14857	1	1
	9.375	6.375	1.52	0	1	1	10	12	3.44	13.94	3	2	5.76923	4.38462	2.16	0	1	1
	8.82353	7.41176	1.24	0	1	1	10	4.8	2.4	0	2	4	4.6875	6	2.48	0	1	1
	8.33333	6.33333	1.72	0	1	1	9.375	6.375	2.08	0	2	4	4.54545	4.54545	2.04	0	1	1
	7.89474	6.31579	1.6	0	1	1	10.7143	4.28571	2.12	12.2	2	4	5.76923	5.07692	1.12	1.56571	1	1
	7.89474	6.63158	1.52	0	1	1	10	5.6	2.04	0	2	4	3.57143	6.14286	3.16	0	1	1
	8.82353	6.70588	1.64	8.44	1	1	8.33333	5	2.96	0	1	3	3.57143	4.71429	2.32	0	1	1
	8.33333	5.66667	2.32	0	1	1	8.33333	5.33333	2.04	0	1	1	4.54545	4.72727	1.88	3.93333	1	1
	10.7143	7.28571	3.64	14	1	1	8.33333	9	1.48	0	2	2	4.16667	8.66667	3.6	0	1	1
	10.7143	6	2.28	0	1	1	9.375	4.5	4.52	32.04	1	3	7.14286	5.71429	4.64	8.224	1	1
	10.7143	5.57143	1.76	0	1	1	7.5	5.7	1.28	0	1	1	5.55556	5.55556	2.52	0	1	1
	9.375	4.875	1.96	0	1	1	7.89474	4.10526	1.88	23.16	1	1	6.52174	6	2.12	8.56	1	1
	11.5385	7.38462	1.68	6.70667	1	1	7.89474	5.36842	4	0	2	2	6	6.72	2.48	0	1	1
	10.7143	6	1.4	0	1	1	8.82353	12.7059	2.68	19.68	3	4	3.84615	4.15385	1.92	0	1	1
	12.5	6	0.96	3.36	1	1	7.14286	5.71429	2.32	0	1	3	3.94737	3.94737	1.64	22.92	1	1
	11.5385	6.92308	2.64	0	1	1	7.5	5.4	1.48	15.08	1	1	3.48837	5.02326	2	0	1	1
	11.5385	6	5.48	0	1	1	7.5	12.6	2.12	0	3	2	7.14286	5.42857	5.84	10.04	1	1
	12.5	6.5	1.64	15.08	1	1	11.5385	6.92308	5.4	12.3086	1	3	4.41176	4.23529	14.16	0	1	1
	11.5385	6.92308	1.84	0	1	1	7.89474	15.1579	2.4	0	3	2	6.25	5.25	3.08	8.168	1	1
	10.7143	6.42857	1.8	0	1	1	7.5	4.5	3.88	0	1	3	2.77778	4.33333	2.88	0	1	1
	11.5385	6.92308	3	34.2	1	1	8.82353	5.29412	1.44	6.2	1	1	5.17241	4.55172	7.48	14.3472	1	1
	11.5385	6.46154	2.32	0	1	1	8.82353	4.94118	1.24	0	1	1	6	4.32	3.56	20.31	1	1
	12.5	7	1.8	16.68	1	1	9.375	5.625	1.68	19.6	1	1	6.25	7	1.88	29.72	2	2
	11.5385	6	1.68	0	1	1	6.25	5.5	4.56	0	1	1	7.89474	4.10526	50.32	237.28	1	3
	12.5	6	1.4	11.96	1	1	6.81818	4.36364	1.8	11.92	1	1	7.5	4.8	2.64	0	1	1
	11.5385	6.92308	2.36	0	1	1	7.14286	6.85714	1.64	22.64	2	2	9.375	5.625	1.64	5.64	1	1
	11.5385	6	2.16	0	1	1	5.55556	5.11111	2.56	0	1	3	5	3.8	6.04	0	1	1
	11.5385	11.5385	1.6	0	1	1	6	4.8	1.8	12.8	2	2	5.55556	4.44444	2.76	20.76	1	1
	10.7143	6	1.92	0	1	1	6.25	13.25	3.8	75.8	3	4	7.14286	5.14286	3.68	13.76	1	1
	10.7143	6.42857	1.4	0	1	1	6.25	4.75	2.64	0	1	3	5.55556	4.88889	4.56	0	1	1
	10	6	2.6	0	1	1	6.25	4.5	1.36	0	1	1	6.81818	4.36364	6.08	28.96	1	1
	8.82353	6	1.72	0	1	1	6.52174	5.47826	1.6	21.84	2	2	10	6.8	2.96	7.93143	1	1
	9.375	7.5	1.96	22.44	1	1	7.14286	5.71429	2.04	14.64	2	4	8.82353	4.94118	3.6	0	1	1
	9.375	7.125	1.76	0	1	1	7.14286	4.57143	1.84	0	1	3	5.35714	7.71429	3.8	0	2	2
	8.82353	6.70588	1.8	0	2	2	7.5	5.1	1.4	16.6	1	1	7.5	5.7	6.16	17.96	1	3
	10	6.8	2.04	11.64	1	3	7.89474	5.05263	2.04	27.88	1	1	7.14286	5.71429	10.84	0	1	1
	8.33333	6.33333	1.4	0	1	1	10.7143	25.7143	1.6	4.288	3	2	5	4.2	4.96	0	1	1
	10	7.6	2.68	12.28	1	1	7.89474	8.84211	3.96	0	3	4	5.55556	5.33333	1.92	11.64	1	1
	8.82353	6.35294	1.48	0	1	1	7.5	4.8	2.32	0	1	3	8.82353	4.94118	20.8	54.528	1	1
	8.82353	5.29412	2.12	0	1	1	7.14286	4	0.88	0	1	1	10	4.8	1.72	10.42	1	1
	9.375	6.375	1.72	19.64	1	1	7.89474	5.36842	3.04	26.6	1	1	5.55556	3.55556	2.44	0	1	1
	8.82353	5.64706	1.76	0	1	1	7.89474	5.05263	1.56	0	1	1	8.33333	4.33333	2.4	5.92	1	1
	8.33333	6.33333	5.4	0	1	1	7.5	4.5	1.36	0	1	1	2.88462	2.53846	32.84	0	1	1
	12.5	6.5	3.32	8.44	1	1	7.5	4.5	1.36	0	1	1	5	5	5.56	11.9418	1	1
	12.5	7	7.72	0	1	1	8.33333	5.66667	2.16	16.2	1	1	6	4.32	4.92	24.52	1	1
	10.7143	6.42857	1.84	0	1	1	7.89474	5.05263	1.32	0	1	1	7.14286	5.14286	1.76	7.22	1	1
	11.5385	6.46154	1.92	19.08	1	1	7.89474	6.31579	1.64	0	2	2	7.14286	5.42857	2.72	0	1	1
	10	6.4	2.6	0	1	1	7.5	5.4	2.08	0	1	3	10	7.6	2.2	5.8	1	1
	10	5.6	2.08	0	1	1	8.33333	5	2.24	15.92	1	1	1.38889	1.5	9.44	0	1	1
	9.375	6.375	2.12	0	1	1	7.89474	5.05263	2.92	0	1	1	5.55556	4.66667	10.88	14.1467	1	1
	8.82353	6	2.52	0	1	1	7.5	4.5	1.04	0	1	1	6.52174	5.21739	1.88	7.86	1	1
	9.375	6.75	2.52	31.96	1	1	8.82353	5.29412	1.48	6.46667	1	1	6.81818	5.72727	1.36	13.68	1	1
	8.33333	7.66667	3.8	0	1	1	9.375	4.875	2.08	25.76	1	1	4.16667	5	6.88	0	1	1
	10	6.4	6.76	35.96	1	1	9.375	4.875	1.72	0	1	1	7.14286	5.42857	5.4	11.28	1	1
	18.75	13.5	2	3.55429	1	1	9.375	7.875	2.32	0	2	2	3.65854	3.36585	2	0	1	1
	9.375	6.75	1.4	0	1	1	9.375	5.25	1.88	0	1	3	8.82353	7.41176	4.44	6.93333	1	1
	10	6	1.68	16.08	1	1	8.33333	4.66667	1.72	0	1	1	7.89474	5.05263	1.84	0	1	1
	7.14286	6	0.48	0	1	1	8.33333	3	1.6	0	1	1	7.5	5.1	1.52	0	1	1
	7.5	6.6	4.04	68.04	1	1	10	12.4	0.92	3.72	1	1	5.35714	9.64286	1.88	0	1	1
	7.89474	6.94737	1.4	11.28	1	1	8.82353	5.29412	2.36	0	1	1	6.81818	5.45455	3.72	10.76	1	1
	8.33333	6.66667	1.64	15.32	1	1	8.33333	4.33333	0.92	0	1	1	5.55556	4.66667	1	0	1	1
	8.33333	6.33333	1.64	0	1	1	9.375	4.875	1.16	6.28	1	1	5.55556	5.55556	1.2	0	1	1
	8.82353	7.41176	1.44	13	1	1	9.375	4.875	1.76	0	1	1	4.83871	5.22581	1.56	0	1	1
	10	6	2.44	14.44	1	1	10	5.2	1.88	22.28	1	1	5	5.4	1.96	28.36	1	1
	8.82353	6	4.36	0	1	1	10	10	1.6	0	1	1	7.89474	4.42105	2	3.58909	1	1
	8.82353	6.35294	1.12	0	1	1	9.375	4.875	2.08	0	1	1	7.89474	5.68421	1.4	0	1	1
	9.375	6	0.96	4.8	1	1	9.375	4.5	1.04	0	1	1	5.17241	1.03448	1.92	0	1	1
	10.7143	9.42857	1.04	3.84	2	2	10	5.2	1.88	22.88	1	1	13.6364	6	3.16	4.96889	1	1
	10	6.8	1.72	0	1	3	8.82353	4.94118	1.68	0	1	1	10	5.2	5.04	0	1	1
	10	6.8	1.68	0	1	1	9.375	5.625	1.44	15.52	1	1	11.5385	6.46154	2.04	11.92	1	1
	10	6	1.44	0	1	1	10.7143	6	1.28	6.04	1	1	7.89474	4.42105	6.12	0	1	1
	10	6.4	1.48	0	1	1	10	4.8	1.96	0	1	1	5.76923	4.84615	2.44	0	1	1
	10.7143	6.85714	1.64	15.64	1	1	10	5.2	1.44	0	1	1	7.5	4.5	1.08	1.88	1	1
	10.7143	6.42857	1	0	1	1	8.82353	4.23529	2.32	0	1	1	8.33333	4.66667	1.8	12.6	1	1
	10	7.2	2.08	0	1	1	9.375	4.875	1.56	18.84	1	1	6.25	4.5	1.36	0	1	1
	8.82353	6.70588	2.28	0	1	1	8.82353	4.94118	2.28	0	1	1	4.83871	5.22581	1.84	0	1	1
	8.33333	6	1.84	0	1	1	9.375	4.875	1.04	8.72	1	1	4.28571	5.31429	2.28	0	1	1
	8.33333	6.66667	2.24	0	1	1	8.33333	5	4.04	0	1	1	3.84615	6.15385	1.8	0	1	1
	10.7143	9	1.32	3.14	1	1	7.89474	4.42105	1.64	0	1	1	4.41176	3.88235	1.72	2.536	1	1
	9.375	6.75	2.84	0	1	1	8.33333	4.33333	1.72	22.6	1	1	9.375	5.625	2.72	4.35556	1	1
	10	6.4	1.8	18	1	1	11.5385	4.61538	3	9.448	1	1	3.94737	14.0526	4.84	0	3	2
	10.7143	6.85714	1.8	18.04	1	1	12.5	5	2.52	27.96	1	1	5.17241	6.41379	4.04	5.58667	1	3
	10.7143	6.42857	1.64	0	1	1	12.5	5.5	1.96	0	1	1	5.55556	6.66667	2.28	16.32	1	1
	10.7143	6	2.2	0	1	1	11.5385	5.07692	2.24	0	1	1	7.5	5.1	5.92	19.4057	1	1
	10.7143	6.42857	1.12	0	1	1	11.5385	6	1.6	0	1	1	6	5.04	1.28	0	1	1
	8.82353	4.58824	1.72	0	1	1	10.7143	5.14286	2.24	0	1	1	5.17241	4.34483	3.2	0	1	1
	9.375	6	2	25.68	1	1	10.7143	5.14286	1.76	0	1	1	3.75	14.85	2.52	0	3	2
	9.375	5.625	5.72	0	1	1	11.5385	6.92308	2.96	35.2	1	1	4.05405	3.89189	4.64	13.0267	1	3
	11.5385	6.46154	1.96	7.85333	1	1	10.7143	5.14286	1.72	0	1	1	1.36364	2.56364	5.52	0	1	1
	11.5385	6.46154	1.72	0	1	1	10.7143	5.57143	2.12	0	1	1	6.52174	4.43478	2.08	2.13287	1	1
	10.7143	6.42857	1.56	0	1	1	7.14286	5.14286	4.36	0	1	1	1.97368	5.28947	2.2	0	1	1
	8.82353	5.64706	2.28	0	1	1	7.89474	5.68421	3.56	30.54	1	1	2	3.92	3.52	66.52	1	1
	9.375	6.75	1.88	21.72	1	1	9.375	9	2.2	10.0933	2	2	2.72727	3.38182	2.68	4.66	1	1
	10.7143	6.42857	1.28	5.2	1	1	7.5	5.1	2.76	0	1	3	6	5.04	5.64	9.30667	1	1
	8.33333	7	3	0	1	1	4.83871	4.06452	4.12	0	1	1	4.83871	5.80645	2.76	0	1	1
	8.33333	5.66667	1.88	0	1	1	5.55556	6.88889	0.96	1.77	2	2	7.89474	6.63158	11.96	28.9967	1	1
	8.82353	6.70588	1.16	9.32	1	1	6.81818	6	1.92	4.912	1	3	3.48837	9.62791	5.4	0	1	1
	8.82353	6.35294	1.52	0	1	1	6.81818	4.63636	2.28	0	2	2	3.75	4.8	2.24	-4.69333	1	1
	10.7143	7.71429	2.48	10.6933	1	1	6.81818	4.09091	1.92	0	1	3	5	5.8	3.08	8.48	1	1
	11.5385	7.38462	1.96	18.08	1	1	6.81818	6.81818	1.4	0	2	2	4.83871	6	2.6	0	1	1
	11.5385	6.92308	1.64	0	1	1	7.14286	9.14286	2.32	30.04	3	4	5.35714	6	4.6	35.96	1	1
	11.5385	6.92308	4.52	0	1	1	6.52174	6.26087	3.04	0	2	4	5.35714	5.14286	4.04	0	1	1
	11.5385	6.92308	1.96	0	1	1	6.25	5	2.88	0	1	3	3.57143	6.14286	3.08	0	1	1
	11.5385	6	1.68	0	1	1	5.17241	5.17241	2	0	1	1	2.72727	3.92727	2.92	0	1	1
	10.7143	6	3.16	0	1	1	2.54237	3.76271	1.96	0	1	1	3.40909	3.95455	2.48	6.64	1	1
	10.7143	6.42857	3.76	0	1	1	2.83019	5.88679	2.84	14.8533	1	1	3.84615	4.30769	2.52	13.128	1	1
	10.7143	6.42857	2.64	0	1	1	2.94118	5.41176	2.76	20.1	1	1	4.54545	9.81818	5.4	28.94	3	2
	11.5385	7.38462	1.44	12.36	1	1	3.06122	5.26531	2.08	7.96	1	1	6	8.88	4.76	12.885	3	4
	10.7143	6.85714	1.32	0	1	1	3.57143	3.71429	2.8	9.28	1	1	6.81818	4.09091	4.84	29.48	1	3
	10	6.8	1.96	0	1	1	5	4.2	3.92	11.12	1	1	4.41176	4.41176	3.76	0	1	1
	10	6.4	1.24	0	1	1	5.55556	7.11111	1.6	8.44	3	2	5.55556	4.66667	1.16	1.77714	1	1
	10	6.4	2.4	0	1	1	7.5	6	2.52	6.06286	1	3	4.83871	3.67742	1.16	0	1	1
	10	6.8	2.52	0	1	1	7.5	6	1.52	0	1	1	5	3.4	1.6	26.8	1	1
	10	6.8	2.52	0	1	1	5.55556	4.88889	5.56	0	1	1	8.33333	5.33333	2.64	5.58	1	1
	10	6.4	1.56	0	1	1	6.25	5	1.6	7.36	1	1	7.5	5.1	0.88	0	1	1
	10	8	1.48	0	1	1	4.6875	7.3125	3.08	0	1	1	7.89474	4.73684	1.36	14.28	1	1
	8.33333	7.33333	2.16	0	1	1	3.40909	6.13636	2.72	0	1	1	7.89474	5.68421	1.56	0	1	1
	7.89474	6	1.8	0	2	2	4.16667	3.83333	5.32	21.16	1	1	6.52174	4.69565	1.24	0	1	1
	8.33333	7	2.28	29.64	1	3	4.6875	6.375	2.16	12.08	2	2	7.14286	5.14286	1.6	10.84	1	1
	8.82353	7.05882	1.96	21	1	1	4.05405	11.027	2.72	0	3	4	6.81818	6.81818	1.32	0	1	1
	7.89474	6.63158	1.6	0	1	1	3.57143	4.71429	3.28	0	2	4	7.14286	4.85714	1.16	4.52	1	1
	7.5	5.4	1.56	0	1	1	4.54545	18.1818	2.24	5.61333	3	4	7.89474	12	0.84	2.36	3	2
	7.5	7.2	1	0	1	1	3.40909	5.45455	5.32	0	2	4	8.33333	5.33333	3.8	44.84	1	3
	8.33333	6.66667	3	21.36	2	2	4.83871	5.6129	2.4	4.30769	1	3	7.89474	8.21053	1.6	0	1	1
	8.33333	6.66667	2.44	0	1	3	6	5.28	3.76	14.5933	1	1	10	6	2.48	7.88	1	1
	8.33333	5.66667	1.72	0	1	1	6	5.04	2.4	0	1	1	6	4.08	0.68	0	1	1
	7.89474	10.1053	1.2	0	3	2	3.75	5.7	3.88	0	1	1	7.89474	6	1.04	2.18	1	1
	8.33333	6.33333	2	14.96	1	3	2.54237	3.05085	3.32	0	1	1	7.5	5.1	3.92	0	1	1
	9.375	7.125	1.2	4.72	1	1	5.55556	6.22222	1.08	0.97875	1	1	7.5	5.4	1.28	0	1	1
	8.82353	6.35294	1.88	0	1	1	8.33333	12	1.92	3.52	1	1	7.89474	4.73684	1.2	10.32	1	1
	8.82353	7.05882	0.88	0	1	1	4.41176	5.47059	0.68	0	1	1	7.14286	5.14286	1.12	0	1	1
	9.375	6.375	1.64	15.08	1	1	3	3.96	3.72	0	1	1	7.5	4.2	1.16	9.96	1	1
	9.375	7.125	0.88	0	1	1	2.72727	5.45455	1.44	0	2	2	7.5	4.8	2.2	0	1	1
	10.7143	6	5.12	35.64	1	1	3.94737	4.73684	3.44	6.65882	1	3	6.81818	4.90909	0.88	0	1	1
	10	6	1.2	0	1	1	5	5.6	1.84	4.24	1	1	6.81818	4.36364	1.2	0	1	1
	10.7143	6.42857	3.92	50.4	1	1	5	5.6	1.8	0	1	1	6.81818	4.36364	1.28	0	1	1
	7.5	2.7	1.44	0	1	1	5.17241	5.17241	2.6	45.52	1	1	5.76923	4.84615	1.28	0	1	1
	12.5	8.5	0.68	1.16	1	1	5.76923	5.76923	3.2	22.2667	1	1	6.52174	5.21739	1.36	5.34667	1	1
	11.5385	6.46154	1.92	0	1	1	5	8.6	2.6	0	2	2	8.82353	9.17647	1.6	3.86667	2	2
	11.5385	6.92308	1.4	0	1	1	5	4.2	3.28	0	1	3	7.89474	10.7368	4.12	0	3	4
	11.5385	6	2.28	0	1	1	5.55556	5.33333	3.68	29.24	1	1	9.375	5.25	2.16	6.42667	1	3
	11.5385	6.46154	1.8	0	1	1	6.25	5	3.4	22.92	1	1	10	4.8	1.12	9.52	1	1
	10.7143	6	1.16	0	1	1	6	4.56	2.24	0	1	1	9.375	1.875	1.04	0	1	1
	15	7.2	2.24	6.44	1	1	4.41176	4.58824	2.72	0	1	1	7.14286	1.71429	1.2	0	1	1
	13.6364	7.09091	1.88	0	1	1	4.28571	6.34286	1.96	0	2	2	7.5	5.4	1.24	21.24	2	2
	12.5	7	1.32	0	1	1	5.17241	4.55172	1.72	2.88	1	3	5.55556	4.66667	4.2	0	1	3
	12.5	6.5	1.44	0	1	1	4.83871	4.64516	1.64	0	2	2	5.35714	3.64286	1.68	0	1	1
	13.6364	6.54545	1.68	14.44	1	1	4.54545	4	1.84	0	1	3	7.14286	6.57143	1.32	3.24	2	2
	15	6.6	2.28	20.28	1	1	4.83871	4.64516	1.48	10.78	1	1	6.25	3.75	1.88	0	1	3
	13.6364	7.09091	2.64	0	1	1	4.6875	12.1875	3	0	3	2	10	5.2	2.84	6.57333	1	1
	12.5	7	2.16	0	1	1	5.76923	4.61538	3.76	8.78667	1	3	7.89474	5.36842	1.4	0	1	1
	12.5	7	1.64	0	1	1	6.52174	5.47826	2.16	12.5867	1	1	10.7143	4.71429	4.64	15.728	1	1
	12.5	6.5	2.12	0	1	1	3.33333	6.66667	1.04	0	2	2	10	4.8	1.32	0	1	1
	12.5	7	1.6	0	1	1	2.94118	0.588235	4.6	0	1	3	10	4.8	1.12	0	1	1
	13.6364	6.54545	1.48	11.6	1	1	5.76923	3.92308	0.28	0.3632	1	1	10	6	1.32	0	2	2
	13.6364	7.09091	1.64	0	1	1	5.55556	4.66667	2.72	0	1	1	13.6364	6	1.72	4.8	1	3
	12.5	6	3.12	0	1	1	4.41176	4.58824	2.76	0	1	1	12.5	5.5	0.88	0	1	1
	13.6364	7.63636	2.2	21.12	1	1	2.67857	4.07143	1.92	0	1	1	11.5385	3.23077	1	0	1	1
	7.89474	6.63158	2.64	0	1	1	2.88462	3.11538	2.68	17.76	1	1	13.6364	5.45455	1.12	5.74	1	1
	8.82353	4.58824	1.8	9.96	2	2	4.28571	4.62857	2.92	6.70824	1	1	15	5.4	1.44	11.84	1	1
	10.7143	6.42857	1.72	7.32	1	3	4.54545	3.81818	3.12	36.78	1	1	13.6364	5.45455	2.08	0	1	1
	11.5385	8.30769	1.68	15.72	2	2	3.94737	7.57895	2.36	0	3	2	10	4.8	1.24	0	1	1
	8.82353	9.52941	4.88	0	1	3	3.40909	3.40909	2.84	0	1	3	10	4.8	0.92	0	1	1
	6.81818	6.81818	1.76	0	1	1	4.05405	3.89189	1.88	6.53143	1	1	12.5	5.5	3.12	13.68	1	1
	8.82353	7.41176	2.2	6.28	1	1	4.54545	5.45455	2.2	12.43	1	1	10.7143	5.14286	0.72	0	1	1
	9.375	6.75	1.36	9.68	1	1	4.6875	7.5	2.28	36.84	1	1	12.5	5.5	1.24	5.8	1	1
	9.375	7.125	2.36	0	1	1	3.40909	12.4091	2.08	0	1	1	10	5.2	0.88	0	1	1
	10	6.4	2.28	25.08	1	1	1.45631	2.73786	4.56	0	1	1	11.5385	3.69231	1.36	6.82	1	1
	10.7143	6.85714	1.72	16.84	1	1	2.5	3.9	2.6	3.60465	1	1	13.6364	5.45455	0.8	3.44	1	1
	10.7143	6	1.8	0	1	1	2.54237	4.0678	1.16	-22.44	1	1	11.5385	5.07692	5.6	0	1	1
	11.5385	6.92308	1.2	9.52	1	1	2.67857	4.28571	2.08	11.04	1	1	13.6364	5.45455	2.6	14.48	1	1
	11.5385	6.92308	2	0	1	1	3.06122	3.30612	2.56	9.28	1	1	11.5385	5.07692	0.64	0	1	1
	11.5385	6.46154	2.28	0	1	1	5.17241	4.13793	0.76	0.296	1	1	10.7143	6	1.44	0	2	2
	12.5	6.5	1.56	13.56	1	1	5.17241	4.34483	2.04	0	1	1	9.375	5.25	2.4	0	1	3
	11.5385	6.92308	1.8	0	1	1	6.81818	5.18182	2.28	6.80571	1	1	10.7143	5.14286	3.88	27.12	1	1
	11.5385	6.46154	2.56	0	1	1	6.52174	4.43478	2.08	0	1	1	12.5	4.5	5.16	33.24	1	1
	11.5385	6.46154	1.52	0	1	1	7.5	5.7	1.56	7.42667	1	1	10.7143	4.28571	1.64	0	1	1
	11.5385	6.46154	1.68	0	1	1	7.89474	3.15789	2.44	34.36	1	1	10.7143	13.7143	2.64	0	3	2
	11.5385	6.46154	1.2	0	1	1	7.5	4.5	0.24	0	1	1	12.5	4.5	6.4	37.12	1	3
	10	6	2.32	0	1	1	5.55556	4	2.24	0	1	1	12.5	5.5	3.92	0	1	1
	11.5385	6.92308	1.08	4.2	1	1	5.76923	19.8462	1.56	23.4	3	2	10	5.2	1.48	0	1	1
	13.6364	7.63636	1.48	6.32	1	1	4.6875	4.5	4.48	0	1	3	10.7143	4.71429	4.08	53.92	1	1
	12.5	7	2.16	0	1	1	4.16667	6.33333	1.16	0	1	1	8.82353	4.23529	1.52	0	1	1
	13.6364	7.63636	1.4	10.64	2	2	3.65854	4.39024	1.96	0	1	1	10	4.8	1.16	6.26	1	1
	15	7.8	1.72	13.32	1	3	4.05405	3.72973	3.16	21.29	1	1	11.5385	4.61538	1.16	5.58	1	1
	15	6.6	1.24	0	1	1	4.28571	6	2	20.9	2	2	8.82353	9.52941	2.08	0	3	2
	16.6667	10	1.56	11.64	1	1	3.125	4.25	3.72	0	1	3	11.5385	5.07692	2.6	7.54	1	3
	11.5385	6.46154	1.52	0	1	1	6	4.08	1.12	0.85913	1	1	12.5	6.5	1.32	11.88	1	1
	10.7143	6	2.32	0	1	1	5.17241	3.72414	1.68	0	1	1	11.5385	5.07692	1.44	0	1	1
	10	6.8	1.4	0	2	2	4.28571	10.2857	1.68	0	3	2	8.33333	5	1.68	0	1	1
	12.5	7	1.84	6.48	1	3	7.5	6.9	2.8	3.33333	2	4	10	5.2	1.24	4.44	1	1
	12.5	7.5	3	0	1	1	7.14286	5.42857	2.56	0	1	3	10.7143	5.14286	1.8	19.72	1	1
	12.5	7	1.52	0	1	1	5.55556	4.66667	2.84	0	2	2	10	5.2	2.76	0	1	1
	11.5385	6.46154	3.36	0	1	1	5.76923	7.84615	1.68	23.52	2	4	10.7143	6	0.8	4.72	1	1
	8.82353	6	1.04	0	1	1	6.25	4.75	1.96	9.16	1	3	8.33333	8.33333	3.28	0	3	2
	11.5385	6.92308	1.56	4.42	1	1	6.25	5	1.36	0	1	1	10	5.6	5.92	30.52	1	3
	11.5385	6.92308	1.52	0	2	2	6.52174	5.73913	2.8	48.8	1	1	5.17241	3.72414	2.4	0	1	1
	11.5385	6.46154	2	0	1	3	6.52174	4.43478	1.6	0	1	1	7.5	13.5	1.68	3.81333	3	2
	12.5	7.5	2.8	29.68	1	1	6.25	5.5	1.52	0	1	1	7.14286	4.85714	3.08	0	1	3
	12.5	7	3.28	0	1	1	5	4	1.48	0	2	2	10	14.4	0.48	-0.02	1	1
	12.5	6.5	1.68	0	1	1	5.35714	6	2.2	21.8	2	4	9.375	5.25	1.4	0	1	1
	13.6364	6.54545	1.04	6.76	1	1	5.35714	5.78571	2.32	0	1	3	10.7143	5.57143	1.2	5.68	1	1
	13.6364	6.54545	1.48	0	1	1	5	4.8	2.52	0	1	1	8.82353	5.29412	0.24	0	1	1
	15	7.2	1.4	10.6	1	1	5.17241	5.37931	2.2	38.16	1	1	8.82353	4.58824	2.88	0	1	1
	13.6364	6.54545	1.88	0	1	1	4.6875	3.9375	1.96	0	1	1	8.82353	4.94118	2.52	0	1	1
	13.6364	7.09091	2.72	0	1	1	5	4.2	2	19.4	1	1	7.5	4.2	1.32	0	1	1
	12.5	6.5	1.96	0	1	1	5.55556	4.88889	1.8	10.44	1	1	8.33333	5	2.04	15.36	1	1
	13.6364	6.54545	1.64	13.96	1	1	5.76923	4.84615	1.8	25.72	1	1	7.14286	4.57143	2.24	0	1	1
	12.5	6	1.76	0	1	1	5.76923	4.15385	1.96	0	1	1	6.25	3.5	1.56	0	1	1
	12.5	6.5	1.84	0	1	1	7.89474	4.10526	0.84	1.16571	1	1	6.25	4.5	1.28	0	1	1
	12.5	7.5	1.88	0	1	1	6.81818	4.63636	1.44	0	1	1	6.81818	4.90909	1.32	7.92	1	1
	12.5	6.5	2.2	0	1	1	8.33333	6	0.24	-1.74	1	1	6.81818	4.90909	1.32	0	1	1
	12.5	6	1.44	0	1	1	7.89474	4.73684	1.8	0	1	1	6.25	4.75	1.72	0	1	1
	10.7143	6	1.04	0	1	1	7.5	5.4	1.68	0	1	1	6	4.8	1.72	0	1	1
	11.5385	8.76923	1.16	8.96	2	2	8.82353	4.94118	2.48	12.4533	1	1	7.14286	3.71429	1.28	3.8	1	1
	11.5385	6.92308	2.44	0	1	3	10	4	1.96	12.46	1	1	7.5	5.7	1.56	22.36	1	1
	12.5	7	2.04	19.32	1	1	8.82353	4.58824	2.48	0	1	1	6	3.36	1.8	0	1	1
	12.5	6.5	1.16	0	1	1	10.7143	4.71429	1.28	4.82667	1	1	8.82353	4.94118	2.96	8.06	1	1
	11.5385	6.46154	3.48	0	1	1	7.89474	4.10526	1.84	0	1	1	8.82353	4.94118	1.72	0	1	1
	10.7143	6	2.12	0	1	1	6.81818	5.45455	2.48	0	1	1	7.89474	5.68421	2.08	0	1	1
	12.5	6.5	2.16	11.76	1	1	8.33333	5.33333	2.24	8.72	1	1	8.33333	4.66667	2.04	25.8	1	1
	10	5.2	1.4	0	1	1	7.89474	4.73684	2.52	0	1	1	9.375	4.5	1.36	7.76	1	1
	9.375	5.25	1.44	0	1	1	8.82353	5.64706	1.6	10.1	1	1	7.5	4.2	0.96	0	1	1
	9.375	6.375	1.32	0	1	1	5.55556	13.1111	5.44	0	3	2	7.89474	4.73684	1.28	14.96	1	1
	10	9.6	1.44	12.84	3	2	7.5	4.8	3.32	6.06286	1	3	5.76923	3.46154	0.96	0	1	1
	9.375	7.875	2.32	0	1	3	7.89474	5.68421	1.68	21.44	1	1	7.14286	4.57143	1.48	5.176	1	1
	21.4286	18.8571	0.88	0.911111	2	2	7.5	4.8	1.44	0	1	1	6.52174	4.95652	1	0	1	1
	12.5	6.5	2	0	1	3	6.81818	4.90909	2.72	0	1	1	7.89474	6.31579	2.52	10.88	1	1
	12.5	7	1.48	0	1	1	6.52174	4.17391	1.56	0	1	1	7.5	4.8	2.4	0	1	1
	12.5	6.5	3.24	0	1	1	6.52174	4.69565	1.8	0	1	1	7.89474	6	1	7.84	1	1
	11.5385	6.46154	1	0	1	1	6.81818	5.45455	1.68	22.8	2	2	8.82353	4.94118	1.56	8.36	1	1
	11.5385	6.92308	1.6	0	1	1	7.14286	4.85714	1.44	14.88	2	4	4.6875	9.375	3.12	0	1	1
	11.5385	6	1.28	0	1	1	7.5	5.4	2	28.4	1	3	8.82353	6.70588	2	2	1	1
	8.82353	6	0.88	0	1	1	7.5	5.1	2.8	0	1	1	3.06122	10.1633	3.28	0	1	1
	10.7143	6.42857	1.88	7.48	1	1	8.33333	5	1.52	9.08	1	1	3.26087	3.26087	4.36	20.3067	1	1
	10.7143	6.85714	2.88	0	1	1	8.82353	5.29412	1.64	19.32	1	1	7.5	5.1	3.84	6.02462	1	1
	11.5385	6.92308	2.16	21.92	1	1	8.33333	12.3333	3.76	0	3	2	9.375	5.25	1.72	5.88	1	1
	9.375	5.625	1.52	0	1	1	8.82353	4.94118	2.84	25.96	1	3	8.33333	5	2.36	0	1	1
	9.375	6.375	2.32	0	1	1	10	16.8	1.72	10.42	3	2	6.81818	4.36364	1.36	0	1	1
	10	6.4	1.56	14.76	1	1	8.33333	5	2.92	0	1	3	7.5	4.5	1.44	9.44	1	1
	10	6.4	1.2	0	1	1	11.5385	5.07692	1.24	2.904	1	1	9.375	6	2.28	9	1	1
	9.375	6	1.52	0	1	1	8.33333	11.3333	2.6	0	3	2	5.55556	5.55556	3.8	0	1	1
	9.375	6.75	1	0	1	1	7.5	7.8	4.4	0	1	3	4.83871	5.6129	1.4	0	1	1
	10.7143	6	3.76	25.04	1	1	6.81818	6.54545	1.52	0	1	1	4.05405	4.86486	1.56	0	1	1
	10.7143	5.57143	1.32	0	1	1	5.35714	6	1.4	0	1	1	3.94737	3.94737	1.8	0	1	1
	10	6.4	2.28	0	1	1	3.94737	5.84211	2.04	0	1	1	4.16667	4	2.28	25.32	1	1
	8.82353	5.64706	2.16	0	1	1	4.41176	6.88235	2.44	10.6	1	1	5.55556	4.66667	2.36	6.56	1	1
	8.33333	6.33333	1.6	0	1	1	3.65854	6.58537	1.88	0	1	1	4.41176	4.94118	3.2	0	1	1
	7.89474	7.26316	2	0	1	1	3.125	4.5	2.4	0	1	1	8.82353	4.23529	2.28	3.44	2	2
	7.5	6.3	1.6	0	1	1	3.57143	5.71429	2.24	7.84	2	2	8.82353	4.58824	2.08	0	1	3
	8.33333	6.66667	1.6	8.44	1	1	3.75	4.8	3.52	41.92	1	3	8.33333	6	1.6	0	1	1
	8.33333	6.66667	1.84	0	1	1	4.28571	3.77143	2	7.04	1	1	8.33333	4.33333	1.92	0	1	1
	5.17241	4.75862	1.64	0	1	1	5.17241	4.34483	1.96	7.18	1	1	9.375	4.875	2.32	16.72	1	1
	5.76923	5.30769	1.56	7.10667	1	1	6.81818	4.90909	3.2	10.6171	1	1	10	5.6	1.44	15.24	1	1
	6.81818	5.45455	1.56	5.08	1	1	7.5	4.5	3.64	32.84	1	1	9.375	4.125	1.2	0	1	1
	7.89474	5.36842	1.6	6.66667	1	1	7.14286	11.4286	1.88	0	1	1	8.33333	4.66667	1.2	0	1	1
	8.33333	6	2.24	30.32	1	1	7.14286	6	1.96	0	1	1	6.81818	4.36364	1.96	0	1	1
	8.33333	6.66667	2.44	0	1	1	6.52174	4.69565	1.76	0	1	1	8.82353	3.88235	3.6	13.664	1	1
	8.82353	6.35294	1.72	17.36	1	1	5.55556	5.33333	2.92	0	1	1	8.82353	7.05882	0.8	0	2	2
	9.375	6.375	1.52	14.32	1	1	5	5.8	2.08	0	1	1	8.82353	5.29412	1.76	0	1	3
	10	6.4	2.28	26.28	1	1	6	20.88	1.6	3.8	3	2	8.82353	5.29412	1.32	0	1	1
	10	6.8	2.12	0	1	1	4.41176	4.41176	4.88	0	1	3	10	6.4	2.04	12.84	1	1
	10	6.4	1.56	0	1	1	4.41176	4.41176	2.56	0	1	1	8.82353	6.70588	1.16	0	1	1
	11.5385	6.92308	2.24	12.64	1	1	3.75	3.9	1.16	0	1	1	7.89474	4.73684	1.48	0	1	1
	11.5385	6.92308	1.52	0	1	1	5.17241	4.55172	2	4.53091	1	1	6.25	5.5	2.44	0	1	1
	4.54545	4.54545	1.4	0	1	1	4.41176	4.41176	1.04	0	1	1	6.52174	3.91304	1.28	10.48	1	1
	9.375	6.75	1.72	2.39765	1	1	4.83871	4.64516	1.4	5.53333	1	1	5.35714	4.28571	1.44	0	1	1
	12.5	8	2.04	6	1	1	4.54545	3.45455	2.08	0	2	2	7.14286	4.57143	1.48	3.52	1	1
	8.33333	6.66667	1.92	0	1	1	5.76923	5.07692	1.64	4.90857	1	3	8.33333	5.66667	1.72	8.2	1	1
	8.33333	6.66667	1.4	0	1	1	5.17241	4.96552	2.16	0	1	1	8.33333	5	3.12	0	1	1
	8.82353	6.70588	1.52	13.76	1	1	5	8.6	2.08	0	3	2	6.25	5.5	1.84	0	1	1
	7.89474	6.63158	1.56	0	1	1	6.52174	16.1739	4.72	14.5771	3	4	6.81818	5.45455	1.36	6.64	1	1
	9.375	3.75	2.44	10.9733	1	1	6.52174	15.3913	3.72	0	3	4	7.14286	5.71429	1.68	20.16	1	1
	8.33333	6.66667	1.44	0	1	1	7.89474	5.05263	3.16	6.96	1	3	6.52174	6	2.28	0	1	1
	8.82353	7.41176	1.6	15.2	1	1	8.82353	4.94118	3.04	23.44	1	1	6.81818	4.36364	2.68	41.4	1	1
	7.89474	6.31579	2.48	0	1	1	6.52174	4.69565	2.36	0	1	1	7.5	4.8	1.16	6.36	1	1
	8.82353	7.05882	1.88	11.06	1	1	6.81818	4.36364	1.64	21.88	1	1	8.82353	5.29412	1.16	4.10667	1	1
	8.82353	6	1.36	0	1	1	6.25	4.75	1.4	0	1	1	7.89474	5.05263	1.36	0	1	1
	6.81818	4.63636	0.92	0	1	1	7.89474	5.05263	2.44	8.824	1	1	7.89474	6.63158	1.48	0	2	2
	7.5	6.3	1.08	5.08	1	1	7.89474	4.42105	2.2	0	1	1	8.82353	4.58824	1.64	8.44	1	3
	6.52174	6.78261	0.92	0	1	1	8.33333	5.33333	4.48	75.04	1	1	9.375	5.25	1.68	20.24	1	1
	7.5	6.9	1.12	1.65333	1	1	6	5.76	2.16	0	2	2	7.89474	4.10526	1.84	0	1	1
	6.81818	6.54545	1.88	0	1	1	7.5	4.5	1.68	4.56	1	3	10.7143	4.71429	1.16	2.952	1	1
	6.81818	6.54545	1.68	0	1	1	7.89474	5.36842	2.24	33.4	1	1	9.375	4.875	0.92	0	1	1
	6.81818	8.45455	1.48	0	1	1	7.14286	4.28571	2	0	1	1	11.5385	5.53846	1.68	6.70667	1	1
	6	7.68	2.16	0	1	1	7.14286	4	2.12	0	1	1	10.7143	4.71429	1.12	0	1	1
	5.76923	7.15385	2.52	0	1	1	7.14286	4.85714	1.84	0	1	1	8.33333	4.33333	3.2	0	1	1
	6	8.16	2	21	1	1	7.89474	5.05263	1.56	9.92	1	1	9.375	4.5	1.44	8.8	1	1
	6.25	6.75	2.96	41.36	1	1	6.52174	4.17391	3.32	0	1	1	9.375	4.125	0.88	0	1	1
	6.52174	6.52174	2.16	27	1	1	8.33333	4	1.52	4.688	1	1	11.5385	5.53846	1.04	3.64	1	1
	7.5	6.9	3.04	16.64	1	1	6.25	13.25	2.48	0	3	2	13.6364	6	1.48	6.98	1	1
	7.5	6.6	2.32	0	1	1	7.5	8.4	3.84	12.44	2	4	10.7143	5.14286	1.2	0	1	1
	7.5	6.3	2	0	1	1	7.89474	6.63158	1.84	15.52	1	3	10.7143	4.71429	0.84	0	1	1
	8.33333	7	1.6	8.44	1	1	9.375	4.875	2	8.18667	1	1	10	5.2	5.24	0	1	1
	7.5	5.7	1.64	0	1	1	8.82353	5.64706	2.08	0	1	1	10.7143	6.85714	3.56	46.12	1	1
	10	7.2	3	9.72	1	1	8.33333	18.6667	1.72	0	3	2	10.7143	4.71429	2.72	0	1	1
	11.5385	9.23077	1.8	8.82	1	1	9.375	6	3.88	17	2	4	10.7143	5.57143	1.2	0	1	1
	10.7143	6.85714	1.56	0	2	2	10.7143	4.28571	1.76	9.6	1	3	11.5385	4.61538	2.84	33	1	1
	10	6.8	3.8	0	1	3	8.82353	4.94118	2.6	0	1	1	7.14286	8.57143	3.48	0	3	2
	8.82353	6.35294	2.68	0	1	1	8.82353	4.58824	1.8	0	1	1	11.5385	6.46154	2.04	3.405	1	3
	9.375	6.375	1.48	13.64	1	1	8.33333	5	2.64	0	1	1	11.5385	5.07692	0.52	0	1	1
	9.375	5.625	1.92	0	1	1	8.82353	5.29412	1.36	14.28	1	1	12.5	5.5	3.52	40.48	1	1
	10	6.4	2.04	23.64	1	1	8.33333	4.66667	1.6	0	1	1	10.7143	4.28571	1.28	0	1	1
	10.7143	6.85714	1.76	17.44	1	1	9.375	4.875	1.84	12.08	1	1	9.375	4.875	2.4	0	1	1
	10.7143	6	2.72	0	1	1	7.5	4.5	1.36	0	1	1	9.375	4.875	1.4	0	1	1
	10.7143	6.42857	1.72	0	1	1	9.375	5.625	1.16	3.4	1	1	8.82353	4.94118	1.2	0	1	1
	11.5385	6.92308	1.44	12.36	1	1	8.82353	5.29412	2.12	0	1	1	10.7143	6.42857	1.52	6	2	2
	10.7143	6.42857	2.04	0	1	1	7.5	5.1	1.76	0	1	1	10	4.8	1.64	0	1	3
	13.6364	7.63636	2.48	9.37333	1	1	7.5	4.5	2.8	0	1	1	7.14286	6	1.08	0	1	1
	11.5385	6.92308	3.48	0	1	1	7.5	20.4	2.44	0	3	2	6.25	5	1.36	0	1	1
	8.82353	6.35294	1.52	0	2	2	8.82353	13.7647	3.6	8.58667	3	4	6.81818	4.90909	1.84	13.28	1	1
	11.5385	7.38462	1.76	5.14	1	3	8.33333	4.33333	3.2	0	1	3	5.76923	4.61538	2.64	0	1	1
	10	6	2.6	0	1	1	6.52174	5.21739	2.12	0	1	1	5.55556	4.66667	2.12	0	1	1
	10.7143	5.57143	1.4	12.6	1	1	8.33333	5.33333	1.4	3.56	1	1	5.35714	4.92857	1.44	0	1	1
	10.7143	6	1.28	0	1	1	8.33333	4.66667	2.64	0	1	1	5.55556	5.11111	1.52	17.72	1	1
	10	6	1.24	0	1	1	8.33333	4.66667	1.32	0	1	1	5.17241	5.58621	2.24	0	1	1
	10.7143	6	1.64	16.2	1	1	6.81818	5.72727	1.56	0	1	1	5.76923	4.84615	1.4	4.17333	1	1
	12.5	6	1.92	10.08	1	1	6.81818	4.63636	1.52	0	1	1	7.14286	4.85714	1.32	3.336	1	1
	10.7143	5.57143	1.52	0	1	1	6.81818	5.45455	2.36	0	1	1	5	5	1.88	0	1	1
	10	9.6	2.24	0	1	1	10	5.2	1.2	2.05714	1	1	6.52174	5.47826	1.4	2.71429	1	1
	7.5	8.7	1.48	0	1	1	9.375	5.625	2.64	0	2	2	7.14286	4.57143	2	14.18	1	1
	5.76923	6	2.32	0	1	1	6.52174	6	5.92	0	1	3	8.82353	5.29412	1.76	6.52	1	1
	6.25	8.5	0.6	-4.68	1	1	7.89474	17.0526	1.88	6.44	3	2	6	3.36	3	0	1	1
	6.25	6.25	2.28	0	1	1	7.89474	5.36842	3.4	0	1	3	9.375	4.875	4.4	11.2267	1	1
	7.5	6.6	1.96	6.76	1	1	7.89474	5.36842	1.52	0	1	1	7.89474	5.05263	2.12	0	1	1
	7.14286	5.14286	1.6	0	1	1	7.89474	5.05263	1.48	0	1	1	7.89474	5.05263	0.92	0	1	1
	9.375	6.375	2.36	7.608	1	1	7.89474	5.05263	2.04	0	1	1	9.375	5.25	1.4	5.45333	1	1
	8.33333	6.33333	2.88	0	1	1	7.5	3.9	2.24	0	1	1	10	5.2	1.52	15.92	1	1
	9.375	5.625	1.72	9.4	1	1	10.7143	5.14286	1.72	4.52	1	1	10	5.6	1.88	0	1	1
	10.7143	6.42857	2.16	13.08	1	1	10.7143	4.71429	2.56	0	1	1	9.375	4.125	3.04	0	1	1
	11.5385	5.07692	1.8	17.4	1	1	10	5.2	2.88	0	1	1	9.375	5.625	1.16	0	1	1
	10	6	1.84	0	1	1	7.89474	5.36842	2.04	0	1	1	10.7143	5.14286	1.64	8.92	1	1
	11.5385	6.46154	2.04	11.4	1	1	7.89474	5.05263	1.16	0	1	1	10.7143	4.28571	1.2	0	1	1
	10	5.2	1.36	0	1	1	8.33333	5	1.6	18.88	1	1	11.5385	5.07692	1.6	17.2	1	1
	8.82353	5.29412	1.8	0	1	1	10	4.8	4.32	22.92	1	1	6.81818	7.90909	1.76	0	3	2
	8.82353	5.64706	2.4	0	1	1	10	4.4	1.76	0	1	1	8.82353	4.94118	1.92	4.504	1	3
	9.375	5.625	1.08	8.12	1	1	10	5.2	2.04	0	1	1	6.52174	4.69565	1.24	0	1	1
	3.33333	4.26667	4	0	1	1	8.33333	4.33333	2.36	0	1	1	10	6.4	2.36	5.435	1	1
	6.25	5.75	1.4	1.53714	1	1	10	4.8	1.36	5.56	1	1	10.7143	5.14286	2.28	25.24	1	1
	6.81818	6.81818	1.68	10.04	1	1	10.7143	5.14286	1.28	12.48	1	1	7.89474	3.78947	1.24	0	1	1
	6.81818	7.09091	1.48	0	1	1	8.33333	7.66667	2.6	0	3	2	7.89474	4.73684	1.24	0	1	1
	6	6.72	2.08	0	1	1	12.5	5.5	1.92	3.92	1	3	7.5	4.5	3.2	0	1	1
	6.25	6.5	1.68	15.12	1	1	11.5385	3.69231	2.16	0	1	1	8.33333	4.33333	1.44	9	1	1
	6.25	5.5	1.92	0	1	1	10.7143	14.1429	2.32	0	3	2	8.33333	4.66667	1	0	1	1
	6.81818	6.27273	1.68	10.48	1	1	10.7143	7.28571	8.44	0	1	3	9.375	6	0.96	4.16	1	1
	7.89474	6.94737	1.88	7.96	1	1	10	5.2	2.8	0	1	1	8.33333	5.33333	0.92	0	1	1
	8.33333	7.33333	1.8	18.36	1	1	8.82353	3.88235	4.96	0	1	1	9.375	5.25	2.12	13.96	1	1
	8.33333	7.33333	1.76	0	1	1	9.375	5.25	3.12	46	1	1	8.33333	4.33333	1.24	0	1	1
	8.33333	7	2.36	0	1	1	6.52174	4.69565	6.4	0	1	1	6.25	6	1.92	0	1	1
	9.375	7.5	1.68	8.4	1	1	8.33333	5	4.72	19.12	1	1	7.5	4.8	1.8	6	1	1
	8.82353	7.05882	2.28	0	1	1	10	4.8	2.72	13.32	1	1	7.89474	5.68421	2.44	36.64	1	1
	10.7143	6.85714	3.76	17.5733	1	1	4.54545	9.81818	3.28	0	3	2	6.81818	5.72727	3.36	0	1	1
	10	6.4	1.92	0	1	1	5.55556	5.11111	2.68	5.02	1	3	6.25	4	1.4	0	1	1
	10	6	1.6	0	1	1	5.76923	5.53846	1.76	23.6	1	1	5.55556	4.22222	0.84	0	1	1
	10.7143	6.85714	2.32	26.4	1	1	5.55556	3.33333	1.56	0	1	1	6	4.56	1.12	5.62	1	1
	10.7143	6.42857	1.56	0	1	1	6.25	10.75	1.84	11.76	3	2	6.81818	5.18182	2.16	12.4267	1	1
	11.5385	6	1.56	14.04	1	1	6	5.28	2.36	0	1	3	5.35714	5.35714	2.36	0	1	1
	11.5385	6.92308	2.16	0	1	1	4.54545	5.27273	4.8	0	2	2	6.25	4.25	1.52	4.64	1	1
	7.89474	7.26316	0.6	0	1	1	4.54545	4.36364	1.84	0	1	3	7.14286	4.85714	1.72	9	1	1
	10	6.4	1.32	2.82	1	1	5.55556	4.88889	3.64	15.7	1	1	8.33333	4.66667	2	9.92	1	1
	9.375	6	1.72	0	1	1	6	5.28	1.88	14.38	1	1	9.375	4.875	1.76	11.36	1	1
	9.375	7.125	2.84	0	1	1	6.25	4	1.8	23.88	1	1	8.82353	4.58824	3.2	0	1	1
	8.82353	6	1.8	0	1	1	7.5	4.2	1.88	8.08	1	1	6.52174	4.69565	2.32	0	1	1
	10.7143	6.85714	2.08	8.61333	1	1	12.5	5.5	2.8	6.16	1	1	8.33333	5	1.12	2.56	1	1
	10.7143	6.42857	1.72	0	1	1	6.81818	4.90909	5	0	1	1	4.41176	5.29412	3.24	0	1	1
	10.7143	6.42857	1.36	0	1	1	8.33333	5	1.12	2.92	1	1	5.55556	4.22222	2.08	5.47429	1	1
	11.5385	6.46154	2.28	24.12	1	1	8.82353	4.23529	5.24	84.12	1	1	7.89474	5.68421	2.32	6.025	1	1
	10.7143	6	1.56	0	1	1	7.5	4.2	1.56	0	1	1	5.76923	6.23077	1.76	0	1	1
	10.7143	6.42857	1.84	0	1	1	8.82353	4.94118	0.52	0.293333	1	1	8.33333	5.33333	2.68	6.28	1	1
	11.5385	6.46154	1.24	9.56	1	1	9.375	4.875	1.56	17.56	1	1	6.52174	4.17391	1.32	0	1	1
	12.5	8.5	2	19.28	1	1	9.375	4.875	1.6	0	1	1	6.81818	4.90909	1.28	15.36	1	1
	9.375	6.375	1.64	0	1	1	8.33333	5	2.16	0	1	1	3	8.16	8.52	0	2	2
	12.5	7.5	1.52	4.04	1	1	7.89474	5.05263	1.92	0	1	1	0.882353	1.65882	10.68	0	1	3
	12.5	7	1.52	0	1	1	8.33333	5	0.88	5.2	1	1	2.02703	3.81081	3	3.86333	1	1
	12.5	6.5	1.44	0	1	1	6	4.56	2.4	0	1	1	3	4.56	2.6	4.1	1	1
	12.5	6.5	1.68	0	1	1	8.82353	4.58824	2.4	5.885	1	1	6.52174	5.73913	0.76	0.112593	1	1
	11.5385	5.07692	1.76	0	1	1	7.89474	4.42105	0.96	0	1	1	8.33333	6	1.76	4.928	1	1
	12.5	7.5	1.4	12.92	2	2	11.5385	5.07692	0.8	1.32	1	1	4.05405	5.83784	1.72	0	1	1
	12.5	6	1.32	0	1	3	9.375	6	2.28	0	1	1	9.375	6	3.88	5.73905	1	1
	12.5	7	2	0	1	1	8.82353	7.05882	1.12	0	2	2	6.25	5	2.08	0	1	1
	13.6364	7.09091	1.88	16.4	1	1	10.7143	5.57143	1.68	5.78667	1	3	7.89474	5.05263	2.48	8.864	1	1
	12.5	6	1.8	0	1	1	11.5385	5.07692	1.52	14.52	1	1	5.55556	5.55556	2.92	0	1	1
	12.5	6.5	1.72	0	1	1	8.33333	5.33333	1.28	0	1	1	3.48837	5.5814	4.12	0	1	1
	10.7143	5.57143	2.96	0	1	1	9.375	5.25	1.56	8.92	1	1	5.55556	22	3.68	7.19	1	1
	10	6.8	1.72	0	1	1	9.375	4.875	3.32	0	1	1	4.41176	12.3529	1.84	0	3	2
	10	6	1.88	0	1	1	9.375	4.875	1.4	0	1	1	4.05405	9.08108	5.52	0	3	4
	10	6.8	2.36	0	1	1	7.5	4.5	2.84	0	1	1	2.94118	36	4.12	0	3	4
	10.7143	7.28571	1.48	12.68	1	1	8.82353	21.8824	5.88	35.8	3	2	0.576923	3.9	17.48	0	1	3
	10.7143	6.85714	2.52	0	1	1	4.6875	5.25	16.2	0	2	4	1.47059	9.29412	7.44	7.87899	1	1
	9.375	6.375	2.4	0	1	1	6.81818	12.2727	1.72	3.04	3	4	0.819672	1.40984	7.4	0	1	1
	9.375	5.25	2.24	0	1	1	6	6	3.4	0	1	3	3.48837	4.74419	2.6	2.87029	1	1
	10	6	1.04	8.24	1	1	7.5	14.7	1.64	4.2	2	2	2.34375	3.5625	1.6	0	1	1
	9.375	6	1.92	0	1	1	7.14286	4.85714	1.48	0	1	3	3.26087	4.43478	2.2	3.93778	1	1
	9.375	6.75	1.84	0	1	1	7.5	4.8	3.44	58.64	1	1	4.41176	6.88235	2.24	4.73333	1	1
	10	6.8	1.56	14.16	1	1	7.89474	4.10526	1.76	23.04	1	1	2.63158	9.15789	4.76	0	1	1
	11.5385	8.30769	2.2	12.08	1	1	10	4.8	2.28	8.88	1	1	1.47059	4.64706	4.48	0	1	1
	9.375	4.5	1.36	0	1	1	7.5	5.1	7.76	0	1	1	0.572519	2.33588	6.76	0	1	1
	10.7143	7.28571	1.68	10.08	1	1	6.81818	4.36364	1.44	0	1	1	1.54639	2.35052	5.32	6.04897	1	1
	10.7143	7.28571	2.6	0	1	1	7.89474	5.05263	1.4	6.21333	1	1	3.06122	3.91837	2.68	3.86417	1	1
	11.5385	7.38462	1.16	7.4	1	1	6	4.32	1.12	0	1	1	5.17241	4.34483	4.72	9.708	1	1
	9.375	6	1.56	0	1	1	7.89474	5.68421	1.48	3.88667	1	1	5.35714	5.35714	1.52	20.56	2	2
	10	6.4	1.24	10.24	1	1	8.33333	5.33333	2.88	41.76	1	1	5.55556	4.88889	1.6	17.8	1	3
	10.7143	7.28571	2.72	31.84	1	1	8.33333	5	2.2	0	1	1	5.55556	5.33333	1.36	0	1	1
	11.5385	6.92308	1.88	17.48	1	1	9.375	4.875	2.48	17.52	1	1	5.17241	6.2069	6.8	0	1	1
	12.5	8	1.68	14.64	1	1	7.14286	6	1.64	0	1	1	3.19149	6.89362	1.64	0	1	1
	11.5385	6.46154	2.48	0	1	1	7.89474	6.94737	2.12	14.28	1	1	2.23881	3.31343	3.24	0	1	1
	13.6364	7.63636	2.68	14.34	1	1	6.25	4.25	3.28	0	1	1	5.35714	4.07143	2.6	3.4041	1	1
	13.6364	7.09091	1.6	0	1	1	7.14286	5.71429	2.08	11.88	1	1	5.35714	4.92857	1.6	0	1	1
	13.6364	6	1.56	0	1	1	7.5	12.6	4.64	81.44	3	2	5.17241	5.37931	1.68	0	1	1
	13.6364	6	1.84	0	1	1	6.52174	20.6087	3.36	0	3	4	2.94118	58.9412	1.36	0	3	2
	13.6364	6.54545	1.56	0	1	1	4.54545	5.27273	5.16	0	1	3	0.315126	0.743697	21.28	0	1	3
	12.5	5.5	1.88	0	1	1	3.48837	8.65116	2.76	0	1	1	4.28571	4.45714	2.76	2.79175	1	1
	13.6364	6	2.48	24.92	1	1	3.33333	27.7333	2.6	0	3	2	3.33333	3.6	5.64	0	1	1
	13.6364	7.09091	3.36	0	1	1	2	3.84	9.72	0	1	3	4.54545	3.81818	3.52	10.23	1	1
	11.5385	6.46154	1.52	0	1	1	2.77778	12.8889	2.28	3.20571	3	2	6.25	5.5	1.96	4.94667	1	1
	11.5385	6	3.16	0	1	1	4.28571	4.8	8.4	15.3263	2	4	6.25	6	1.44	0	1	1
	11.5385	6.46154	1.24	0	1	1	5	4.6	2.8	12.88	1	3	4.54545	5.09091	2.48	0	1	1
	12.5	7	0.88	4.72	1	1	5	4.8	2.04	0	1	1	4.6875	3.75	0.56	-17.36	1	1
	11.5385	5.53846	1.48	0	1	1	6.52174	4.17391	3.16	10.3886	1	1	5.17241	4.75862	2.16	15.3067	1	1
	13.6364	7.63636	1.92	9.84	1	1	5.35714	4.5	3.64	0	1	1	3.75	4.95	2.12	0	1	1
	11.5385	6	1.84	0	1	1	6.52174	5.21739	1.8	6.216	1	1	5	4.8	4.56	14.28	1	1
	8.82353	6	2.4	0	1	1	5.17241	4.55172	2.48	0	1	1	5	4.8	2.68	0	1	1
	9.375	6	1.04	6.8	1	1	5.55556	6.22222	1.36	7.84	1	1	5.55556	4.66667	2.44	15.76	1	1
	9.375	6.75	1.64	0	1	1	5.76923	4.15385	2.16	29.2	1	1	5.76923	4.61538	2.44	44.04	1	1
	10.7143	6.42857	2.88	18	1	1	6.25	4.5	1.64	12.68	1	1	1.97368	9.86842	3.36	0	1	1
	10	6	1.44	0	1	1	6.25	6.25	1.12	0	2	2	2.88462	5.53846	7.52	12.98	1	1
	10.7143	6.42857	2.72	32.4	1	1	7.89474	5.05263	2.32	7.336	1	3	3	6.24	3.36	39.36	1	1
	11.5385	6.46154	1.88	18.52	1	1	9.375	4.5	1.88	8.49333	1	1	2.02703	3.64865	3.36	0	1	1
	11.5385	7.38462	3.24	0	1	1	9.375	4.875	1.36	0	1	1	3.40909	6.27273	2.92	4.56267	2	2
	10.7143	6.85714	1.56	0	1	1	8.82353	4.58824	2.32	0	1	1	1.05634	1.60563	7.4	0	1	3
	10.7143	10.7143	1.76	0	1	1	8.33333	5	1.92	0	2	2	3.48837	7.81395	2.56	3.01172	1	1
	8.33333	6	1.08	0	1	1	8.33333	5	2.76	0	1	3	1.59574	18.9574	4.68	0	1	1
	8.33333	6	1.92	0	1	1	10	4.8	2.36	11.16	1	1	1.09489	2.71533	19.72	0	2	2
	7.89474	6	1.68	0	1	1	10	5.6	1.08	0	1	1	4.6875	4.875	3.12	3.31505	1	3
	8.82353	7.41176	1.44	7.22	1	1	6	4.32	0.88	0	1	1	6.52174	9.13043	1.76	3.6	2	2
	7.5	7.5	3.28	0	1	1	6.81818	5.72727	2	11.3867	1	1	1.10294	2.07353	8.2	0	1	3
	6.81818	6.81818	2.16	0	1	1	7.14286	4.85714	2.52	37.8	1	1	0.353774	1.20283	17.84	0	1	1
	6	6.24	2.24	0	1	1	6.81818	6.81818	1	0	2	2	2.34375	3.375	6.52	7.07467	1	1
	6.81818	7.90909	1.52	5.04	1	1	7.5	5.1	1.76	9.36	1	3	2.83019	4.75472	2.08	5.16364	1	1
	6.25	7	2.68	0	1	1	9.375	7.125	3.88	16.68	3	2	5.76923	7.38462	1.72	1.75852	2	2
	5.55556	6.88889	1.92	0	1	1	10	4.8	3.92	51.32	1	3	5.55556	5.33333	2.72	0	1	3
	6	6.72	2.44	17.44	1	1	10	4.4	1.44	0	1	1	7.5	5.4	3.96	12.5314	1	1
	4.16667	2.33333	2.6	0	1	1	6.52174	3.13043	2.68	0	1	1	7.89474	5.36842	2	26.32	1	1
	7.14286	6.85714	1.52	2.864	2	2	10	5.2	2	4.85	1	1	2.94118	5.88235	5.6	0	1	1
	7.14286	6.85714	1.56	0	1	3	6.25	4.5	2.68	0	1	1	6.25	4.75	1.4	0.866667	1	1
	7.5	6	3.28	49.68	2	2	7.89474	4.73684	1.04	2.256	1	1	6.25	4.5	1.48	0	1	1
	7.89474	5.68421	1.44	13.6	1	3	7.89474	5.36842	1.92	0	1	1	6	5.04	1.52	0	1	1
	9.375	7.125	1.76	7.30667	1	1	7.89474	4.73684	2	0	1	1	4.16667	15.1667	3.2	0	1	1
	9.375	6.375	1.6	0	1	1	7.89474	4.73684	2.68	0	1	1	1.5625	4.5625	4.88	0	1	1
	10	6	1.56	14.76	1	1	10	4	1	2.5	1	1	4.6875	5.4375	5.12	6.22	1	1
	10	5.6	1.68	0	1	1	10	12.4	1	0	1	1	3	4.08	4.04	0	1	1
	10.7143	7.71429	1.88	20.36	1	1	11.5385	6	4.2	23.44	1	1	5.55556	6.22222	5.28	9.88174	1	1
	11.5385	6.46154	2.52	25.92	1	1	8.33333	5	2.8	0	1	1	5.35714	4.5	6.6	0	1	1
	12.5	7	1.48	12.52	1	1	10.7143	4.28571	2.76	10.32	1	1	8.33333	5	3	6.888	1	1
	12.5	6.5	2.32	0	1	1	11.5385	5.07692	1.68	18.32	1	1	7.5	5.4	2.6	0	1	1
	12.5	7	1.88	0	1	1	8.82353	4.94118	1.64	0	1	1	7.14286	5.71429	1.44	0	1	1
	11.5385	6.46154	2.36	0	1	1	8.82353	3.88235	1.56	0	1	1	6.25	6	2.08	0	1	1
	11.5385	6.92308	1.8	0	1	1	8.33333	5	1.32	0	1	1	5.55556	5.33333	1.44	0	1	1
	11.5385	6.92308	1.72	0	1	1	9.375	6.375	0.84	2.76	1	1	3.48837	3.76744	6.12	0	1	1
	12.5	7	3.4	37	1	1	8.33333	6.66667	1.44	0	1	1	6.81818	5.45455	2.88	4.76571	1	1
	11.5385	6.92308	1.64	0	1	1	9.375	4.875	1.72	9.08	1	1	4.41176	4.76471	2.96	0	1	1
	10.7143	5.57143	2	0	1	1	9.375	14.625	1.92	0	3	2	4.54545	5.27273	2.72	56.84	1	1
	12.5	6.5	1.04	4.16	1	1	8.82353	4.58824	2.8	0	1	3	3.75	9.75	3.2	0	3	2
	12.5	6.5	1.6	0	1	1	10	4.4	2.68	18.88	1	1	4.83871	7.16129	3.88	8.28889	1	3
	13.6364	5.45455	1.28	9.64	1	1	10.7143	5.57143	3.24	42.44	1	1	3.75	9.15	2.28	0	3	2
	13.6364	6.54545	2.12	0	1	1	8.82353	4.58824	4.08	0	1	1	7.5	6.3	3.88	5.32	1	3
	13.6364	6.54545	1.8	0	1	1	10	4.8	1.04	4.94	1	1	6.25	8.25	2.6	0	2	2
	12.5	6	2.12	0	1	1	10	14.4	4.76	0	3	2	5	5.2	1.76	0	1	3
	11.5385	6.46154	3.24	0	2	2	10.7143	4.28571	3.12	26.64	1	3	2.94118	7.88235	2.2	0	3	2
	12.5	6	1.32	10.44	1	3	11.5385	7.38462	2.2	25.6	2	2	4.83871	6	7	13.696	1	3
	10.7143	4.71429	1.84	0	2	2	10.7143	10.2857	4.56	0	1	3	4.41176	5.64706	1.92	0	1	1
	15	7.2	1.32	3.52	1	3	11.5385	4.61538	4.52	50.8	1	1	4.28571	3.77143	2.44	0	1	1
	13.6364	6.54545	1.8	0	1	1	10.7143	4.71429	5.6	0	1	1	2.05479	6.32877	1.72	0	3	2
	13.6364	8.18182	2.52	0	1	1	11.5385	5.07692	1.56	16.12	1	1	4.83871	3.67742	6.04	8.22476	1	3
	10.7143	4.28571	3.16	0	1	1	8.82353	6.70588	2.04	0	1	1	5.76923	4.61538	1.92	7.952	1	1
	10.7143	6.42857	2.04	0	1	1	10	5.6	2.08	11.98	1	1	5.55556	8	2.48	0	2	2
	10.7143	6	1.36	0	1	1	9.375	4.875	2.76	0	1	1	6.52174	4.95652	2	5.22	1	3
	11.5385	6.92308	1.08	7.84	2	2	10	4.8	2.72	35.72	1	1	11.5385	6.46154	6.36	13.64	1	1
	10.7143	6.42857	2.4	0	1	3	10	4.8	1.4	0	1	1	7.14286	5.71429	1.36	0	1	1
	11.5385	6.46154	1.44	12.36	1	1	10.7143	5.14286	2.2	26.28	1	1	4.41176	7.94118	2.56	0	1	1
	12.5	7.5	2.12	20.84	1	1	10.7143	5.57143	1.64	0	2	2	3.65854	4.68293	1.8	0	1	1
	12.5	7	1.6	0	1	1	9.375	12.375	3.16	0	3	4	4.28571	4.97143	3.48	16.3133	1	1
	12.5	7	4.6	0	1	1	10.7143	4.71429	4.08	23.4	1	3	3.84615	9.23077	2.12	0	1	1
	11.5385	6.46154	1.28	0	1	1	10	4	1.68	0	1	1	3.57143	3.57143	7.68	0	1	1
	12.5	7	1.24	9.4	1	1	10.7143	4.71429	2.4	30.4	1	1	3.75	4.95	4.84	81.64	1	1
	12.5	7	3.64	0	1	1	10.7143	4.71429	2.64	0	1	1	4.6875	6.9375	3.08	10.12	2	2
	13.6364	7.09091	3.24	32.72	1	1	10.7143	4.28571	1.8	0	1	1	4.16667	4	2.16	0	1	3
	13.6364	6.54545	2.52	0	1	1	10.7143	5.14286	1.36	0	1	1	6.52174	6.26087	1.76	3.17538	1	1
	10	6	1.4	0	1	1	12.5	4	2.68	15.88	1	1	6.81818	5.45455	1.4	11.08	1	1
	18.75	13.5	1.24	1.97143	1	1	11.5385	5.07692	3.04	0	1	1	7.5	5.4	3.96	35.56	1	1
	10.7143	6.42857	3.36	0	1	1	12.5	5.5	0.88	6.16	1	1	8.82353	6.70588	4.2	23.92	2	2
	10.7143	6.42857	1.84	0	1	1	12.5	5.5	1.88	0	1	1	7.14286	4.85714	1.52	0	1	3
	12.5	7.5	2.04	10.68	1	1	10.7143	5.14286	1.72	0	1	1	7.5	4.8	2	28.4	1	1
	12.5	7	2.6	0	2	2	11.5385	5.07692	1.52	15.04	1	1	8.33333	5.33333	1.52	9.44	1	1
	12.5	7.5	2.12	0	1	3	12.5	5.5	1.28	11.36	1	1	5.76923	5.53846	1.24	0	1	1
	11.5385	6.46154	1.8	0	1	1	11.5385	5.07692	3.92	0	1	1	5.76923	15.9231	3.08	0	3	2
	11.5385	7.38462	1.96	0	1	1	11.5385	8.30769	1.24	0	1	1	8.82353	4.58824	3.64	5.30222	1	3
	11.5385	6.92308	1.92	0	1	1	12.5	5.5	2.4	22.56	1	1	8.33333	3.66667	1.16	0	1	1
	10	5.6	2.96	0	1	1	11.5385	4.61538	1.48	0	1	1	7.5	6.9	4.36	0	2	2
	12.5	6.5	1.44	4.96	1	1	12.5	19.5	2	21.2	3	2	7.5	4.2	1.76	0	1	3
	12.5	6.5	2.36	0	1	1	12.5	4.5	3.56	0	1	3	7.89474	4.42105	2.6	41.36	1	1
	12.5	7	1.68	0	1	1	10.7143	5.57143	2.32	0	1	1	8.33333	4.66667	1.48	18.04	1	1
	12.5	6.5	1.92	0	1	1	10	4.8	0.88	0	1	1	8.82353	4.23529	1.24	12.8	1	1
	11.5385	6	4.36	0	1	1	11.5385	13.8462	1.24	6.18	3	2	6.81818	5.72727	1.56	0	1	1
	11.5385	5.53846	1.12	0	2	2	8.82353	4.58824	1.64	0	1	3	6.81818	4.36364	2.08	0	1	1
	12.5	5.5	2.04	20.76	1	3	10.7143	5.57143	1.6	6.64	1	1	10	6	0.84	1.26857	1	1
	11.5385	5.07692	1.8	0	2	2	10.7143	5.57143	1	0	1	1	8.82353	5.64706	1.6	0	1	1
	13.6364	5.45455	2.24	12.14	1	3	10	10.8	2.36	0	3	2	7.14286	5.71429	1.28	0	1	1
	18.75	9.75	1.12	3.04	1	1	13.6364	4.36364	1.72	3.48	1	3	8.33333	5	4.12	24.04	1	1
	13.6364	6	1.48	0	1	1	11.5385	4.15385	1.88	0	1	1	7.89474	4.42105	1.76	0	1	1
	12.5	6.5	2.8	0	1	1	10.7143	10.2857	1.04	0	3	2	8.82353	4.94118	2.52	19.18	1	1
	12.5	6.5	2.64	0	1	1	11.5385	5.07692	3	29.52	1	3	7.14286	5.14286	2.32	0	1	1
	13.6364	6	1.64	13.96	1	1	11.5385	5.07692	0.92	0	1	1	6.52174	5.21739	1.16	0	1	1
	13.6364	6.54545	2.64	0	1	1	12.5	5	1.96	20.2	1	1	7.5	7.8	1.6	6.93333	1	1
	13.6364	7.63636	1.68	0	1	1	12.5	5	1.12	0	1	1	6	4.56	1.36	0	1	1
	11.5385	6.92308	1.48	0	1	1	11.5385	5.07692	1.96	0	1	1	6.52174	6.26087	2.12	17.76	1	1
	11.5385	6	1.24	0	1	1	11.5385	5.07692	1.12	0	1	1	7.14286	4.57143	1.44	6.48	1	1
	11.5385	6.46154	1.6	0	1	1	7.5	4.8	1.44	0	1	1	6.52174	4.17391	1.2	0	1	1
	11.5385	5.53846	1.6	0	1	1	6.25	5	2.32	0	1	1	6.81818	5.45455	1.16	12.6	1	1
	15	6	1.76	6.02667	1	1	6.25	4.25	1.08	0	1	1	5.76923	5.07692	1.88	0	1	1
	11.5385	5.53846	2.88	0	1	1	6	3.84	1.4	0	1	1	6.52174	6	2.52	15.0933	1	1
	12.5	5.5	2.4	25.44	1	1	6.52174	5.73913	1.6	12.64	1	1	5.55556	5.11111	3.48	0	1	1
	12.5	7	2.08	0	1	1	8.33333	4.33333	2.28	7.32	2	2	5.76923	5.53846	1.28	10.64	1	1
	12.5	6.5	1.84	0	1	1	8.33333	3.33333	2.48	0	1	3	6.81818	4.63636	6.8	38.92	1	1
	12.5	6	1.12	0	1	1	8.33333	4.66667	1.8	0	1	1	4.41176	4.58824	1.76	0	1	1
	11.5385	6.46154	1.24	0	1	1	9.375	5.25	4.32	34.4	1	1	3.75	7.35	1.6	0	1	1
	11.5385	5.53846	2.92	0	1	1	7.5	14.1	3.44	0	3	2	2.08333	4.16667	3.04	0	1	1
	12.5	7.5	2.6	28.04	2	2	10	7.6	5.68	17.08	2	4	3.94737	5.68421	2.52	3.10118	1	1
	10.7143	5.57143	2.12	0	1	3	10.7143	6.42857	4.64	58.96	1	3	5	5.4	1.84	3.34	1	1
	13.6364	6	2.64	10.4133	1	1	7.5	5.4	0.84	0	1	1	4.83871	4.06452	2.64	0	1	1
	13.6364	6.54545	1.52	0	2	2	6	21.36	2.4	0	3	2	7.14286	6.28571	4.2	11.256	1	1
	13.6364	7.09091	2.16	0	1	3	3.33333	4.13333	4.92	0	1	3	5.55556	7.33333	5.12	0	1	1
	13.6364	6.54545	2.08	0	1	1	3	3.6	2.04	0	1	1	6.25	4.5	1.56	3.48	1	1
	12.5	6.5	1.68	0	1	1	3.84615	4.15385	1.88	4.29091	1	1	4.6875	10.5	2.88	0	1	1
	11.5385	6.92308	3	0	1	1	4.54545	4	1.6	4.46	1	1	5.55556	4.22222	3	7.104	1	1
	13.6364	6.54545	1.56	6.84	1	1	5.55556	10.8889	1.4	3.74	3	2	7.14286	4.57143	1.92	5.98	1	1
	12.5	6.5	1.56	0	1	1	6.81818	5.45455	2.88	6.928	1	3	5.76923	3.69231	1.84	0	1	1
	15	7.2	3.92	20.92	1	1	7.14286	6	1.24	10.48	1	1	5.35714	4.07143	1.88	0	1	1
	13.6364	6.54545	4.32	0	1	1	6.25	6	1.4	0	1	1	5.76923	4.61538	2.8	29.32	1	1
	15	7.2	0.88	4.88	1	1	6.25	10.5	1.8	0	2	2	5	5.2	2.92	0	1	1
	16.6667	8	1.44	10.08	1	1	4.83871	4.83871	2.44	0	1	3	5	2.8	1.76	0	1	1
	13.6364	6.54545	2.56	0	1	1	4.83871	4.45161	3.4	0	1	1	6.81818	3.54545	0.76	1.31	1	1
	15	6.6	1.96	16.76	1	1	4.6875	5.25	2.08	0	1	1	7.5	4.8	1.68	13.28	1	1
	15	6	1.52	0	1	1	5	4.2	2.92	29.92	1	1	6.52174	3.65217	2.4	0	3	2
	13.6364	6.54545	1.8	0	1	1	7.89474	17.3684	2.4	5.09455	3	2	7.14286	4.28571	1.72	13.9	1	3
	12.5	6	2.04	0	1	1	7.89474	10.7368	5.56	0	3	4	5.76923	5.07692	2.68	0	1	1
	13.6364	7.63636	1.2	9.12	1	1	8.33333	5	5.52	80.4	1	3	7.5	6.3	0.52	-0.68	1	1
	11.5385	6.46154	1.24	0	1	1	8.33333	4.66667	2.32	0	1	1	5.35714	4.28571	1.24	0	1	1
	11.5385	6	2.24	0	1	1	10	4.8	2.48	12.08	1	1	6.81818	4.90909	1.84	5.65333	1	1
	10	6.8	1.88	0	1	1	8.82353	4.94118	3.68	0	1	1	3.65854	4.97561	4.28	0	1	1
	9.375	6	2.96	0	1	1	8.82353	4.94118	1.04	0	1	1	5.76923	4.61538	2.4	4.20267	1	1
	7.89474	5.36842	1.44	0	1	1	12.5	5	2.24	6.272	1	1	7.5	4.2	1.84	5.30667	1	1
	8.33333	6.66667	1.56	17.4	1	1	8.82353	4.58824	1.36	0	1	1	9.375	4.125	0.92	2.36	1	1
	8.33333	6	1.32	0	1	1	10	4.4	3.64	27.04	1	1	6.52174	4.95652	1.8	0	1	1
	8.82353	6.35294	2.24	28.08	1	1	10.7143	6.42857	1.68	19.04	2	2	6.52174	5.21739	1.88	0	1	1
	9.375	7.125	1.48	13.64	1	1	8.82353	7.41176	3.44	0	2	4	12.5	5.5	2.8	4.98182	1	1
	10	6.8	1.36	10.36	1	1	10	6.4	2.48	14.78	1	3	11.5385	6.46154	1.8	0	1	1
	8.82353	8.82353	2.04	0	2	2	9.375	5.625	1.12	0	1	1	9.375	4.875	1.4	0	1	1
	12.5	6.5	3.4	9.16	1	3	7.14286	4	1.56	0	1	1	10	9.2	3.12	42.12	1	1
	11.5385	6.46154	2.2	0	1	1	7.89474	5.36842	1.48	10.22	1	1	9.375	4.125	2.04	0	1	1
	11.5385	6.46154	1.88	0	1	1	10	4.8	1.76	5.81	1	1	7.14286	4	4.6	0	1	1
	10.7143	6.85714	1.24	0	2	2	10.7143	9	1.64	17.88	2	2	7.5	5.7	1.64	23.24	1	1
	10.7143	5.57143	2.8	0	1	3	8.82353	8.11765	4.88	0	2	4	5.55556	10	11.36	0	3	2
	12.5	7	1	3.88	1	1	8.33333	4.66667	2.16	0	1	3	7.14286	6	4.24	12.78	1	3
	12.5	7	1.36	0	1	1	7.89474	4.42105	1.16	0	1	1	6	7.2	3.08	0	2	2
	11.5385	6.46154	2.24	0	1	1	9.375	5.25	1.56	6.89333	1	1	5.55556	4.88889	1.92	0	1	3
	10.7143	6.85714	2.76	0	1	1	8.82353	4.23529	2.44	0	1	1	6	12.48	3.52	36.52	3	2
	9.375	6	1.32	0	1	1	10	4.8	1	4.9	1	1	6	4.56	3.32	0	1	3
	10.7143	6	1.88	10.56	1	1	8.33333	4.33333	3.24	0	1	1	6	4.8	1.52	0	1	1
	11.5385	6.92308	1.56	14.56	1	1	9.375	4.875	4.88	39.76	1	1	6.81818	4.90909	2.2	12.4667	1	1
	10	5.6	0.96	0	1	1	10.7143	5.14286	1.4	7.56	1	1	6.52174	4.17391	1.64	0	1	1
	10.7143	6.42857	0.88	5.36	1	1	10	4.4	1.2	0	1	1	7.14286	5.42857	2.12	17.66	1	1
	10.7143	7.28571	1.6	0	1	1	7.5	8.7	4.8	0	3	2	5.76923	8.53846	2.44	0	3	2
	10	6	1.2	0	1	1	8.82353	4.23529	2.2	8.09333	1	3	7.5	4.5	1.84	3.04	1	3
	10	6	1.72	0	1	1	10	7.2	1.2	6.6	2	2	7.14286	4.57143	2.48	0	1	1
	10.7143	6.85714	2.28	25.8	1	1	10.7143	3.85714	3.36	40.32	1	3	6.52174	4.95652	1.2	0	1	1
	10.7143	5.57143	2.12	0	1	1	7.89474	7.57895	5.08	0	3	2	6.81818	5.72727	1.44	16.4	1	1
	12.5	7.5	1.88	10.04	1	1	8.33333	4.33333	2.32	26.8	1	3	6.52174	4.17391	1.52	0	1	1
	11.5385	5.53846	1.72	0	1	1	9.375	4.875	1.44	8.8	1	1	7.5	7.5	1.2	4.93333	1	1
	10	7.2	2.2	0	1	1	10	5.2	1.52	16.52	1	1	7.5	6.3	2.56	0	1	1
	10.7143	6.42857	1.64	14.52	1	1	9.375	4.5	2.32	0	1	1	5.35714	4.07143	1.92	0	1	1
	10	6.8	2.48	0	1	1	9.375	9.375	2.48	0	3	2	7.5	18.3	1.32	2.72	3	2
	10	7.6	0.92	0	1	1	8.33333	4.66667	1.72	0	1	3	8.33333	5.33333	3.04	8.44	1	3
	12.5	7.5	2.6	9.96	1	1	8.82353	4.94118	1.2	12.08	1	1	10	10.4	2.64	12.64	3	2
	12.5	6.5	1.68	0	1	1	9.375	5.25	1.48	16.2	1	1	10.7143	5.14286	2.68	25.64	1	3
	12.5	6.5	3.96	0	1	1	10.7143	4.71429	1.48	7.92	1	1	11.5385	4.61538	2.32	26.24	1	1
	12.5	7	1.88	0	1	1	10	4.4	1.8	0	1	1	9.375	7.875	1.12	0	3	2
	11.5385	6.46154	1.52	0	2	2	10	4.8	1.2	0	1	1	10.7143	6	1.52	6.28	1	3
	11.5385	6.46154	1.52	0	1	3	10.7143	4.71429	2.16	25.68	1	1	10	4	1.16	0	1	1
	15	7.2	1.8	5.93333	1	1	10.7143	7.71429	2.04	0	2	2	11.5385	4.61538	1.08	5.5	1	1
	16.6667	8	1.52	10.88	1	1	13.6364	6	3.56	13.9733	1	3	13.6364	5.45455	1.12	5.08	1	1
	12.5	6	1.6	0	2	2	13.6364	5.45455	2.12	0	1	1	11.5385	6	2.6	0	1	1
	13.6364	6.54545	1.8	16.32	1	3	10.7143	4.71429	1.84	0	1	1	9.375	4.125	2.28	0	1	1
	15	7.2	1.36	10.16	1	1	10.7143	5.57143	4.68	0	1	1	10.7143	5.14286	1.8	11.32	1	1
	12.5	11	1.36	0	3	2	9.375	4.875	1.2	0	2	2	13.6364	6	1.24	4.02667	1	1
	16.6667	8	3	9.36	2	4	10.7143	4.28571	2.28	14.6	1	3	10.7143	4.71429	1.96	0	1	1
	15	6	4.2	0	1	3	10.7143	4.71429	2.04	0	1	1	10.7143	4.28571	1.08	0	1	1
	13.6364	6.54545	1.92	0	1	1	10	4.4	2.96	0	1	1	12.5	5.5	3.12	19.44	1	1
	13.6364	7.09091	1.24	0	1	1	9.375	5.25	1.84	0	1	1	12.5	6	1.92	0	1	1
	16.6667	8	1.12	3.82	1	1	10	4.8	1.32	12.72	1	1	10	9.2	1.8	0	3	2
	15	9	2.16	0	2	2	9.375	4.875	1.96	0	1	1	11.5385	4.61538	1.56	5.72	1	3
	12.5	6.5	2.32	0	1	3	8.33333	4.66667	1	0	1	1	10	5.2	1.6	0	1	1
	10.7143	7.28571	2.32	0	1	1	10.7143	3.85714	4.04	16.22	1	1	10.7143	4.71429	1.32	12.52	1	1
	10	6	1.48	0	1	1	10	4.4	2.72	0	1	1	13.6364	4.90909	2.32	9.21333	1	1
	11.5385	6	1.48	7.2	1	1	12.5	5	1.44	5.44	1	1	6.81818	5.72727	2.56	0	1	1
	11.5385	6.92308	1.92	0	1	1	9.375	4.5	2.56	0	1	1	10.7143	4.28571	3.36	7.77	1	1
	8.82353	5.64706	0.76	0	1	1	11.5385	5.53846	1.56	6.24	1	1	9.375	4.5	0.76	0	1	1
	10	6.4	1.24	5.74	1	1	10.7143	4.28571	2.44	0	1	1	10.7143	5.57143	1.76	10.72	1	1
	8.82353	7.05882	3.04	0	1	1	10	4.8	1.92	0	1	1	10.7143	5.57143	1.2	0	1	1
	8.82353	6.70588	1.2	0	1	1	9.375	5.25	0.56	0	1	1	10	5.6	2.52	0	1	1
	9.375	6.75	1.32	10.28	1	1	9.375	6	2.16	0	2	2	10	4.8	1.6	0	1	1
	9.375	6.375	1.32	0	1	1	10	5.6	4.36	60.16	1	3	11.5385	6	2	11.88	1	1
	9.375	6.75	2	0	1	1	12.5	3.5	3.92	17.36	1	1	8.82353	9.88235	1.8	0	3	2
	10	7.2	1.28	9.68	1	1	7.5	11.4	4.52	0	3	2	8.33333	6	3.32	0	1	3
	10	6.4	2.52	0	1	1	7.89474	4.73684	3.2	35.12	1	3	7.5	6	1.12	0	1	1
	10	6.4	1.12	0	1	1	10.7143	5.14286	2.8	8.96	1	1	7.89474	3.78947	1.32	11.2	1	1
	30	20.4	1.64	2.14	1	1	10	4.4	1.32	0	1	1	6.52174	5.21739	1.92	0	1	1
	10	7.6	2.16	0	1	1	10.7143	4.71429	1	8.84	1	1	6.81818	7.36364	2	28.4	1	1
	10	6.4	3.28	0	1	1	10.7143	4.71429	1.44	0	1	1	10.7143	5.14286	2.68	5.48	1	1
	9.375	6	1.64	0	1	1	10	6	1.44	0	2	2	5.17241	7.24138	2.88	0	1	1
	11.5385	6.92308	2.44	10.24	1	1	10	4.4	2.36	0	1	3	4.16667	7.33333	2.36	0	1	1
	10	6.4	3.96	0	1	1	10	5.2	1.32	0	1	1	2.17391	2.86957	2.76	0	1	1
	10.7143	7.28571	1.96	20.44	1	1	10.7143	5.14286	1.16	10.12	1	1	6	8.88	4.6	6.46364	1	1
	10.7143	6	1.84	0	1	1	10.7143	4.71429	1.68	0	1	1	7.89474	5.36842	2.96	7.64667	1	1
	10.7143	7.28571	3.68	0	1	1	11.5385	5.07692	3.08	37.4	1	1	7.5	4.5	1.32	0	1	1
	11.5385	7.38462	1.76	15.8	1	1	11.5385	6	1.72	0	1	1	7.14286	5.42857	1.16	0	1	1
	10	6.8	2.16	0	1	1	10.7143	5.57143	1.28	0	1	1	6	4.8	1.16	0	1	1
	8.33333	6	1.52	0	1	1	13.6364	5.45455	1.44	4.81333	1	1	8.33333	4.66667	1.08	1.8	1	1
	7.89474	6.31579	1.16	0	1	1	12.5	5	2.28	0	1	1	10	6	2.2	10.4	1	1
	7.5	6.6	1.68	0	1	1	10	5.2	2.36	0	1	1	7.5	5.1	1.16	0	1	1
	7.5	7.5	2.04	0	1	1	10	4	1.52	0	1	1	8.33333	5	1.72	11.08	1	1
	8.33333	10.3333	1.56	6.6	3	2	9.375	5.25	1.48	0	1	1	10.7143	4.28571	2.32	8.34	1	1
	7.5	6.9	2.12	0	1	3	9.375	5.625	1.56	0	1	1	8.82353	4.94118	2.16	0	1	1
	7.5	6.9	1.76	0	1	1	8.82353	5.29412	0.92	0	1	1	8.82353	5.29412	4.6	0	1	1
	7.5	7.2	1.64	0	1	1	9.375	6	1.52	16.24	1	1	10	6.8	1.72	10.12	1	1
	7.89474	6.31579	2.36	28.96	1	1	16.6667	12	1.96	3.65714	1	1	5.35714	7.92857	5.84	0	1	1
	7.14286	4.57143	2.2	0	1	1	10.7143	5.14286	2.12	0	1	1	2.5	5.4	4.84	0	1	1
	7.14286	5.14286	1.4	0	1	1	10	5.2	2.08	0	1	1	5.55556	4.66667	2.84	3.39636	1	1
	8.33333	6.33333	1.72	7.72	1	1	10	5.2	1.24	0	1	1	8.33333	5	3.4	8.52	1	1
	8.82353	7.05882	2.28	28.12	1	1	8.82353	4.23529	1.12	0	1	1	11.5385	5.53846	2.92	8.952	1	1
	6.81818	5.72727	1.56	0	1	1	8.82353	20.4706	3.52	0	3	2	10.7143	6.85714	2.16	0	1	1
	7.5	6	1.64	9.64	1	1	7.14286	4.28571	2.72	0	1	3	11.5385	4.61538	3.52	40.96	1	1
	8.33333	7	1.72	10	1	1	10	4.8	4.8	15.3	1	1	7.5	6.6	1.52	0	1	1
	7.89474	6.94737	2.16	0	1	1	7.5	4.8	1	0	1	1	10	4.8	2.04	5.52	1	1
	10	8.8	1.52	3.92	1	1	9.375	5.625	1.76	6.24	1	1	10.7143	5.14286	2.64	32.88	1	1
	9.375	7.125	1.88	0	1	1	7.5	4.5	0.56	0	1	1	8.82353	5.64706	1.08	0	1	1
	7.5	5.7	1.64	0	1	1	8.82353	5.29412	2.96	16.3333	1	1	11.5385	4.61538	1.36	3.7	1	1
	7.89474	6.31579	1.4	13.56	1	1	9.375	6.375	1.2	10.8	1	1	10.7143	4.71429	1.88	0	1	1
	7.14286	6.57143	1.12	0	1	1	8.82353	4.58824	2.68	0	1	1	10	4.8	0.92	0	1	1
	9.375	7.125	1.6	3.776	1	1	7.89474	4.73684	2.2	0	1	1	10	6	0.84	0	1	1
	30	36	1	1.10909	1	1	8.33333	4	4.2	69	1	1	11.5385	5.53846	1.6	8.1	1	1
	10	7.2	1.88	0	1	1	9.375	5.25	2.4	17.76	1	1	10	5.2	0.88	0	1	1
	10	6.4	1.4	0	1	1	10	5.2	1.4	14	1	1	7.5	3.9	8.96	0	1	1
	10.7143	6.42857	1.6	15.04	1	1	10	4.8	1.68	0	1	1	8.33333	5.66667	0.92	4.52	1	1
	10.7143	6	1.56	0	1	1	9.375	5.25	2.6	0	1	1	5.35714	4.07143	1.6	0	1	1
	11.5385	6.92308	1.96	20.16	1	1	8.82353	5.29412	1.76	0	1	1	5.76923	4.61538	2.04	18.68	1	1
	10.7143	6.85714	3.16	0	1	1	6	4.32	6.84	0	1	1	6	5.04	1.48	18.48	1	1
	10	6	2.44	0	1	1	5.17241	6.2069	1.76	0	1	1	5.76923	4.61538	1.32	0	1	1
	10	6.8	2.12	0	1	1	4.83871	5.80645	2.6	0	1	1	4.28571	4.97143	0.88	0	1	1
	9.375	6.75	1.92	0	1	1	3.19149	6.6383	2.76	0	1	1	4.54545	5.27273	1.68	10.26	1	1
	10	7.6	0.92	3.92	1	1	2.34375	5.625	2.84	0	1	1	4.05405	5.02703	1.56	0	1	1
	10	6.8	2.04	0	2	2	2.5	1.5	2.96	11.36	1	1	6.81818	4.63636	3.16	5.976	1	1
	12.5	7.5	2.4	9.28	1	3	1.94805	2.80519	3.4	0	1	1	8.82353	5.29412	2.64	9.304	1	1
	11.5385	6.46154	2.76	0	1	1	2.72727	3.81818	1.92	3.12	2	2	8.33333	4.66667	1.88	0	1	1
	11.5385	6.46154	1.88	0	1	1	4.83871	4.25806	2.6	4.15	1	3	11.5385	5.53846	2.68	8.192	1	1
	12.5	7	1.44	12	1	1	5.76923	5.53846	1.56	5.096	2	2	10	5.2	1.72	0	1	1
	12.5	7.5	1.72	0	1	1	6.25	4	2.12	16.04	1	3	8.33333	5	1.32	0	1	1
	12.5	7	1.44	0	1	1	6.52174	3.91304	1.84	29.44	1	1	8.82353	4.94118	2.04	26.52	1	1
	12.5	7	2.28	0	1	1	7.89474	4.73684	2.16	9.57	1	1	10.7143	4.71429	2.44	11.2133	1	1
	10	6.8	2.84	0	1	1	7.5	6.9	1.84	0	2	2	8.82353	5.29412	1.2	0	1	1
	11.5385	6.92308	1.32	5.48	1	1	8.82353	4.58824	1.96	7.85333	1	3	13.6364	5.45455	4.12	10.5733	1	1
	12.5	7.5	2.72	28.16	1	1	8.33333	4.66667	1.96	0	1	1	16.6667	6	1.52	6.56	1	1
	12.5	6.5	1.32	0	1	1	7.89474	4.42105	2.04	0	1	1	15	6.6	1.16	0	2	2
	13.6364	7.09091	1.64	13.96	1	1	7.5	4.5	2.08	0	1	1	15	6	0.96	0	1	3
	12.5	7	2.16	0	1	1	6	8.88	3.12	0	3	2	7.89474	5.36842	2.72	0	1	1
	13.6364	6	1.44	11.12	1	1	6.25	6.25	4.2	69.48	3	4	10	4.8	3.08	12.08	1	1
	13.6364	7.09091	2.16	0	1	1	7.5	4.2	2.4	9.4	1	3	15	5.4	1.44	3.36	1	1
	8.33333	4.33333	1.76	0	1	1	8.33333	5	1.8	12.96	1	1	13.6364	6	1.12	0	1	1
	12.5	7	1.68	4	1	1	3.65854	7.02439	4.92	0	1	1	10.7143	10.7143	1.16	0	3	2
	13.6364	7.63636	2.2	20.24	1	1	2.63158	3.47368	2.68	0	1	1	10.7143	8.57143	1.92	0	3	4
	12.5	6.5	1.56	0	1	1	3.48837	7.39535	1.2	0.831429	1	1	10	25.2	2.12	0	1	3
	12.5	7	1.84	0	1	1	5.35714	9.64286	0.4	-2.81067	2	2	9.375	9.375	1.88	0	3	2
	12.5	6	2.16	0	1	1	4.41176	4.41176	2.8	0	1	3	11.5385	5.07692	3.4	13.8	1	3
	12.5	7	1.52	0	1	1	4.28571	8.91429	4	0	3	2	18.75	6.75	3.64	8.76	1	1
	13.6364	7.09091	1.2	8.24	1	1	6.52174	4.69565	4.2	8.26333	1	3	13.6364	4.90909	2.84	0	1	1
	18.75	9.75	1.4	3.74667	1	1	6	4.08	3.6	0	1	1	13.6364	5.45455	3.32	0	1	1
	13.6364	6	1.84	0	1	1	4.41176	4.41176	7.2	0	2	2	13.6364	6	3.48	0	1	1
	12.5	5	3.84	0	1	1	5	3.8	4.12	27.52	1	3	16.6667	5.33333	2.64	12.54	1	1
	13.6364	6.54545	1.68	15.76	1	1	8.33333	9	1.2	1.86	1	1	15	5.4	1.84	0	1	1
	15	7.2	1.16	7.96	1	1	6	4.32	5.08	0	1	1	10	14.4	2.56	0	3	2
	13.6364	7.09091	1.16	0	1	1	5.76923	5.07692	2.12	0	1	1	11.5385	6.46154	3.12	14.04	2	4
	13.6364	7.09091	0.88	0	2	2	3.65854	3.80488	3.2	0	1	1	11.5385	4.61538	2.28	0	1	3
	12.5	5.5	1.4	0	1	3	3.84615	4.15385	1.6	12.52	1	1	18.75	10.5	5.32	13.192	1	1
	13.6364	7.09091	1.48	12.92	1	1	4.41176	4.76471	2.08	8.88	1	1	16.6667	6	2.36	0	1	1
	13.6364	7.09091	1.48	0	1	1	4.83871	5.03226	2.96	22.3867	1	1	15	5.4	5.32	0	1	1
	13.6364	7.63636	2.48	0	1	1	5.17241	4.75862	2.52	23.98	1	1	13.6364	5.45455	1.24	0	1	1
	12.5	7	0.88	0	1	1	5.35714	4.5	1.92	29.92	1	1	12.5	5	1.08	0	1	1
	12.5	6	1.24	0	1	1	6.25	4	1.44	5.04	1	1	15	6	1.08	4.48	1	1
	10.7143	6.42857	3.36	0	1	1	6	9.6	1.88	0	3	2	16.6667	6	2.4	20.4	1	1
	12.5	8	1.08	3.96	1	1	7.89474	4.42105	3.16	8.1	1	3	16.6667	6	1.32	0	1	1
	13.6364	6.54545	1.44	10.24	1	1	9.375	4.875	2.32	11.7067	2	2	10	8.4	1.84	0	3	2
	13.6364	6.54545	1.72	0	1	1	9.375	4.875	3	0	1	3	13.6364	6	3.08	9.24	1	3
	13.6364	7.63636	1.28	0	1	1	10	6	1.52	16.52	2	2	15	5.4	2.84	26.84	1	1
	13.6364	5.45455	1.08	0	1	1	10	6	2.68	0	2	4	15	4.8	2	0	1	1
	12.5	7	1.92	0	1	1	7.89474	4.73684	3.4	0	2	4	13.6364	3.27273	2.4	0	1	1
	12.5	7	3.04	0	1	1	6	10.08	3	0	3	4	10.7143	11.1429	2.8	0	3	2
	13.6364	7.09091	1.08	6.8	1	1	6.52174	4.17391	2.6	13.18	1	3	11.5385	5.53846	1.64	9.44	1	3
	12.5	5.5	2.56	0	1	1	6	4.8	2.32	0	1	1	8.82353	9.88235	1.68	0	3	2
	12.5	7	1.44	0	1	1	7.5	4.5	1.84	6	1	1	11.5385	4.15385	2.2	5.71	1	3
	10.7143	6	0.96	0	2	2	6.81818	4.09091	2.72	0	1	1	9.375	5.625	1.84	0	1	1
	12.5	7.5	0.92	3.08	1	3	7.14286	4.28571	2.16	34.92	1	1	10.7143	5.57143	1.96	11.48	1	1
	13.6364	6	1.2	7.8	1	1	6.81818	4.63636	1.76	0	1	1	7.5	12.6	1.76	0	3	2
	13.6364	6	1.84	0	2	2	5.35714	4.71429	5.84	0	1	1	13.6364	4.90909	4	6.83556	1	3
	12.5	5.5	2.24	0	1	3	5	4.6	2.52	0	1	1	15	4.8	1.72	15.32	1	1
	13.6364	5.45455	1	7.16	1	1	6.52174	6	1.96	5.37714	1	1	9.375	10.875	2.64	0	1	1
	12.5	6	1.6	0	1	1	6.81818	4.36364	2.04	26.68	1	1	12.5	6	2.96	8.36	1	1
	11.5385	6.92308	2.56	0	1	1	6.81818	4.09091	1.68	0	1	1	10.7143	11.1429	2.12	0	3	2
	10.7143	6	3	0	1	1	7.5	12.3	1.96	15.56	3	2	15	5.4	1.92	4.12	1	3
	11.5385	6.92308	2.2	23.52	1	1	7.89474	5.05263	2.88	26.44	1	3	12.5	5	0.64	0	1	1
	13.6364	7.63636	1.6	7.1	1	1	7.89474	4.73684	1.64	0	1	1	12.5	3.5	2.04	0	1	1
	11.5385	6.46154	2.56	0	1	1	5.35714	5.14286	0.92	0	1	1	11.5385	5.07692	0.8	0	1	1
	11.5385	6.46154	1.72	0	1	1	6	7.92	1.36	4.69333	2	2	11.5385	5.07692	4.16	0	1	1
	13.6364	7.63636	1.88	9.14	1	1	7.89474	5.68421	3.88	11.9867	1	3	11.5385	5.07692	2.52	0	1	1
	15	7.2	2.2	18.6	1	1	6.81818	5.18182	5.2	0	1	1	12.5	6	2.44	26.44	1	1
	15	6.6	1.76	0	1	1	7.5	4.5	2.32	17.92	1	1	12.5	5.5	1.52	0	1	1
	15	6	2.16	0	1	1	7.5	4.2	2.44	0	1	1	12.5	5	3.28	0	1	1
	16.6667	7.33333	1.24	8.8	1	1	6.81818	17.1818	1.44	0	3	2	9.375	5.25	9.52	0	1	1
	15	7.2	3.32	0	1	1	7.5	6.9	3.8	16.6	2	4	21.4286	37.7143	2.84	4.61333	3	2
	12.5	6.5	1.44	0	1	1	7.89474	5.05263	2.64	35.32	1	3	9.375	5.25	1.92	0	1	3
	12.5	6	1.16	0	1	1	5.76923	4.84615	1.56	0	1	1	7.5	7.2	2.32	0	1	1
	12.5	6	1.08	0	1	1	6.81818	5.18182	1.96	8.12	1	1	6.81818	4.36364	1.36	0	1	1
	12.5	6	1.84	0	1	1	4.54545	5.09091	1.44	0	1	1	7.5	4.5	1.2	6.8	1	1
	13.6364	6.54545	2.2	21.12	1	1	3.75	4.65	1.72	0	2	2	10.7143	4.28571	3.12	9	1	1
	13.6364	7.09091	2.96	0	1	1	3.94737	6.78947	2.12	18.84	2	4	7.5	5.7	1.48	0	1	1
	15	6.6	1.8	14.6	1	1	5.55556	7.11111	2.72	5.17455	2	4	8.33333	6.33333	1.4	7.16	1	1
	13.6364	6.54545	1.96	0	1	1	3.26087	4.82609	2.6	0	2	4	12.5	5.5	9.2	26.08	1	1
	11.5385	6	1.6	0	2	2	3.125	5.625	6.16	0	1	3	12.5	5	6	0	1	1
	12.5	6	1.48	13	1	3	4.54545	4	2.32	3.464	1	1	12.5	5	1.04	0	1	1
	13.6364	7.09091	1.28	10.08	1	1	2.94118	4.94118	1.8	0	1	1	10	8	3.6	0	3	2
	15	7.2	2	16.8	1	1	3.65854	4.97561	0.6	-3.828	2	2	10	4.8	1.24	0	1	3
	12.5	7	1.2	0	1	1	3.94737	4.42105	2.28	13.9333	1	3	11.5385	5.53846	1.36	7.08	1	1
	13.6364	7.09091	1.52	12.08	1	1	4.05405	3.40541	2	34.56	1	1	10	11.6	2	0	3	2
	12.5	7	1.96	0	1	1	4.83871	3.87097	2.64	11.94	1	1	11.5385	4.61538	3.16	16.16	1	3
	13.6364	6.54545	3	29.84	1	1	6.25	5.25	2.36	7.70857	1	1	10.7143	5.57143	2.32	0	1	1
	15	7.2	1.76	14.56	1	1	7.14286	5.14286	2.08	10.76	1	1	30	15.6	1.6	2.2	1	1
	13.6364	7.09091	2	0	1	1	6.81818	4.36364	2.08	0	1	1	7.89474	4.42105	2.44	0	1	1
	13.6364	6.54545	2	0	1	1	7.14286	5.14286	1.92	28.8	1	1	8.33333	5	0.92	7.4	1	1
	12.5	7	1.6	0	1	1	6.52174	3.91304	1.76	0	1	1	11.5385	6	2.04	5.784	1	1
	13.6364	6.54545	1.2	8.24	1	1	6.25	5.75	1.88	0	1	1	9.375	5.625	1.24	0	1	1
	13.6364	7.09091	1.16	0	1	1	6.81818	5.18182	5.32	53.72	1	1	10	5.2	2.12	24.92	1	1
	13.6364	7.09091	1.8	0	1	1	13.6364	13.0909	0.92	1.08	1	1	9.375	4.875	5.08	0	1	1
	13.6364	6.54545	1.36	0	1	1	7.5	4.8	1.84	0	1	1	10	4.8	2.04	24.84	1	1
	12.5	6	1.72	0	2	2	8.33333	4.66667	2.24	16.64	1	1	12.5	5.5	1.44	5.28	1	1
	13.6364	7.09091	2.8	28.32	1	3	8.33333	4.66667	1.44	0	1	1	11.5385	4.61538	1.48	0	1	1
	15	7.8	1.72	13.72	1	1	8.82353	4.58824	1.8	22.88	1	1	12.5	5.5	0.96	7.68	1	1
	12.5	7	0.96	0	1	1	8.33333	4.33333	2.72	0	1	1	12.5	5	1.16	0	1	1
	15	7.2	4.2	22.4	1	1	3.19149	3.82979	4.12	0	1	1	13.6364	5.45455	1.8	17.2	1	1
	13.6364	7.63636	2.4	0	1	1	2.77778	2.66667	3.12	0	1	1	12.5	5	2.64	0	1	1
	15	9.6	2.6	23	2	2	3.19149	3.19149	1.96	8.67429	1	1	12.5	6	3.16	0	1	1
	13.6364	6.54545	1.44	0	1	3	4.28571	4.97143	2.08	5.23	1	1	12.5	5.5	3.36	0	1	1
	13.6364	6.54545	2.48	0	1	1	4.54545	3.63636	2.12	17.96	1	1	13.6364	5.45455	1.76	16.28	1	1
	15	7.8	1.28	9.28	1	1	3.125	3.5	2.12	0	1	1	12.5	5.5	1.68	0	1	1
	15	8.4	2.04	0	1	1	4.28571	3.94286	2.28	5.40308	1	1	8.82353	16.2353	3.76	0	1	1
	15	7.8	2.44	0	1	1	7.5	4.8	3.92	7.92	1	1	7.89474	4.73684	4.44	0	1	1
	12.5	6.5	2.36	0	1	1	7.14286	4	1.52	0	1	1	8.33333	5.33333	1.08	9.72	1	1
	12.5	5.5	2.24	0	2	2	6	3.84	1.36	0	1	1	6.52174	6.52174	4.76	0	1	1
	11.5385	7.38462	1.56	0	1	3	6	4.8	1.32	0	2	2	6.25	6	2.44	0	1	1
	10.7143	6.85714	1.2	0	1	1	6.52174	4.17391	1.48	9.3	1	3	5.76923	3.92308	1.56	0	1	1
	12.5	6.5	1.68	7.92	1	1	6.81818	4.09091	1.92	30.08	1	1	6.81818	4.36364	1.56	6.4	1	1
	11.5385	6.92308	2.48	0	1	1	7.5	7.2	1.92	15.12	2	2	7.14286	4.57143	1.56	20.88	1	1
	12.5	6.5	2.44	24.52	1	1	7.89474	4.42105	1.8	17.76	1	3	7.5	4.8	1.08	9.88	1	1
	10.7143	6.42857	2	0	1	1	7.89474	4.42105	2.24	0	1	1	4.83871	5.41935	3.12	0	1	1
	10.7143	6.42857	2.04	0	1	1	7.89474	11.6842	2.56	0	3	2	6.25	10.75	3.56	11.9257	3	2
	11.5385	6.46154	2.52	27.48	1	1	7.5	4.5	3.08	0	1	3	10	5.6	2.52	3.85333	1	3
	11.5385	6.46154	1.16	0	1	1	7.14286	4	1.52	0	1	1	8.33333	4.66667	1.68	0	1	1
	11.5385	6.46154	1.6	0	1	1	8.82353	5.64706	1.24	4.13	1	1	6.81818	4.63636	3.04	0	1	1
	12.5	7	1.36	10.96	1	1	7.5	5.1	1.72	0	2	2	10	5.6	1.24	2.44	1	1
	11.5385	6.92308	1.8	0	1	1	7.14286	2.85714	2.44	0	1	3	9.375	4.5	1.2	0	1	1
	11.5385	6.46154	1	0	1	1	7.5	7.8	1.16	16.36	2	2	9.375	4.5	1.32	0	1	1
	11.5385	6.46154	1.4	0	1	1	7.5	3.6	2.6	0	1	3	9.375	4.875	2.36	0	1	1
	13.6364	8.18182	1.08	3.94	1	1	7.5	3.9	2.6	0	1	1	10	6	1.2	11.4	1	1
	12.5	6	2.12	0	1	1	7.89474	5.36842	1.72	24.52	1	1	8.82353	5.29412	1.92	0	1	1
	12.5	7	1.52	0	1	1	2.38095	2.09524	2.4	0	1	1	9.375	10.5	2.2	27.8	3	2
	11.5385	6.46154	1.64	0	1	1	4.54545	5.27273	5.2	9.952	1	1	11.5385	5.53846	2.56	8.8	1	3
	12.5	7	1.52	13.04	1	1	7.5	4.5	3.92	8.16615	1	1	15	5.4	3.72	14.52	1	1
	12.5	6.5	2.04	0	1	1	8.33333	5	2.36	18.2	1	1	12.5	5	1.56	0	1	1
	11.5385	6.46154	2.28	0	1	1	7.89474	4.73684	2.8	0	1	1	13.6364	6	9.68	111.76	1	1
	11.5385	10.6154	2.64	0	1	1	7.89474	5.05263	2.04	0	1	1	16.6667	5.33333	3.6	17.82	1	1
	12.5	6	3	27.96	1	1	7.5	4.5	0.44	0	1	1	16.6667	4.66667	1.48	0	1	1
	15	9	1.6	7.2	1	1	8.33333	5	1.76	12.2	1	1	13.6364	7.09091	1.32	0	2	2
	11.5385	6	2.32	0	1	1	7.14286	8.28571	1.84	0	2	2	12.5	7	4.08	0	3	4
	10.7143	6.42857	1.68	0	1	1	7.14286	5.14286	2.24	0	1	3	16.6667	6	7.56	28.56	1	3
	10.7143	7.28571	1.48	0	1	1	5.17241	5.37931	3.52	0	1	1	16.6667	4.66667	2	0	1	1
	10	6.4	2.24	0	1	1	5.17241	6.2069	2.04	0	1	1	16.6667	5.33333	0.64	0	1	1
	10	7.2	2.68	0	1	1	5.55556	6.22222	5.84	68.48	1	1	15	4.2	1.44	0	1	1
	9.375	6	2.44	0	1	1	4.6875	4.6875	2.68	0	1	1	15	4.8	1.2	0	1	1
	8.82353	6.70588	2.08	0	1	1	4.54545	4.90909	1.44	0	1	1	15	4.8	1.08	0	1	1
	9.375	7.125	2.48	30	1	1	4.28571	6	1.56	0	2	2	15	5.4	1.2	0	1	1
	10.7143	7.28571	2.2	12.28	1	1	5	5	2	5.6	1	3	15	6	2.08	0	1	1
	10.7143	6.42857	2.04	0	1	1	6.25	4.5	1.6	4	1	1	11.5385	5.53846	1.52	0	1	1
	10.7143	12.4286	0.88	0	3	2	6.52174	5.21739	2.2	36.24	1	1	12.5	5.5	2.4	25.44	1	1
	10.7143	6	2.52	0	1	3	6.52174	5.47826	1.6	0	2	2	11.5385	5.53846	1.28	0	1	1
	12.5	7	1.28	5.6	1	1	6.81818	4.90909	1.8	22.92	1	3	11.5385	5.53846	2.04	0	1	1
	13.6364	7.63636	2.04	18.32	1	1	6.81818	4.63636	1.92	0	1	1	15	4.2	4.04	15.9067	1	1
	12.5	7.5	2.2	0	1	1	5.76923	4.84615	2.16	0	1	1	12.5	5.5	2.12	0	1	1
	11.5385	7.38462	1.56	0	1	1	5.17241	4.96552	1.16	0	1	1	12.5	5	1.32	0	1	1
	11.5385	6.46154	1.6	0	1	1	4.16667	4.33333	1.16	0	1	1	13.6364	5.45455	0.88	6.16	1	1
	11.5385	6.46154	2.56	0	2	2	4.16667	5.16667	2.2	0	1	1	13.6364	4.90909	3.68	0	1	1
	12.5	7.5	2.32	23.44	1	3	4.28571	4.62857	2.2	35.8	1	1	16.6667	5.33333	1.68	7.62	1	1
	12.5	7	1.4	0	1	1	5.17241	5.37931	1.8	5.28	1	1	12.5	5.5	0.76	0	1	1
	11.5385	6	2.52	0	1	1	9.375	4.875	3.4	6.30462	1	1	15	6	1.32	5.72	1	1
	12.5	6.5	2.32	23.92	1	1	7.5	5.1	2.2	0	1	1	13.6364	5.45455	1.88	0	1	1
	12.5	7.5	1.88	0	1	1	7.5	5.4	1.48	0	1	1	15	5.4	1.28	10.08	1	1
	12.5	7.5	1.56	0	1	1	8.82353	5.29412	3.28	17.7867	1	1	13.6364	4.90909	1	0	1	1
	12.5	7	1.48	0	1	1	2.77778	4	8.64	0	1	1	13.6364	4.90909	2.84	0	1	1
	15	7.8	2.04	9.44	1	1	4.16667	4.16667	1.44	1.44	1	1	12.5	4.5	1.96	0	1	1
	13.6364	7.09091	5.8	0	1	1	5	4	1.64	4.84	1	1	10	11.2	3.32	0	3	2
	13.6364	6.54545	1.76	0	1	1	4.6875	8.0625	2.24	0	3	2	10.7143	5.14286	1.64	8.92	1	3
	15	7.8	1.16	7.96	2	2	6	9.6	3.08	7.93714	3	4	10.7143	5.57143	1.56	0	1	1
	12.5	7.5	2.04	0	1	3	5.17241	4.34483	2.2	0	1	3	13.6364	4.90909	6.2	27.0267	1	1
	12.5	7	1.72	0	1	1	5.35714	4.92857	1.24	12.44	1	1	15	5.4	5.12	52.72	1	1
	11.5385	6.92308	1.48	0	1	1	5.35714	5.35714	1.36	0	1	1	12.5	6.5	1.48	0	2	2
	11.5385	8.30769	1.64	0	1	1	7.14286	5.14286	1.88	4.52	1	1	13.6364	4.90909	4.08	43.24	1	3
	11.5385	8.30769	2.08	0	1	1	6.52174	10.9565	1.36	0	2	2	13.6364	4.90909	2.52	0	1	1
	11.5385	7.38462	2.04	0	1	1	3.75	5.7	2.76	0	1	3	13.6364	6	2.56	0	1	1
	10.7143	6	1.6	0	1	1	3.48837	5.30233	2.2	0	1	1	8.82353	4.58824	5.12	0	1	1
	10.7143	6	1.12	0	1	1	5	6.2	4.48	11.3108	1	1	8.82353	5.29412	4.16	0	1	1
	12.5	7.5	1.2	5.04	1	1	5.55556	4.66667	2.12	10.04	1	1	9.375	5.25	1.24	11.48	1	1
	11.5385	6.46154	1.68	0	1	1	5.35714	9.42857	2.44	0	2	2	6	3.84	1.4	0	1	1
	12.5	7.5	2	19.28	1	1	3.57143	3.57143	3.2	0	1	3	9.375	5.25	1.64	3.41778	1	1
	11.5385	7.38462	0.96	0	1	1	4.28571	21.6	2.16	7.96	3	2	10	4.8	3.12	41.52	1	1
	10.7143	6.85714	1.68	0	1	1	4.83871	4.25806	5.84	12.04	1	3	8.82353	4.58824	0.84	0	1	1
	11.5385	6.46154	1.96	19.12	1	1	5.76923	4.38462	2.2	9.064	1	1	11.5385	5.07692	2.44	8.68	1	1
	11.5385	6	1.24	0	1	1	5.76923	4.61538	1.16	0	1	1	10.7143	4.71429	2.72	0	1	1
	12.5	7.5	2.56	27.04	1	1	5.35714	4.5	1.2	0	1	1	12.5	7	1.36	6.88	1	1
	12.5	7	1.6	0	1	1	6.25	4.5	1.6	6.16	1	1	10	5.2	2.92	0	1	1
	13.6364	7.09091	1.92	16.88	1	1	6	4.32	2.08	0	1	1	10	6	1.12	0	1	1
	12.5	6.5	2.32	0	1	1	6.81818	5.18182	1.6	8.05333	1	1	12.5	6	2.08	8	1	1
	13.6364	7.09091	1.28	9.64	1	1	6.81818	4.90909	2.76	0	1	1	13.6364	4.90909	2.56	25.44	1	1
	11.5385	6.46154	1.96	0	1	1	6.81818	3.54545	2.44	0	1	1	10.7143	4.71429	1.04	0	1	1
	13.6364	9.27273	2.4	12.52	2	2	7.14286	5.14286	2.04	33.96	1	1	11.5385	4.61538	1.16	10.52	1	1
	12.5	7	2.44	0	1	3	7.5	4.5	1.48	16.68	1	1	11.5385	5.07692	1.32	0	1	1
	13.6364	7.63636	1.84	15.92	1	1	8.82353	4.94118	1.64	7.53333	1	1	11.5385	5.53846	3.32	0	1	1
	12.5	6.5	1.56	0	1	1	8.82353	4.58824	2.72	0	1	1	13.6364	10.9091	8.36	51.7	3	2
	13.6364	7.09091	1.8	15.88	1	1	3.94737	9.31579	7.56	0	3	2	18.75	5.25	1.8	4.46667	1	3
	11.5385	6	2.24	0	1	1	5.76923	4.61538	3.72	6.66667	1	3	18.75	5.25	2.4	0	1	1
	11.5385	5.53846	2.04	0	1	1	6	4.56	2.2	37.2	1	1	15	11.4	7	0	3	2
	13.6364	7.09091	1.68	8.28	1	1	7.89474	4.42105	2.84	9.42667	1	1	13.6364	10.3636	1.92	0	1	3
	12.5	6.5	1.44	0	2	2	8.33333	5.33333	2.24	32.48	1	1	16.6667	5.33333	2.12	8.24	1	1
	13.6364	7.09091	2.12	19.72	1	3	8.33333	4.33333	1.28	0	1	1	16.6667	4.66667	7.64	0	1	1
	12.5	6	1.04	0	1	1	8.82353	5.64706	2.6	37.96	1	1	15	6.6	1.6	0	1	1
	13.6364	6.54545	1.88	17.28	1	1	8.33333	4.66667	2.44	0	1	1	12.5	5	1.2	0	1	1
	16.6667	8.66667	1.08	3.78	1	1	8.82353	4.23529	2.48	35.12	1	1	21.4286	5.14286	2.36	5.104	1	1
	15	7.2	1.4	0	1	1	7.89474	4.73684	1.08	0	1	1	25	5	3.2	20.96	1	1
	13.6364	6.54545	2.64	0	1	1	7.5	4.5	1.44	0	1	1	16.6667	4	3.04	0	1	1
	15	7.2	1.2	8.4	1	1	8.82353	5.29412	2.16	11	1	1	18.75	4.5	1.36	10.32	1	1
	15	6.6	1.16	0	1	1	8.82353	4.58824	2.48	0	1	1	21.4286	7.71429	1.76	12.4	1	1
	15	6.6	2.12	0	1	1	8.33333	5	1.56	0	1	1	21.4286	5.14286	5.2	0	1	1
	13.6364	8.72727	1.28	0	2	2	8.33333	6	1.68	0	1	1	21.4286	6.85714	2.36	0	1	1
	15	6.6	5.12	49.92	1	3	7.5	4.8	1.08	0	1	1	18.75	6	3.56	0	2	2
	15	6.6	1.64	0	1	1	7.5	4.8	1.16	0	1	1	16.6667	5.33333	1.2	0	1	3
	15	6.6	1.76	0	1	1	8.33333	4.66667	1.16	5.84	1	1	21.4286	8.57143	0.76	2.3	1	1
	13.6364	7.63636	2.72	0	1	1	7.89474	4.10526	2.52	0	1	1	21.4286	6	5.48	0	1	1
	13.6364	7.09091	1.2	0	1	1	8.82353	5.29412	1.08	5.84	1	1	21.4286	6.85714	7.92	0	1	1
	12.5	7	1.8	0	1	1	8.33333	5.33333	1.4	0	1	1	15	6	1.28	0	1	1
	12.5	7	1.12	0	1	1	6.52174	4.69565	1.6	0	1	1	15	5.4	1	0	1	1
	12.5	7	2.2	0	1	1	9.375	5.25	2.32	5.97714	1	1	13.6364	4.90909	0.64	0	1	1
	12.5	6.5	2.32	0	1	1	7.89474	5.68421	1.28	0	1	1	15	5.4	1.32	10.92	1	1
	13.6364	7.09091	0.92	5.32	1	1	6.81818	3.54545	1.36	0	1	1	16.6667	5.33333	3.12	27.96	1	1
	13.6364	8.18182	1.4	0	1	1	7.5	20.1	1.52	11.52	3	2	15	6	1.12	0	2	2
	13.6364	7.63636	1.4	0	1	1	6.52174	5.21739	3.12	0	1	3	16.6667	5.33333	1.6	12.4	1	3
	11.5385	6.92308	0.92	0	1	1	6.25	4.5	1.48	0	1	1	18.75	5.25	1.6	11.84	1	1
	11.5385	6.92308	1.48	0	1	1	6.81818	4.63636	1.52	10.32	1	1	16.6667	6	1.96	0	1	1
	11.5385	6.92308	1.08	0	1	1	7.14286	5.14286	1.36	15.64	1	1	16.6667	6.66667	2.92	0	1	1
	11.5385	6.46154	2.24	0	1	1	6.81818	4.63636	1.24	0	1	1	13.6364	4.90909	4.12	0	1	1
	13.6364	7.63636	1.6	7.32	1	1	6.81818	4.90909	1.28	0	1	1	15	5.4	2	18.4	1	1
	13.6364	6.54545	1.36	0	1	1	6.81818	4.90909	1.24	0	1	1	8.82353	5.64706	6.72	0	1	1
	13.6364	7.09091	1.32	0	1	1	6.81818	4.63636	1.36	0	1	1	10.7143	6	1.48	5.4	1	1
	12.5	6.5	2.08	0	1	1	7.14286	4.57143	2.16	33.24	1	1	13.6364	5.45455	2.64	10.2667	1	1
	11.5385	5.53846	3	0	2	2	5.55556	16.2222	2.24	0	3	2	13.6364	5.45455	1.52	0	1	1
	13.6364	7.09091	1.08	4.38	1	3	4.28571	4.8	3.76	0	1	3	15	5.4	2.28	21.08	1	1
	13.6364	6.54545	2.24	0	1	1	3.94737	3.94737	2.44	0	1	1	12.5	6	5.16	0	1	1
	11.5385	6.46154	2.72	0	1	1	4.83871	12.1935	1.32	2.73714	3	2	16.6667	6	3.84	13.92	1	1
	12.5	6.5	2	19.28	1	1	6	12.48	4.08	10.58	3	4	8.82353	11.6471	4.76	0	3	2
	13.6364	6.54545	1.56	13	1	1	7.89474	10.4211	5	14.2467	3	4	10.7143	5.14286	1.92	4.72	1	3
	13.6364	6.54545	2.04	0	1	1	8.33333	5.33333	3.2	37.04	1	3	11.5385	6	2.4	27.36	1	1
	13.6364	7.63636	3.64	0	1	1	8.33333	5	2.48	0	1	1	8.82353	4.94118	2.2	0	1	1
	13.6364	7.63636	1.48	0	1	1	7.5	4.2	2.72	0	1	1	8.82353	7.05882	0.84	0	2	2
	12.5	6.5	2	0	1	1	7.5	4.5	2	0	3	2	6.81818	5.18182	4.6	0	1	3
	13.6364	6.54545	1.44	11.56	1	1	9.375	5.25	1.44	4.8	1	3	7.89474	5.68421	1.8	8.38667	1	1
	12.5	6.5	0.96	0	1	1	8.82353	4.94118	1.2	0	1	1	7.5	5.4	2.32	0	1	1
	11.5385	6.46154	1.56	0	1	1	8.82353	4.23529	1.88	0	1	1	9.375	7.875	1.2	3.12	1	1
	11.5385	6.46154	1.2	0	1	1	10	4.8	2.52	17.82	1	1	8.82353	4.58824	1.8	0	1	1
	12.5	7	1.44	12	1	1	7.89474	5.36842	1.6	0	1	1	10.7143	6	1.68	7.09333	1	1
	13.6364	7.63636	1.56	12.56	1	1	8.82353	4.23529	2.88	21.58	1	1	8.82353	4.94118	2.36	0	1	1
	13.6364	6.54545	2	0	1	1	7.5	5.7	5.72	0	1	1	8.33333	4.33333	2	0	1	1
	15	7.2	1.16	7.96	1	1	8.82353	14.8235	3.16	16.76	3	2	7.5	4.5	2.52	0	1	1
	15	5.4	2.36	0	1	1	10	5.2	3.84	20.04	1	3	6.81818	6.54545	1.08	0	1	1
	15	6.6	2.48	0	1	1	8.82353	6.35294	2.28	0	2	2	7.14286	6.28571	2.88	43.2	1	1
	15	6.6	1.44	0	1	1	7.89474	14.5263	1.88	0	3	4	10	4.8	1.92	4.52	1	1
	16.6667	7.33333	1.96	15.64	1	1	10	4.8	2.6	5.45	1	3	10.7143	7.28571	2.68	33.48	2	2
	15	7.2	2.2	0	1	1	10.7143	4.28571	1.36	13.68	1	1	12.5	5.5	1	2.92	1	3
	15	7.8	2.64	0	2	2	11.5385	5.07692	1.12	10.48	1	1	10	5.2	2.84	0	1	1
	13.6364	6	2	0	1	3	11.5385	4.61538	1.52	0	1	1	12.5	5.5	3.44	15.12	1	1
	15	6.6	3.44	33.44	1	1	10.7143	4.71429	1.4	0	1	1	13.6364	4.36364	4.16	45.08	1	1
	15	7.2	1.48	0	1	1	10.7143	5.57143	1.92	0	1	1	15	4.2	1.56	13.96	1	1
	13.6364	6	1.72	0	1	1	10.7143	5.57143	1.6	0	1	1	13.6364	4.36364	5.2	0	1	1
	12.5	6.5	2.12	0	1	1	10.7143	5.14286	4.04	0	1	1	15	4.8	2.68	26.28	1	1
	11.5385	7.84615	1.8	0	2	2	12.5	5.5	1.88	10.28	1	1	13.6364	4.90909	1.04	0	1	1
	12.5	7	1.68	13.68	1	3	8.82353	5.29412	2.56	0	1	1	15	6.6	0.64	3.44	1	1
	11.5385	6	1.76	0	1	1	8.33333	4.66667	1.6	0	1	1	16.6667	6	1.72	13.24	1	1
	12.5	7	1.48	13	1	1	8.82353	19.4118	1.6	19.28	3	2	13.6364	4.90909	3.88	0	1	1
	12.5	7.5	1.48	0	1	1	4.54545	12.9091	4.6	0	3	4	15	6	0.88	6.08	1	1
	12.5	7	1.36	0	1	1	4.6875	7.5	4.6	60.92	2	4	12.5	4.5	0.96	0	1	1
	13.6364	7.63636	1.64	13.52	1	1	3.06122	39.1837	3	0	1	3	13.6364	6	1.12	9.48	1	1
	15	7.2	1.48	10.68	1	1	8.82353	5.29412	19.8	23.5188	1	1	13.6364	4.36364	1.08	0	1	1
	11.5385	6.92308	2.84	0	1	1	8.82353	6	2.16	0	1	1	13.6364	4.90909	1.24	0	1	1
	10.7143	6.42857	2.24	0	1	1	8.33333	4.66667	1.4	0	1	1	13.6364	4.90909	0.56	0	1	1
	7.5	4.2	1.24	0	1	1	8.33333	6.33333	1	0	1	1	21.4286	6	0.76	1.46	1	1
	10.7143	7.28571	1.64	4.16	1	1	6.52174	5.47826	3.28	0	1	1	16.6667	5.33333	1.92	0	1	1
	12.5	6	2.72	14.96	1	1	7.14286	4.85714	2.68	22	1	1	13.6364	5.45455	5.68	0	1	1
	12.5	6.5	1.56	0	1	1	6.81818	5.45455	1.8	0	1	1	13.6364	4.90909	1.52	0	1	1
	11.5385	6.92308	3	0	1	1	6.81818	4.63636	1.8	0	1	1	15	4.8	5	51.4	1	1
	12.5	6	3.44	37.52	1	1	8.82353	5.64706	2.32	7.896	1	1	16.6667	6	0.76	4.72	1	1
	11.5385	6	2.36	0	1	1	8.33333	6.33333	4.48	0	3	2	16.6667	4.66667	2.56	0	1	1
	11.5385	5.53846	1.6	0	1	1	12.5	5	2.64	6.4	1	3	15	4.2	3.48	0	1	1
	12.5	6.5	2.84	31.16	1	1	13.6364	4.90909	4.2	46	1	1	16.6667	6	3.08	28.28	1	1
	12.5	6	1.76	0	1	1	11.5385	6	3.56	0	1	1	15	4.2	1.68	0	1	1
	13.6364	6	1.32	10.56	1	1	10.7143	7.28571	3.32	0	2	2	13.6364	4.36364	3.76	0	1	1
	12.5	7	1.88	0	1	1	11.5385	5.07692	1.72	15.24	1	3	15	4.8	1.32	11.32	1	1
	12.5	5.5	1.36	0	1	1	15	4.8	4.76	19.16	1	1	15	4.8	4.92	0	3	2
	13.6364	7.09091	2.72	27.8	1	1	15	4.8	8.36	0	1	1	15	6	3.48	0	1	3
	13.6364	7.63636	1.8	0	1	1	15	5.4	1.28	0	1	1	10.7143	5.14286	1.24	0	1	1
	13.6364	6.54545	1.24	0	2	2	15	6	0.68	0	1	1	10	6	3.24	0	1	1
	15	6.6	2.04	17.64	1	3	13.6364	4.36364	0.96	0	1	1	13.6364	6	1.56	4.2	1	1
	15	6.6	2.08	0	1	1	12.5	4.5	1.16	0	1	1	10	4.8	2.92	0	1	1
	15	6.6	1.56	0	1	1	12.5	5	1.04	0	1	1	11.5385	5.53846	0.88	3.48	1	1
	15	6.6	1.32	0	1	1	12.5	5	2.08	0	1	1	10.7143	4.28571	1.24	0	1	1
	15	7.8	2.48	0	2	2	12.5	4.5	0.88	0	1	1	8.82353	4.58824	0.92	0	1	1
	12.5	6.5	2.44	0	1	3	9.375	4.875	5.44	0	1	1	10.7143	7.28571	0.84	2.33333	1	1
	15	6.6	1.52	6.52	1	1	15	6	3.76	9.16	1	1	8.33333	4.33333	3.48	0	1	1
	13.6364	6	1.52	0	1	1	15	6	3.52	0	1	1	5.76923	5.07692	1.4	0	1	1
	12.5	6.5	2.8	0	1	1	15	6.6	2.16	0	2	2	10.7143	6.85714	2.88	5.21333	1	1
	11.5385	5.53846	1.92	0	1	1	10	5.6	1.6	0	1	3	9.375	4.125	1.08	0	1	1
	11.5385	6	2.04	0	1	1	15	4.8	1.24	2.6	1	1	11.5385	10.1538	5.12	25.4	3	2
	11.5385	6.92308	2.28	0	1	1	15	4.2	1.36	0	1	1	15	5.4	2.2	6.6	1	3
	12.5	7.5	1.4	11	1	1	16.6667	4.66667	1.68	14.28	1	1	15	6.6	1.2	0	1	1
	13.6364	7.09091	1.52	11.64	1	1	13.6364	6	3.76	0	1	1	13.6364	4.36364	0.96	0	1	1
	10	6.8	1.92	0	1	1	10.7143	15.8571	2.52	0	3	2	15	6	1.08	8.68	1	1
	10	7.6	1.76	0	1	1	9.375	4.5	3.08	0	1	3	15	6	1.68	0	1	1
	9.375	6.375	1.76	0	1	1	13.6364	5.45455	8.12	24.928	1	1	16.6667	4.66667	2.36	20	1	1
	10	6.8	1.64	16.04	1	1	12.5	4.5	1.8	0	1	1	12.5	4.5	0.68	0	1	1
	10	6	1.64	0	1	1	10.7143	8.57143	1.84	0	2	2	12.5	7	1.48	0	2	2
	10.7143	6.85714	2.36	27	1	1	11.5385	15.2308	1.28	7.52	3	4	10.7143	4.71429	3.12	0	1	3
	10.7143	6.42857	2.2	0	1	1	12.5	18.5	1.96	9.64	3	4	13.6364	4.36364	2	7.72	1	1
	10.7143	6.85714	1.96	0	1	1	8.33333	7	3.08	0	1	3	15	5.4	2.76	27.16	1	1
	11.5385	7.38462	1.36	10.72	1	1	7.5	4.2	4.08	0	1	1	16.6667	4.66667	1	6.76	1	1
	10.7143	6	1.8	0	1	1	10.7143	4.71429	2.64	7.49333	1	1	15	6	4.76	0	1	1
	10.7143	6.85714	2.12	0	1	1	11.5385	4.61538	2.08	23.4	1	1	15	5.4	1.12	0	1	1
	10	6	2.24	0	1	1	12.5	5	1.24	11.32	1	1	12.5	4	9.84	0	1	1
	12.5	7.5	1.96	7.4	1	1	12.5	12	3.48	0	3	2	10.7143	4.71429	2.48	0	1	1
	11.5385	6.46154	1.48	0	1	1	11.5385	6	1.4	0	1	3	12.5	5	3.4	21.16	1	1
	10	5.6	1.08	0	1	1	10.7143	6.42857	0.84	0	1	1	13.6364	6.54545	0.84	5.68	2	2
	10	6.8	1.12	0	1	1	7.89474	6.94737	1.48	0	3	2	10.7143	4.28571	1.48	0	1	3
	6	1.2	2.04	0	1	1	8.33333	3.66667	1.96	21.4	1	3	9.375	18	1.92	0	3	2
	8.82353	6.35294	2.36	6.95	1	1	8.33333	9.66667	0.76	0	2	2	15	4.2	3.2	5.33333	1	3
	9.375	7.125	1.6	15.68	1	1	7.14286	4.85714	2.36	0	1	3	10	4.4	0.36	0	1	1
	4.83871	5.22581	3.08	0	1	1	9.375	7.125	2.6	8.744	2	2	10.7143	12.4286	1.68	19.04	3	2
	3.48837	2.51163	0.76	0	1	1	9.375	10.875	2.6	0	3	4	10.7143	4.28571	2.08	0	1	3
	7.89474	6.94737	2	3.01333	1	1	8.33333	5.33333	3.36	0	1	3	10.7143	5.57143	0.84	0	1	1
	8.82353	6.70588	1.64	8.1	1	1	7.5	5.1	4.52	0	1	1	10.7143	5.57143	1.24	0	1	1
	7.89474	5.68421	2.04	0	1	1	15	4.8	10.72	20.76	1	1	10	4.8	1.68	0	1	1
	7.89474	6.31579	1.72	0	1	1	15	5.4	3.08	0	1	1	10.7143	5.57143	2.88	36.48	1	1
	9.375	7.5	1.56	5.61333	1	1	12.5	5.5	4.04	0	1	1	15	4.8	1.32	3.32	1	1
	8.33333	6.33333	2.32	0	1	1	15	4.2	2.96	15.56	1	1	13.6364	5.45455	0.84	0	1	1
	8.82353	6.35294	3.04	41.8	1	1	16.6667	4.66667	4.16	39.08	1	1	12.5	4	1.56	0	1	1
	8.33333	6.66667	1.36	0	1	1	11.5385	6	3.76	0	1	1	11.5385	10.6154	5.68	0	3	2
	9.375	6	2.6	17	1	1	10	7.6	1.84	0	2	2	15	6.6	1.56	3.69333	1	3
	10	6	1.4	12.8	1	1	10.7143	5.14286	2.32	24.16	1	3	13.6364	5.45455	1.44	0	1	1
	8.82353	5.64706	1.92	0	1	1	12.5	13.5	2.16	12.24	3	2	15	6	7.44	77.84	2	2
	8.33333	7	3.04	0	1	1	7.89474	6.94737	3	0	2	4	13.6364	4.36364	1.52	0	1	3
	8.82353	7.05882	1.88	19.56	1	1	4.41176	5.64706	3.64	0	1	3	11.5385	5.53846	4.32	0	1	1
	8.33333	5.66667	1.52	0	1	1	8.33333	4.66667	1.12	0.94	1	1	12.5	4.5	1.6	15.04	1	1
	10	6.8	1.24	4.04	1	1	7.89474	4.10526	3.28	0	1	1	13.6364	4.90909	0.92	7.08	1	1
	10	7.2	2.48	0	1	1	8.33333	5	0.88	7.36	1	1	10	5.2	1.68	0	1	1
	10.7143	7.28571	2.12	21.72	1	1	18.75	5.25	6.24	10.752	1	1	10	6	1.92	0	1	1
	10	6	1.72	0	1	1	13.6364	5.45455	2.64	0	1	1	8.82353	7.41176	3.44	0	1	1
	10	6.8	1.92	0	1	1	13.6364	4.36364	2.48	0	1	1	11.5385	6.92308	2.04	5.94	1	1
	10.7143	7.28571	3.08	36.68	1	1	12.5	5	3.44	0	1	1	7.5	5.4	1.28	0	1	1
	10	6.8	1.72	0	1	1	11.5385	4.61538	1.12	0	1	1	7.89474	4.42105	1.16	9.52	1	1
	10	6.8	2.12	0	1	1	12.5	5.5	1.68	17.04	1	1	7.89474	5.36842	4.92	0	1	1
	10.7143	6.42857	1.64	15.08	1	1	13.6364	6.54545	1.64	14.84	1	1	4.28571	5.14286	4	0	1	1
	10.7143	6	3.08	0	1	1	10.7143	5.14286	0.84	0	1	1	4.83871	4.64516	2.24	10.3	1	1
	11.5385	6	1.64	15.68	1	1	12.5	4	3.36	20.64	1	1	6.52174	4.17391	3.08	9.175	1	1
	10.7143	5.14286	1.44	0	1	1	13.6364	7.09091	3.84	42.56	2	2	7.14286	4.85714	1.6	11.68	1	1
	11.5385	6.46154	0.88	6.08	1	1	13.6364	4.36364	2.24	0	1	3	9.375	5.25	5.88	22.52	1	1
	11.5385	6.46154	2.08	0	1	1	12.5	4	3.8	0	1	1	9.375	4.875	2.4	0	1	1
	12.5	7.5	2.84	30.2	1	1	13.6364	4.90909	1.84	18.56	1	1	9.375	4.875	4.48	0	1	1
	10.7143	6.42857	1.96	0	1	1	15	4.8	1.72	15.32	1	1	9.375	4.5	1.04	0	1	1
	10.7143	6.85714	1.88	0	1	1	13.6364	4.90909	1.56	0	1	1	8.33333	3.66667	1.48	0	1	1
	10.7143	5.57143	1.4	0	1	1	13.6364	4.36364	1.32	0	1	1	13.6364	5.45455	3.36	7.94857	1	1
	11.5385	6	1.16	9.48	1	1	16.6667	8.66667	0.56	1.64	1	1	12.5	4.5	1.44	0	1	1
	10.7143	6.85714	1.76	0	1	1	13.6364	4.36364	1.32	0	1	1	11.5385	5.53846	2	0	1	1
	10.7143	6.42857	1.6	0	1	1	12.5	5	1.12	0	1	1	11.5385	6.92308	3.56	0	1	1
	10.7143	7.28571	2.12	0	1	1	15	10.8	1.44	6.64	3	2	13.6364	5.45455	1.68	7.62	2	2
	8.82353	6.70588	4.24	0	1	1	13.6364	4.90909	1.88	0	1	3	15	4.8	1.36	10.96	1	3
	9.375	6.75	2.32	27.28	1	1	15	4.8	1.44	12.24	1	1	12.5	4	1.84	0	1	1
	10	6.8	1.56	14.16	1	1	15	4.8	2.4	0	1	1	10.7143	4.28571	0.8	0	1	1
	21.4286	18.8571	1.92	3.005	1	1	15	4.2	1.6	0	1	1	13.6364	4.90909	0.96	3.01333	1	1
	10.7143	6.85714	2	0	1	1	16.6667	4.66667	2.88	26.28	1	1	12.5	5	1.12	0	1	1
	11.5385	6.92308	2.04	20.24	1	1	21.4286	7.71429	4.4	18.82	2	2	15	6	1	4	1	1
	11.5385	6.46154	2	0	1	1	18.75	6.75	3.8	0	2	4	16.6667	6.66667	1.76	14	1	1
	12.5	6	1.44	12	1	1	15	4.8	5.88	0	1	3	12.5	5.5	1.12	0	1	1
	10	6	2.24	0	1	1	16.6667	4.66667	1.32	10.32	1	1	13.6364	4.36364	1.12	8.6	1	1
	10.7143	6	1.8	18.6	1	1	18.75	4.5	3.04	25.12	1	1	16.6667	5.33333	2.72	13.52	1	1
	10	5.2	1.96	0	1	1	15	4.8	2.24	0	1	1	10.7143	12	2.4	0	3	2
	10.7143	6.42857	1.4	13.72	1	1	15	4.8	1.36	0	1	1	13.6364	5.45455	1.92	4.85333	1	3
	10.7143	6	1.88	0	1	1	12.5	9.5	4.08	0	3	2	15	6	1.32	10.52	1	1
	10.7143	6	1.72	0	1	1	12.5	5	1.04	0	1	3	12.5	7.5	2.04	0	3	2
	11.5385	6.46154	1.52	14	1	1	15	5.4	1.64	7.84	1	1	15	5.4	5.16	27.96	1	3
	12.5	6.5	1.76	16.16	1	1	16.6667	5.33333	3.08	27.56	1	1	12.5	5	1.56	0	1	1
	12.5	7	1.2	0	1	1	16.6667	6.66667	1	0	1	1	15	5.4	3.36	18.16	1	1
	11.5385	6	1.56	0	1	1	13.6364	10.9091	2.04	0	3	2	13.6364	3.27273	2.92	0	1	1
	9.375	5.25	1	0	1	1	16.6667	4.66667	2.84	12.02	1	3	18.75	6.75	1.92	6.4	1	1
	10.7143	6	1.76	10.16	1	1	15	19.8	3.72	0	3	2	16.6667	18.6667	13.36	0	3	2
	11.5385	6.46154	1.88	19.04	1	1	16.6667	6.66667	3.4	22.12	2	4	4.6875	1.125	3.6	0	1	3
	11.5385	6.92308	2	0	1	1	16.6667	4	2.24	0	1	3	15	4.2	1.68	2.33455	1	1
	11.5385	6.46154	2.68	0	1	1	16.6667	4.66667	3.36	0	1	1	13.6364	13.6364	3	0	3	2
	11.5385	5.53846	2.16	0	1	1	16.6667	4.66667	3.8	0	1	1	15	4.8	5.76	53.36	1	3
	10.7143	5.57143	1.68	0	1	1	15	4.2	3.6	0	1	1	16.6667	6.66667	1.04	7.52	1	1
	10.7143	6.42857	1.56	0	1	1	15	4.2	2.44	0	1	1	10.7143	4.28571	0.88	0	1	1
	13.6364	11.4545	1.56	5.08	2	2	7.5	3	1.56	0	1	1	12.5	4.5	1.44	7.68	1	1
	12.5	7	1.8	0	1	3	13.6364	4.90909	1.76	3.42222	1	1	13.6364	13.6364	2.12	21.48	3	2
	11.5385	6.46154	1.92	0	1	1	15	4.8	5.44	56.24	1	1	13.6364	5.45455	2.32	0	1	3
	11.5385	6.92308	1.4	0	1	1	15	4.2	3.96	0	1	1	15	4.8	5.56	57.16	1	1
	11.5385	6.92308	1.48	0	1	1	15	5.4	1.24	0	1	1	15	6.6	2.36	0	1	1
	11.5385	6.92308	1.08	0	1	1	13.6364	4.36364	0.72	0	1	1	15	6	0.32	0	1	1
	10	6	2.28	0	1	1	15	5.4	6.4	67.2	1	1	15	5.4	1.32	0	1	1
	10.7143	6.42857	1.68	16.8	1	1	15	5.4	2.48	0	1	1	16.6667	5.33333	1.32	9.96	1	1
	10	6.8	1.64	0	1	1	16.6667	4.66667	3.16	28.36	1	1	16.6667	6	3.04	0	2	2
	10	6.4	2.64	0	1	1	16.6667	5.33333	1.12	0	1	1	15	4.8	1.88	0	1	3
	11.5385	6.46154	2.16	12.04	1	1	15	6.6	2.4	0	2	2	12.5	5	0.24	0	1	1
	10	6	1.96	0	1	1	15	4.8	1.16	0	1	3	13.6364	4.36364	1.12	9.04	1	1
	10.7143	6	1.64	16.2	1	1	15	5.4	4.72	0	1	1	12.5	14.5	4.4	0	3	2
	11.5385	6.92308	1.04	7.28	1	1	15	4.8	1.88	0	1	1	15	5.4	3.92	17.72	1	3
	11.5385	6	2	0	1	1	18.75	3.75	4.56	21.52	1	1	15	5.4	3.08	0	1	1
	10.7143	6.42857	1.6	0	1	1	13.6364	4.36364	4.44	0	1	1	13.6364	5.45455	1.08	0	1	1
	10.7143	6.85714	2.6	0	1	1	16.6667	4.66667	6.08	32	1	1	13.6364	6	2.8	0	1	1
	10.7143	7.28571	1.24	0	1	1	9.375	7.875	12.96	0	3	2	15	4.8	1.16	8.36	1	1
	11.5385	6.92308	2.52	26.44	1	1	13.6364	5.45455	2.04	4.68	1	3	12.5	5.5	2.36	0	1	1
	11.5385	6.92308	1.32	0	1	1	18.75	5.25	2.56	8.32	1	1	11.5385	5.07692	1.2	0	1	1
	12.5	7.5	2.56	26.08	1	1	15	4.8	5.48	0	1	1	12.5	5	2.24	23.84	1	1
	13.6364	7.09091	1.68	13.56	1	1	12.5	6.5	1.68	0	2	2	15	4.2	1.76	8.56	1	1
	13.6364	6	1.68	0	1	1	13.6364	4.36364	1.48	12.04	1	3	9.375	8.625	0.84	0	3	2
	12.5	6.5	2.2	0	1	1	7.5	5.7	2.48	0	3	2	10	5.6	1.6	11.8	1	3
	12.5	7	2.04	0	1	1	13.6364	7.63636	4.84	9.82667	1	3	11.5385	6	1.84	10.16	1	1
	12.5	7	2.08	0	1	1	15	9.6	8.2	84.6	3	2	13.6364	5.45455	1.16	4.68	1	1
	12.5	6.5	1.8	0	1	1	13.6364	4.36364	1.6	0	1	3	10.7143	5.57143	0.76	0	1	1
	12.5	6.5	1.6	0	1	1	18.75	5.25	2.24	7.36	1	1	11.5385	6	2.56	29.08	1	1
	10	7.2	1.8	0	1	1	18.75	4.5	1.6	0	1	1	13.6364	5.45455	1.64	7.8	1	1
	16.6667	11.3333	1.08	1.62	1	1	16.6667	5.33333	2.08	0	1	1	13.6364	4.90909	1.84	0	1	1
	12.5	7	2.08	0	1	1	13.6364	8.72727	1.48	0	2	2	15	5.4	1.52	13.12	1	1
	12.5	7	2.28	0	1	1	12.5	5.5	1.4	0	1	3	11.5385	4.61538	4.24	0	1	1
	12.5	6	1.88	0	1	1	11.5385	4.61538	2.2	0	1	1	10.7143	5.14286	0.96	0	1	1
	13.6364	7.09091	2.52	24.96	1	1	13.6364	10.3636	2.04	11.06	2	2	10.7143	4.71429	0.84	0	1	1
	15	7.2	1.8	14.6	1	1	13.6364	5.45455	1.16	0	1	3	11.5385	4.61538	1.12	9.96	1	1
	11.5385	6	2.36	0	1	1	15	5.4	2.32	21.52	1	1	12.5	5	2.24	24.32	1	1
	11.5385	6	2.44	0	1	1	13.6364	6.54545	2.08	0	2	2	11.5385	5.07692	0.64	0	1	1
	13.6364	7.09091	1.64	7.8	1	1	12.5	6	1.56	0	1	3	11.5385	6	2.36	0	1	1
	12.5	6.5	1.92	0	1	1	12.5	5	0.88	0	1	1	11.5385	4.61538	1.8	0	1	1
	13.6364	6.54545	1.64	13.96	1	1	13.6364	3.81818	3.88	42.16	1	1	10.7143	9.42857	2.28	0	3	2
	13.6364	6.54545	1.2	0	1	1	12.5	6	3.28	0	2	2	11.5385	4.61538	1.64	11.52	1	3
	11.5385	6.92308	2.68	0	1	1	13.6364	4.36364	2.76	27.84	1	3	11.5385	4.15385	1.24	0	1	1
	11.5385	6.46154	2.24	0	1	1	15	5.4	1.68	15.28	1	1	13.6364	10.9091	5.04	30.78	2	2
	10.7143	6.42857	1.8	0	1	1	15	4.8	1.32	0	1	1	10.7143	4.71429	0.92	0	1	3
	6.25	5.5	2.32	0	1	1	12.5	5	3.48	0	1	1	11.5385	5.07692	2.36	27.32	1	1
	6.81818	6.27273	1.12	3.76	1	1	8.33333	5	0.96	0	1	1	11.5385	4.15385	10.52	0	1	1
	5.76923	5.53846	0.96	0	1	1	7.89474	5.05263	1.16	0	1	1	18.75	6.75	2.44	5.768	1	1
	6.25	6	1.08	2.52	1	1	10.7143	4.71429	2.12	6.264	1	1	13.6364	4.90909	0.8	0	1	1
	7.14286	7.14286	1.48	5.12	1	1	12.5	5	1	4.36	1	1	15	4.8	7.92	83.52	1	1
	8.33333	7.33333	1.76	6.32	1	1	10	5.6	1.56	0	1	1	15	4.8	0.92	0	1	1
	8.82353	6.70588	1.8	17.44	1	1	8.82353	4.58824	2.52	0	1	1	15	4.8	1.2	0	1	1
	8.82353	6.35294	1.12	0	1	1	9.375	8.625	0.84	5.96	2	2	12.5	5	11	0	1	1
	9.375	6	3.6	49.68	1	1	7.14286	5.14286	2.04	0	1	3	13.6364	5.45455	1.44	12.88	1	1
	10.7143	6	1.72	9.28	1	1	6.81818	5.45455	1.72	0	1	1	13.6364	4.36364	1.48	0	1	1
	11.5385	6.92308	2.48	27.44	1	1	7.14286	5.14286	1.92	25.44	1	1	11.5385	4.15385	1.96	0	1	1
	12.5	7	1.8	16.2	1	1	7.89474	10.4211	1.48	8.7	2	2	11.5385	10.1538	4	0	3	2
	10	6	2.12	0	1	1	6.52174	6	2.36	0	2	4	12.5	4.5	1.4	7.64	1	3
	10.7143	6.42857	1.64	16.2	1	1	5.76923	6	2.28	0	2	4	12.5	5	0.84	0	1	1
	10	5.6	2.16	0	1	1	5.55556	4	2.16	0	1	3	12.5	5.5	1.04	0	1	1
	11.5385	6.46154	1.72	9.26	1	1	6.52174	4.95652	1.44	5.58	1	1	12.5	5.5	1.4	0	1	1
	13.6364	6.54545	2.08	10.44	1	1	7.5	5.1	2	10.2667	1	1	15	6.6	1.84	8.84	1	1
	16.6667	8.66667	1.92	8.4	1	1	6.81818	6	2.36	0	2	2	10.7143	4.71429	1.84	0	1	1
	12.5	6	1.36	0	1	1	13.6364	6	4.32	7.76	2	4	13.6364	5.45455	1.6	5.85333	1	1
	13.6364	6.54545	1.08	7.68	1	1	13.6364	5.45455	2.4	0	1	3	13.6364	5.45455	1.72	0	1	1
	13.6364	6.54545	1.24	0	1	1	12.5	5.5	0.88	0	1	1	15	4.2	1.84	16.24	1	1
	11.5385	6.46154	1.88	0	1	1	13.6364	5.45455	5.48	60.92	1	1	9.375	5.625	2.08	0	1	1
	12.5	6.5	1.12	7.84	1	1	12.5	4.5	1.52	0	1	1	11.5385	5.07692	4.32	20.44	1	1
	12.5	6.5	2.2	0	1	1	12.5	4.5	4.2	0	1	1	15	4.8	1.08	3.21333	1	1
	11.5385	6	1.6	0	1	1	13.6364	6	1.96	19.56	1	1	10.7143	4.71429	1.12	0	1	1
	11.5385	6.46154	1.16	0	1	1	13.6364	4.90909	16.56	0	1	1	11.5385	5.07692	1.64	17.24	1	1
	10.7143	6.42857	1.44	0	1	1	15	5.4	3	29.4	1	1	12.5	4.5	2.52	27.48	1	1
	10.7143	6.85714	1.6	0	1	1	18.75	5.25	1.6	6.56	1	1	10.7143	5.14286	2.8	0	1	1
	9.375	6	1.24	0	1	1	16.6667	15.3333	0.6	0	3	2	12.5	5	1.2	5.52	1	1
	9.375	7.125	1.12	0	1	1	15	4.2	2.04	0	1	3	11.5385	4.15385	3.04	0	1	1
	7.89474	6	1.44	0	2	2	18.75	4.5	8.48	41.28	1	1	10.7143	4.71429	1	0	1	1
	9.375	6.75	1.32	4.30667	1	3	21.4286	4.28571	2.16	15.6	1	1	10	4.8	2.28	0	1	1
	10.7143	6	1.8	9.36	1	1	18.75	4.5	4.48	0	1	1	12.5	6.5	1.2	4.08	1	1
	11.5385	6.92308	2.24	24.08	2	2	16.6667	5.33333	2.24	0	1	1	11.5385	5.07692	1.48	0	1	1
	12.5	6.5	4.28	48.44	1	3	16.6667	4.66667	1.24	0	1	1	9.375	5.25	0.96	0	1	1
	11.5385	6	1.48	0	1	1	18.75	6.75	1.52	11.44	1	1	10	4.4	1.2	10.8	1	1
	11.5385	6	2.32	0	1	1	18.75	4.5	2.4	0	1	1	10	5.2	1.04	0	1	1
	10.7143	6	2.4	0	1	1	15	4.2	10.12	0	1	1	10	5.2	0.96	0	1	1
	10.7143	6.85714	1.52	0	1	1	18.75	6	1.92	8.48	1	1	8.33333	4.66667	0.88	0	1	1
	8.33333	13.6667	3.96	0	3	2	16.6667	4.66667	8.28	0	1	1	9.375	4.125	1	4.52	1	1
	8.82353	6.35294	2.44	16.04	1	3	18.75	5.25	0.8	4.96	1	1	11.5385	4.15385	0.84	2.57333	1	1
	8.33333	6	1.8	0	1	1	12.5	16	4.68	0	3	2	8.82353	6	0.84	0	2	2
	8.33333	7	1.64	0	1	1	12.5	4.5	1.76	0	1	3	9.375	4.875	1	6.12	1	3
	7.14286	5.71429	1.72	0	1	1	13.6364	4.90909	0.96	7.56	1	1	15	6.6	1.24	2.44	1	1
	8.33333	5.66667	2.36	11.72	1	1	15	4.8	3.64	36.44	1	1	15	5.4	2.32	0	1	1
	8.82353	6.35294	2.16	27.32	1	1	15	5.4	1.72	0	1	1	15	6	2.84	0	1	1
	8.82353	7.05882	2.16	0	1	1	15	6.6	1.44	0	2	2	11.5385	5.07692	1.24	0	1	1
	7.89474	4.73684	2.08	0	1	1	15	5.4	0.68	0	1	3	12.5	5.5	3.88	45.16	1	1
	7.89474	6.31579	1.44	0	1	1	16.6667	4.66667	4.96	46.36	1	1	10	4.8	1.76	0	1	1
	8.82353	6.35294	1.44	6.88	1	1	13.6364	5.45455	7	0	1	1	10.7143	4.71429	1.16	10.68	1	1
	7.5	5.4	1.16	0	1	1	13.6364	4.90909	0.92	0	1	1	10	6.4	1.36	0	1	1
	8.82353	6.70588	2.04	9.52	1	1	13.6364	5.45455	2.28	0	2	2	9.375	12.375	5.68	0	3	2
	9.375	5.625	1.28	9.6	1	1	13.6364	4.36364	3.24	0	1	3	10.7143	5.14286	2.08	7.4	1	3
	9.375	6.75	1.4	0	1	1	15	4.8	2.16	20.56	1	1	10.7143	6	2.16	0	1	1
	10	6.8	1.64	15.44	1	1	15	4.8	2.56	0	1	1	9.375	10.125	1.08	0	3	2
	10	6.4	1.84	0	1	1	12.5	6.5	8.6	0	3	2	8.33333	4.66667	3.92	0	1	3
	10	6.4	1.36	0	1	1	15	4.8	5.88	32.68	1	3	10	5.6	1.28	4.88	1	1
	8.82353	6.35294	1.68	0	1	1	13.6364	3.81818	2.32	0	1	1	11.5385	4.61538	1.04	4.16	1	1
	8.33333	7	1.56	0	1	1	13.6364	4.36364	0.88	0	1	1	9.375	4.125	1.28	0	1	1
	7.5	6	1.56	0	1	1	15	4.8	1.2	10	1	1	11.5385	4.61538	2.68	12.3867	1	1
	7.89474	6.63158	1.32	11.2	1	1	12.5	5	2.16	0	1	1	11.5385	4.15385	1.04	0	1	1
	7.89474	6.63158	1.4	0	1	1	18.75	4.5	7.48	21.64	1	1	16.6667	5.33333	3	8.94	1	1
	8.82353	7.41176	2.04	12.24	1	1	21.4286	5.14286	3.08	22.96	1	1	13.6364	4.36364	0.68	0	1	1
	10	6.8	3.24	21.24	1	1	18.75	4.5	1.32	0	1	1	15	4.8	2.16	20.56	1	1
	10.7143	6	2.64	30.08	1	1	18.75	5.25	2.92	0	1	1	13.6364	5.45455	16.84	0	1	1
	12.5	7	2.92	17.08	1	1	18.75	5.25	3.84	0	1	1	15	4.8	1.96	17.56	1	1
	12.5	7	2.32	0	1	1	12.5	4.5	1.68	0	1	1	11.5385	5.53846	5.24	0	2	2
	9.375	4.875	1.72	0	1	1	15	20.4	0.76	2.76	3	2	13.6364	6.54545	2.68	14.78	1	3
	9.375	5.25	1.44	0	2	2	16.6667	6	5.72	44.96	1	3	13.6364	6	2.92	0	1	1
	10.7143	6.85714	1.32	6.64	1	3	16.6667	4.66667	4.32	0	1	1	12.5	5.5	1.52	0	1	1
	10.7143	6.85714	1.64	0	1	1	18.75	5.25	3.36	28	1	1	12.5	5.5	2.56	0	1	1
	11.5385	6.92308	1.08	6.8	1	1	18.75	5.25	1.28	0	1	1	12.5	18.5	1.6	0	3	2
	12.5	6.5	1.64	14.12	1	1	16.6667	4.66667	7.28	0	1	1	16.6667	6.66667	2.72	6.44	1	3
	12.5	8.5	2.44	0	1	1	16.6667	4.66667	4.28	0	1	1	11.5385	17.0769	5.84	0	3	2
	9.375	5.625	1.72	0	2	2	18.75	4.5	2.08	16.48	1	1	15	5.4	2.96	7.89333	1	3
	10	6.8	0.84	4.44	1	3	16.6667	4.66667	1.92	0	1	1	18.75	6.75	2.36	10.36	1	1
	11.5385	6.92308	1.8	9.08	1	1	16.6667	4	3.28	0	1	1	13.6364	4.90909	1.52	0	1	1
	10.7143	6.42857	1.2	0	1	1	18.75	12.75	4.36	37.32	3	2	15	6.6	2.76	26.76	1	1
	10	6.8	1.16	0	1	1	18.75	5.25	2.04	0	1	3	11.5385	8.30769	7.72	0	1	1
	10.7143	6	2.08	21.68	1	1	18.75	6	2.36	0	2	2	15	6	1.24	2.97333	1	1
	9.375	6.75	1.04	0	1	1	18.75	5.25	5.2	0	2	4	15	6.6	3.04	0	1	1
	8.82353	6.35294	2	0	1	1	15	6	6.12	0	2	4	12.5	5.5	1.36	0	1	1
	8.82353	6	2.68	0	1	1	18.75	5.25	4.04	18.6	1	3	15	5.4	2.36	11.96	1	1
	8.82353	6	2.64	0	1	1	18.75	5.25	2.32	0	1	1	13.6364	4.90909	3.84	0	1	1
	7.89474	5.68421	1.8	0	1	1	18.75	5.25	2	0	1	1	13.6364	4.90909	0.88	0	1	1
	8.82353	6	2.24	15.16	1	1	16.6667	4.66667	0.8	0	1	1	13.6364	5.45455	1.36	0	1	1
	8.82353	6.35294	1.8	0	1	1	18.75	4.5	3.28	27.28	1	1	12.5	5	1.36	0	1	1
	8.33333	6	1.48	0	1	1	18.75	4.5	1.4	0	1	1	13.6364	5.45455	3.8	41.2	1	1
	8.82353	6	1.92	22.32	1	1	16.6667	4.66667	6.32	0	1	1	10.7143	6.85714	4	0	3	2
	9.375	7.125	1.64	17	2	2	18.75	4.5	1.76	13.6	1	1	11.5385	4.15385	1.6	14.08	1	3
	10	6	1.68	15.48	1	3	16.6667	4	1.76	0	1	1	11.5385	4.15385	3.56	0	1	1
	8.82353	5.64706	3.16	0	1	1	16.6667	4	0.84	0	1	1	13.6364	5.45455	1.16	5.56	1	1
	10.7143	6.85714	1.6	6.08	1	1	21.4286	5.14286	3.48	14.82	1	1	13.6364	4.90909	7.8	0	1	1
	7.14286	5.71429	1.44	0	1	1	13.6364	4.36364	8.24	0	1	1	13.6364	5.45455	1.52	0	1	1
	6.81818	6.27273	1.28	0	1	1	11.5385	4.61538	2.48	0	1	1	13.6364	5.45455	1.52	0	1	1
	7.5	6.6	2.04	13.24	2	2	12.5	4.5	1.32	12.36	1	1	13.6364	4.36364	3.84	0	1	1
	5.55556	4.44444	1.52	0	1	3	13.6364	5.45455	2.16	21.96	1	1	15	6	1.56	13.96	1	1
	7.89474	6	2	4.85	1	1	13.6364	4.90909	1.56	0	1	1	15	5.4	1.96	0	1	1
	8.33333	7.33333	1.28	10.64	2	2	16.6667	9.33333	4.88	25.22	2	2	15	5.4	3.16	0	1	1
	8.33333	6	1.88	0	1	3	16.6667	4.66667	3.48	0	1	3	13.6364	4.36364	2.6	0	1	1
	10	6.8	2.28	10.08	1	1	16.6667	4.66667	1.52	0	1	1	11.5385	5.07692	1.12	0	1	1
	10.7143	6.85714	2.08	21.68	1	1	16.6667	4	0.56	0	1	1	12.5	4.5	1.04	8.24	1	1
	10.7143	6.42857	1.6	0	1	1	16.6667	4.66667	1.48	0	1	1	13.6364	5.45455	3.64	39.72	1	1
	11.5385	6.46154	2.92	33.08	1	1	16.6667	5.33333	3.2	0	1	1	11.5385	4.61538	1.76	0	1	1
	12.5	5.5	3.08	33.32	1	1	15	4.2	1.76	0	1	1	10	4.4	0.76	0	1	1
	12.5	6	2.76	0	1	1	16.6667	5.33333	1.8	15.48	1	1	12.5	5	1.12	3.84	1	1
	12.5	5.5	2.12	0	1	1	15	4.8	1.36	0	1	1	9.375	11.25	1.88	0	3	2
	11.5385	6.92308	3.12	0	1	1	7.5	3.3	1.16	0	2	2	11.5385	6	4	16.1333	1	3
	8.33333	5.66667	1.44	0	1	1	12.5	5.5	1.08	2.04	1	3	11.5385	6.46154	1.56	0	1	1
	8.82353	6	0.84	3.56	1	1	15	4.8	2.04	10.04	1	1	10	4.8	1.92	0	1	1
	9.375	6.375	1.84	20.4	1	1	15	5.4	1.64	0	1	1	8.33333	4.66667	1.52	0	1	1
	10	4.8	1.96	21.16	1	1	11.5385	4.61538	4.8	0	1	1	10	5.2	3.52	18.32	1	1
	10	5.6	2.16	0	1	1	8.82353	5.29412	0.92	0	1	1	12.5	5	2	7.92	1	1
	11.5385	6.46154	1.4	6.86	1	1	10	4.8	6.92	54.32	1	1	9.375	5.25	1.68	0	1	1
	11.5385	6	1.68	0	1	1	6.81818	6.27273	2.44	0	2	2	9.375	4.875	1.44	0	1	1
	11.5385	6.92308	2.96	0	1	1	8.33333	4.66667	1.56	4.44	1	3	10.7143	4.71429	0.96	4.04	1	1
	12.5	6.5	1.4	11	1	1	10	5.6	1.8	8	1	1	10.7143	6	3.16	0	1	1
	12.5	7.5	2.72	0	1	1	9.375	4.5	1.36	0	1	1	9.375	5.625	1.12	0	1	1
	12.5	5.5	1.68	0	1	1	15	4.2	4.04	9.97333	1	1	11.5385	6	1.4	4.86667	1	1
	13.6364	7.09091	1.96	18.68	1	1	10.7143	10.2857	2.52	0	3	2	8.82353	5.29412	3.04	0	1	1
	11.5385	6	2.08	0	1	1	16.6667	4.66667	2.56	5.44	1	3	11.5385	4.61538	2.92	10.46	1	1
	12.5	6.5	1.8	17.16	1	1	15	4.8	1.96	0	1	1	7.89474	11.3684	1.72	0	1	1
	12.5	6	1.04	0	1	1	12.5	4	2.04	0	1	1	7.89474	5.68421	2.04	0	1	1
	13.6364	6	2.2	21.12	1	1	15	5.4	1.56	7.76	1	1	10	4.8	1.88	6.23	1	1
	13.6364	7.09091	2	0	1	1	15	4.8	1.6	0	1	1	10	5.6	1.8	0	1	1
	10.7143	5.57143	1.76	0	2	2	16.6667	5.33333	2.84	25.52	1	1	10	4.8	1.88	0	1	1
	11.5385	6	1.36	12.28	2	4	16.6667	4.66667	0.88	0	1	1	10	5.2	3.04	0	1	1
	11.5385	6	2.08	0	1	3	16.6667	4.66667	1.92	0	1	1	10.7143	4.71429	1.48	14.92	1	1
	12.5	6.5	2.24	22.88	1	1	16.6667	4.66667	6.24	0	1	1	8.82353	3.52941	1.68	0	1	1
	15	8.4	2.12	10.12	1	1	18.75	4.5	6.36	55	1	1	10	4.8	1.16	6.86	1	1
	12.5	6	1.96	0	1	1	18.75	4.5	4.08	0	1	1	12.5	5.5	1.28	4.48	1	1
	11.5385	5.53846	2	0	1	1	15	4.8	1.8	0	2	2	12.5	5.5	2.36	0	1	1
	12.5	6.5	1.68	16.08	1	1	16.6667	5.33333	2.28	19.92	1	3	11.5385	4.15385	1.76	0	1	1
	12.5	7	1.88	0	1	1	16.6667	6	4.92	0	1	1	11.5385	6	1.2	0	1	1
	12.5	7.5	1.84	0	1	1	15	4.2	1.68	0	1	1	10.7143	5.57143	1.36	0	1	1
	10.7143	6	4.6	0	1	1	16.6667	6.66667	1.28	10.28	2	2	15	6	2.08	5.98	1	1
	11.5385	6.46154	2.48	27.44	1	1	16.6667	5.33333	1.12	0	1	3	13.6364	5.45455	0.8	0	1	1
	11.5385	6	1.28	0	1	1	15	4.8	1.6	0	1	1	11.5385	5.53846	1.6	0	1	1
	11.5385	7.38462	3	0	1	1	15	6	2.32	0	1	1	12.5	5.5	1.92	19.2	1	1
	10.7143	6	3.12	0	1	1	16.6667	5.33333	8.52	81.6	1	1	12.5	5	0.8	0	1	1
	10.7143	6	2.36	0	1	1	18.75	4.5	0.8	4.64	1	1	10	5.2	4.08	0	1	1
	12.5	5.5	2.4	13.44	1	1	16.6667	17.3333	1.88	0	3	2	12.5	4.5	0.76	1.72	1	1
	10.7143	6.42857	2.2	0	2	2	15	5.4	3.2	0	1	3	13.6364	4.36364	1.6	15.24	1	1
	15	18.6	4.36	13.76	1	3	15	6	2.6	0	1	1	16.6667	5.33333	0.88	3.4	1	1
	15	7.2	1.96	0	1	1	13.6364	4.36364	1.8	0	1	1	12.5	5.5	8.84	0	1	1
	13.6364	6.54545	1.84	0	1	1	15	4.8	3.96	40.36	1	1	10.7143	7.71429	1.08	0	2	2
	12.5	5.5	1.88	0	1	1	16.6667	9.33333	1.64	13.52	2	2	13.6364	4.36364	3.08	11.7333	1	3
	11.5385	5.53846	1	0	1	1	15	5.4	4.76	0	1	3	15	5.4	1.32	11.32	1	1
	10.7143	6	1.68	0	1	1	18.75	4.5	2.88	12.96	1	1	11.5385	5.07692	2.88	0	1	1
	10.7143	6	1.4	0	1	1	11.5385	5.53846	5.52	0	3	2	15	6.6	2.72	10.32	1	1
	12.5	7	1.52	7.28	1	1	11.5385	6.92308	6.92	0	3	4	13.6364	5.45455	3	0	1	1
	13.6364	8.18182	2.44	23.12	2	2	18.75	4.5	11.4	28.68	1	3	13.6364	6	1.16	0	1	1
	12.5	6	1.6	0	1	3	16.6667	5.33333	1.76	0	1	1	11.5385	5.07692	0.96	0	1	1
	10.7143	6	0.92	0	1	1	15	4.8	1.56	0	1	1	10	3.6	1.56	0	1	1
	13.6364	7.09091	1.32	4.10667	1	1	16.6667	6	3.72	34.32	1	1	12.5	5.5	1.2	4.56	1	1
	15	6.6	2.64	23.84	1	1	15	4.8	1.08	0	1	1	12.5	4.5	1.64	0	1	1
	13.6364	6.54545	1	0	1	1	13.6364	6	1.6	0	1	1	18.75	5.25	2.16	5.76	1	1
	13.6364	6.54545	2.6	0	1	1	15	4.8	4.4	44	1	1	16.6667	6.66667	3.2	0	1	1
	13.6364	6	1.88	0	1	1	15	4.2	1.2	0	1	1	16.6667	4.66667	2.16	0	1	1
	13.6364	6.54545	1.28	0	1	1	15	4.8	6.92	0	1	1	15	4.8	2.56	0	1	1
	15	6.6	4.84	48.44	1	1	18.75	5.25	1.4	5.72	1	1	15	4.2	2	0	1	1
	15	7.2	2.24	0	1	1	18.75	4.5	3.48	0	1	1	15	5.4	2.84	0	1	1
	15	7.2	1.4	0	1	1	18.75	5.25	1.76	0	1	1	15	5.4	2.96	0	1	1
	13.6364	6.54545	1.28	0	1	1	11.5385	18.4615	3.2	0	3	2	18.75	7.5	0.88	2.96	1	1
	11.5385	6	2.92	0	1	1	12.5	4.5	2.24	9.92	1	3	15	6.6	0.88	0	1	1
	12.5	6	1.32	10.92	1	1	15	4.8	3.28	17.88	1	1	13.6364	4.90909	3.96	0	1	1
	13.6364	6	1.6	13.92	1	1	13.6364	4.90909	1.08	0	1	1	11.5385	5.07692	0.44	0	1	1
	15	6.6	1.52	12.32	1	1	16.6667	4.66667	1.44	6.3	1	1	12.5	6	1.52	14.48	1	1
	15	6.6	1.44	0	1	1	15	4.8	1.72	0	1	1	15	4.8	4.16	22.56	1	1
	15	6.6	1.84	0	1	1	15	4.8	5.12	0	1	1	18.75	6	6.24	29.92	1	1
	15	7.2	2.44	0	1	1	13.6364	4.90909	0.6	0	1	1	21.4286	6.85714	2.6	18.56	1	1
	15	6	2.24	0	1	1	15	4.8	1.64	14.44	1	1	12.5	11.5	4.56	0	3	2
	13.6364	6	1.24	0	1	1	15	4.2	3.6	0	1	1	15	5.4	4	19.4	1	3
	15	6	3.04	29.04	1	1	16.6667	5.33333	4.76	45.08	1	1	16.6667	6	0.8	4.76	1	1
	15	6	2.16	0	1	1	16.6667	5.33333	2.4	0	1	1	15	4.8	1.16	0	1	1
	16.6667	6.66667	2.8	24.4	1	1	16.6667	4.66667	0.92	0	1	1	16.6667	6.66667	0.72	4.32	1	1
	13.6364	6	1.92	0	1	1	16.6667	4.66667	1.44	0	1	1	13.6364	5.45455	3.4	0	1	1
	15	6.6	1.48	11.88	1	1	13.6364	7.63636	5.96	0	3	2	16.6667	5.33333	2.12	9.86	1	1
	12.5	5.5	1.48	0	1	1	16.6667	4.66667	1.6	6.28	1	3	13.6364	5.45455	1.12	0	1	1
	6.25	8.25	1.24	0	2	2	16.6667	5.33333	0.72	0	2	2	18.75	21	6.28	21.96	1	1
	10	7.2	1.96	3.02667	1	3	18.75	5.25	3.96	33.08	1	3	16.6667	6.66667	1.92	0	1	1
	11.5385	6.92308	2.36	13.02	1	1	15	4.2	4.12	0	1	1	15	4.8	3.52	0	1	1
	12.5	7	1.44	11.52	1	1	10.7143	10.7143	8.64	0	1	1	16.6667	5.33333	1.4	11.12	1	1
	13.6364	6.54545	2.76	26.96	1	1	12.5	5	3.76	20.32	1	1	16.6667	5.33333	2.16	0	1	1
	10.7143	6.42857	1.4	0	1	1	10	4.8	2.16	0	1	1	15	5.4	0.8	0	1	1
	10.7143	6.85714	1.4	0	1	1	11.5385	4.61538	1.32	6.78	1	1	13.6364	5.45455	6.04	0	1	1
	9.375	6.375	1.52	0	1	1	11.5385	13.8462	5.32	0	3	2	18.75	7.5	1.04	2.74667	1	1
	8.82353	6	1.2	0	1	1	10.7143	5.14286	2.44	0	1	3	13.6364	5.45455	3.92	0	1	1
	8.82353	7.05882	2.32	0	1	1	10.7143	4.71429	1.76	0	1	1	12.5	7	1.28	0	2	2
	7.89474	6.63158	3.68	0	1	1	10.7143	4.28571	1.36	0	1	1	13.6364	6.54545	1.16	7.76	1	3
	7.14286	7.42857	1.72	0	1	1	7.89474	7.26316	3.24	0	2	2	12.5	5	1.08	0	1	1
	7.5	6.3	2.08	22.88	1	1	7.5	4.2	1.84	0	1	3	15	6	1.48	6.88	1	1
	6.81818	5.72727	1.88	0	1	1	7.89474	5.05263	2.12	31.76	1	1	13.6364	4.90909	1.88	0	1	1
	7.5	7.2	1.72	10.52	1	1	8.33333	4.66667	1.72	21.16	1	1	15	4.2	1.72	15.32	1	1
	7.89474	6.31579	3.88	59.36	1	1	10	17.6	3.36	17.36	3	2	13.6364	4.90909	2.68	0	1	1
	8.82353	6.70588	1.92	11.44	1	1	12.5	5	3.64	11.16	1	3	16.6667	5.33333	4.36	22.36	1	1
	7.5	6.6	1.28	0	1	1	13.6364	4.36364	3.04	32.08	1	1	16.6667	5.33333	1.44	0	1	1
	7.5	6.3	1.6	0	1	1	11.5385	4.61538	10.08	0	1	1	21.4286	6.85714	1.88	7.34	1	1
	10	6.8	1.88	5	1	1	15	5.4	7.64	31.7733	1	1	18.75	4.5	1.96	0	1	1
	11.5385	6.92308	3.56	22.28	1	1	15	9	5.2	0	3	2	21.4286	6	2.36	17.2	1	1
	10	6.4	2.4	0	1	1	13.6364	2.72727	3.44	0	1	3	16.6667	7.33333	7.64	0	1	1
	18.75	5.25	4.8	9.55429	1	1	15	4.8	2.92	30.12	1	1	13.6364	8.18182	4.16	0	3	2
	18.75	6.75	2.16	0	1	1	18.75	5.25	3.12	14.32	2	2	15	4.8	1.52	10.72	1	3
	18.75	6	2.92	0	1	1	15	4.8	3.88	0	1	3	13.6364	6.54545	3.76	0	1	1
	18.75	5.25	2.96	0	1	1	18.75	6	4.68	22.12	1	1	13.6364	5.45455	1.6	0	1	1
	25	7	4.84	18.52	1	1	18.75	5.25	2.52	0	1	1	10	4.4	1.52	0	1	1
	21.4286	6.85714	2.88	0	1	1	16.6667	4.66667	3.04	0	1	1	12.5	5.5	1.96	8.04	1	1
	21.4286	6.85714	1.48	0	1	1	18.75	5.25	2.04	16.12	1	1	15	5.4	2.04	10.04	1	1
	25	7	2.44	15.16	1	1	18.75	4.5	3.6	0	1	1	13.6364	4.90909	4.36	0	1	1
	25	7	1.52	0	1	1	21.4286	5.14286	3	22.32	1	1	12.5	5	3.68	0	1	1
	25	7	4.16	0	1	1	18.75	5.25	1.56	0	1	1	8.82353	3.88235	1.96	0	1	1
	21.4286	6	4.32	0	1	1	18.75	5.25	1.48	0	1	1	9.375	4.875	0.72	5.2	1	1
	21.4286	6.85714	3.52	0	1	1	18.75	15	5.32	0	3	2	11.5385	5.53846	2.08	8.84	1	1
	21.4286	6.85714	4.2	0	1	1	18.75	5.25	4.84	0	1	3	10.7143	4.71429	2.56	0	1	1
	21.4286	6	2.84	0	1	1	18.75	4.5	6.6	0	1	1	10	4.4	0.92	0	1	1
	18.75	6	3.04	0	1	1	16.6667	5.33333	1.96	0	1	1	11.5385	5.53846	1.96	11.84	1	1
	21.4286	6.85714	1.48	9.6	1	1	13.6364	4.90909	3.16	0	1	1	12.5	4.5	1.76	17.12	1	1
	21.4286	7.71429	5.6	0	1	1	15	4.8	0.88	6.08	1	1	13.6364	5.45455	1	8.04	1	1
	18.75	6.75	1.52	0	1	1	16.6667	6.66667	2.4	21.12	2	2	13.6364	6	2.52	0	1	1
	18.75	6.75	0.76	0	1	1	18.75	6	2.92	23.08	1	3	12.5	5.5	1.36	0	1	1
	18.75	7.5	2.68	0	1	1	16.6667	4.66667	1.4	0	1	1	11.5385	5.07692	1.88	0	1	1
	16.6667	6.66667	2.04	0	1	1	16.6667	5.33333	5.92	0	1	1	13.6364	5.45455	1.2	5.38	1	1
	15	6	1.16	0	1	1	15	4.8	2.64	0	1	1	16.6667	4.66667	2.36	11.18	1	1
	18.75	6	6.24	29.6	1	1	13.6364	4.90909	5.44	0	1	1	16.6667	6	1.12	0	1	1
	16.6667	6.66667	3.28	0	1	1	15	4.8	3.28	32.48	1	1	15	6	0.88	0	1	1
	18.75	6.75	2.72	21.28	1	1	15	4.8	1.36	0	1	1	18.75	5.25	0.84	2.6	1	1
	18.75	7.5	3.2	0	1	1	16.6667	5.33333	3.28	29.92	1	1	13.6364	4.36364	5.4	0	1	1
	16.6667	5.33333	2.04	0	1	1	15	5.4	1.68	0	1	1	16.6667	5.33333	2.96	14.84	1	1
	18.75	6.75	4.12	34.52	1	1	16.6667	4.66667	1.76	14.36	1	1	13.6364	6	3.88	0	1	1
	16.6667	6.66667	1.36	0	1	1	16.6667	5.33333	4.04	0	1	1	15	5.4	2.08	18.48	1	1
	16.6667	6.66667	1.4	0	1	1	15	4.8	1.68	0	1	1	15	5.4	1.84	0	1	1
	15	7.2	2.28	0	1	1	13.6364	6	1.92	0	1	1	11.5385	4.61538	0.8	0	1	1
	15	6.6	1.48	0	1	1	12.5	4.5	1.2	0	1	1	15	6	2.92	11.32	1	1
	13.6364	6.54545	1.08	0	1	1	13.6364	4.90909	4.96	55.56	1	1	15	5.4	3.8	0	1	1
	15	6	2.12	18.52	1	1	15	5.4	3.2	31.6	1	1	11.5385	5.07692	0.96	0	1	1
	15	8.4	1.12	0	2	2	15	5.4	1.04	0	1	1	12.5	5.5	0.84	5.64	1	1
	15	7.2	1.2	0	1	3	2.5	0.8	3.32	0	1	1	13.6364	4.36364	1.32	11	1	1
	12.5	7	1.32	0	2	2	15	5.4	13.64	16.304	1	1	11.5385	5.07692	1.16	0	1	1
	15	6	2	9.2	1	3	18.75	4.5	3.32	15.16	1	1	13.6364	6	2.56	14.22	1	1
	15	6	1.64	0	1	1	16.6667	5.33333	1.72	0	1	1	16.6667	6	0.88	2.86	1	1
	16.6667	6.66667	3.44	30.8	1	1	18.75	6	2.44	19.4	1	1	13.6364	4.90909	0.84	0	1	1
	15	6.6	1.64	0	1	1	16.6667	5.33333	3.24	0	1	1	12.5	6	1.4	0	1	1
	15	6.6	1.96	0	1	1	12.5	4.5	7.56	0	1	1	15	6	1.24	5.04	1	1
	13.6364	6	2.16	0	1	1	15	5.4	3.56	19.56	1	1	11.5385	5.07692	1.24	0	2	2
	13.6364	6	1.76	0	1	1	15	4.8	1.4	0	1	1	15	6	1.04	3.04	1	3
	15	6.6	1.24	9.24	1	1	15	5.4	1.44	0	1	1	12.5	5.5	1.4	0	1	1
	16.6667	7.33333	6.68	62.84	1	1	16.6667	5.33333	2.2	18.76	1	1	12.5	6.5	0.8	0	1	1
	16.6667	6	1.8	0	1	1	16.6667	4.66667	6.24	0	1	1	13.6364	4.90909	2.16	20.2	1	1
	15	5.4	0.96	0	1	1	16.6667	7.33333	0.96	0	2	2	13.6364	6	2.32	0	1	1
	16.6667	5.33333	3	26.76	1	1	16.6667	5.33333	3.68	0	1	3	13.6364	6.54545	3.8	0	1	1
	16.6667	8.66667	1.36	0	2	2	16.6667	6	1.52	0	2	2	12.5	5	1.04	0	1	1
	18.75	5.25	3.24	25	1	3	16.6667	6.66667	3	0	2	4	15	5.4	2.72	14.32	1	1
	18.75	6	2.76	0	1	1	15	4.8	2.4	0	1	3	13.6364	4.36364	1.32	0	1	1
	21.4286	7.71429	1.68	11.2	1	1	15	5.4	4.44	0	1	1	10.7143	5.14286	4.52	0	1	1
	21.4286	6.85714	3.32	0	1	1	16.6667	7.33333	3.76	34.36	2	2	9.375	5.25	1.52	0	1	1
	13.6364	6.54545	1.52	0	1	1	15	5.4	2	0	1	3	11.5385	6	1.52	5.68	1	1
	21.4286	7.71429	2.44	5.87	1	1	12.5	16.5	1.08	0	3	2	12.5	4	1.48	13	1	1
	21.4286	6.85714	3.12	0	1	1	16.6667	7.33333	3.68	10.76	2	4	11.5385	5.53846	1	0	1	1
	18.75	6	5.52	0	1	1	16.6667	4.66667	3.72	0	1	3	10.7143	4.71429	1.08	0	1	1
	18.75	6.75	2.12	0	2	2	16.6667	5.33333	1.8	0	1	1	12.5	4.5	1.04	4.64	1	1
	18.75	7.5	1.64	0	1	3	18.75	6	5	42.44	1	1	12.5	4.5	1.2	0	1	1
	21.4286	8.57143	1.16	6.48	1	1	18.75	6	0.6	0	1	1	10.7143	5.14286	1.2	0	1	1
	21.4286	6.85714	2.08	0	1	1	15	3.6	3.04	0	1	1	10	4.8	0.76	0	1	1
	18.75	6	1.56	0	1	1	10.7143	6	3.04	0	2	2	9.375	6	8.64	0	1	1
	16.6667	5.33333	1.84	0	1	1	10.7143	6	2.52	0	2	4	8.82353	5.29412	1.36	0	1	1
	18.75	6	0.68	3.56	1	1	11.5385	5.07692	2.8	31.92	1	3	9.375	5.25	1.64	18.28	1	1
	15	5.4	4.24	0	1	1	12.5	5	3.24	36.84	1	1	7.89474	5.05263	2.72	0	1	1
	18.75	6	1.08	3.96	1	1	15	5.4	4.08	22.48	1	1	8.33333	5.33333	1.64	19.64	1	1
	16.6667	6	1.6	0	1	1	13.6364	4.90909	3.24	0	1	1	8.33333	4.33333	4.12	0	1	1
	15	6	4.4	0	1	1	15	4.2	1.64	14.44	1	1	10	7.2	7.16	40.36	1	1
	18.75	6	1.56	6.2	1	1	13.6364	4.90909	2.08	0	2	2	7.89474	4.42105	1.4	0	1	1
	25	7	2.88	10.56	1	1	15	7.2	2.24	21.04	2	4	6	3.6	2.04	0	1	1
	21.4286	6	2.48	0	1	1	13.6364	4.90909	10.8	0	1	3	7.89474	5.36842	1.44	4.1	1	1
	18.75	6	2.88	0	1	1	16.6667	4	3.08	15.32	1	1	6.52174	8.6087	2.88	0	3	2
	21.4286	6.85714	3.16	23.04	1	1	15	5.4	0.16	0	1	1	7.5	5.1	2.64	11.44	1	3
	21.4286	6	2.48	0	1	1	18.75	5.25	2.88	12.96	1	1	9.375	5.625	2.88	11.68	1	1
	18.75	6.75	1.48	0	1	1	18.75	5.25	1.96	0	1	1	10.7143	9	1.88	10.84	2	2
	18.75	6.75	1.56	0	1	1	15	5.4	2.12	0	1	1	10	6	2.24	0	1	3
	21.4286	6.85714	2.28	15.72	1	1	15	5.4	1.96	0	1	1	8.82353	4.58824	1.56	0	1	1
	18.75	7.5	2.96	0	1	1	16.6667	6	3.4	30.76	2	2	8.82353	4.23529	1.2	0	1	1
	21.4286	7.71429	5.44	40.72	1	1	11.5385	10.6154	1.44	0	3	4	8.82353	4.58824	1.4	0	1	1
	18.75	7.5	1.88	0	1	1	15	5.4	2.52	7.85333	1	3	8.33333	5.33333	2	0	1	1
	18.75	8.25	1.88	0	2	2	16.6667	4.66667	7.92	75.96	1	1	16.6667	6.66667	3.72	6.8	1	1
	18.75	6.75	2.96	0	1	3	12.5	4.5	6.96	0	1	1	11.5385	3.69231	1.48	0	1	1
	18.75	7.5	2.04	0	1	1	13.6364	4.36364	0.96	7.56	1	1	7.89474	15.1579	0.48	0	1	1
	18.75	6.75	3.88	0	1	1	12.5	5	1.4	0	1	1	10	5.2	2.36	4.01	1	1
	21.4286	6.85714	2.4	16.68	1	1	11.5385	5.07692	6.4	0	1	1	10	6.4	1.84	0	1	1
	18.75	6	1.72	0	1	1	12.5	6	2.2	23.32	1	1	10	4.8	2	0	1	1
	21.4286	7.71429	2.64	18.88	1	1	15	4.8	12.76	74.16	1	1	7.89474	4.10526	1.24	0	1	1
	21.4286	6.85714	2.28	0	1	1	15	5.4	1.88	0	1	1	8.33333	4.66667	1.24	14.2	1	1
	25	8	5.36	35.6	1	1	16.6667	5.33333	1.52	11.96	1	1	11.5385	6.46154	3.44	10.928	1	1
	25	8	1.04	0	1	1	21.4286	5.14286	3.64	15.26	1	1	7.14286	4	2.36	0	1	1
	21.4286	6	3.28	0	1	1	15	6	18.96	0	1	1	9.375	6.375	1.28	3.584	1	1
	21.4286	7.71429	2.56	0	1	1	13.6364	4.90909	1.44	0	1	1	11.5385	5.53846	2.76	11.7733	1	1
	21.4286	6.85714	1.28	0	1	1	15	6.6	1.6	14	2	2	11.5385	6.46154	1.56	0	1	1
	21.4286	6.85714	1.4	0	1	1	15	4.8	3.64	0	1	3	9.375	9	2.36	0	3	2
	18.75	6.75	3.04	0	1	1	16.6667	5.33333	1.4	11.12	1	1	11.5385	5.53846	1.28	2.66667	1	3
	21.4286	6	1.6	10.28	1	1	16.6667	5.33333	7.24	0	2	2	10.7143	6	7.36	0	1	1
	25	8	0.84	4.2	1	1	16.6667	5.33333	8.8	0	1	3	7.14286	4	3.56	0	1	1
	21.4286	7.71429	3.76	0	1	1	16.6667	3.33333	4.56	0	1	1	7.14286	4.85714	1.48	0	1	1
	18.75	6.75	2.24	0	1	1	16.6667	7.33333	4.64	0	2	2	10.7143	12.4286	3.28	8.48	1	1
	16.6667	6.66667	0.6	0	1	1	16.6667	4.66667	2.2	0	1	3	5.76923	5.30769	5.48	0	1	1
	16.6667	7.33333	0.84	0	2	2	16.6667	6.66667	1.52	0	2	2	7.14286	4.28571	2.36	8.408	1	1
	16.6667	7.33333	0.92	0	1	3	13.6364	4.36364	9.92	0	1	3	6.81818	5.18182	1.44	0	1	1
	21.4286	9.42857	1.72	6.2	1	1	15	4.8	3.96	40.36	1	1	6.52174	6.26087	1.64	0	1	1
	18.75	6.75	1.28	0	1	1	21.4286	4.28571	3.32	10.32	1	1	6.52174	5.47826	2.4	0	1	1
	21.4286	6	2.44	17	1	1	21.4286	6	1.68	0	1	1	6	3.84	1.56	0	1	1
	21.4286	6.85714	1.56	0	1	1	15	4.2	3.52	0	1	1	7.14286	5.42857	3.2	16.64	1	1
	18.75	6.75	1.84	0	1	1	16.6667	5.33333	11	107.48	1	1	9.375	6	3	10.168	1	1
	21.4286	6.85714	2.2	15.08	1	1	11.5385	7.38462	2.24	0	2	2	11.5385	5.07692	1.56	5.54667	1	1
	21.4286	6.85714	1.12	0	1	1	16.6667	5.33333	3.04	8.44	1	3	13.6364	4.36364	2.6	14.48	1	1
	21.4286	6.85714	2.64	0	1	1	16.6667	5.33333	5.84	0	1	1	10	5.6	7	0	1	1
	21.4286	6	1.72	0	1	1	13.6364	4.36364	3.44	0	1	1	10	5.2	2.56	0	1	1
	21.4286	6	4.32	0	1	1	13.6364	9.81818	3.96	0	3	2	10.7143	4.28571	1.36	13.12	1	1
	18.75	6	1.36	0	1	1	16.6667	6	1.48	4.9	1	3	12.5	5.5	3.84	24.48	1	1
	21.4286	6.85714	1.92	13.12	1	1	12.5	5.5	4.16	0	1	1	10	5.6	0.96	0	1	1
	21.4286	6.85714	1.32	0	1	1	11.5385	6	2.56	0	2	2	10	5.2	1	0	1	1
	21.4286	6.85714	2.56	0	1	1	12.5	4	2.84	30.68	1	3	10	5.6	2.32	0	1	1
	21.4286	6	1.32	0	1	1	13.6364	5.45455	1.92	19.52	1	1	10	9.2	5.6	0	3	2
	25	7	4.32	28.56	1	1	10.7143	5.57143	1.92	0	1	1	13.6364	6	1.44	2.87	1	3
	25	8	1.56	0	2	2	15	5.4	2.04	5.84	1	1	11.5385	5.53846	1.12	0	1	1
	25	11	2.04	0	2	4	15	5.4	1.8	0	1	1	10.7143	3.85714	3.2	0	1	1
	25	7	2.6	0	1	3	13.6364	6	3	0	1	1	12.5	5.5	5.2	34.24	1	1
	21.4286	6	2.04	0	1	1	15	6	2.56	23.76	2	2	10.7143	4.28571	3.36	0	1	1
	21.4286	6	1.24	0	1	1	16.6667	4.66667	4.2	38.4	1	3	10.7143	4.28571	2.72	0	1	1
	21.4286	6.85714	2.32	0	1	1	13.6364	3.81818	1.64	0	1	1	12.5	6.5	1.32	6.84	1	1
	21.4286	6	1.8	0	1	1	16.6667	4.66667	2.12	10.4	1	1	12.5	5	1.28	0	1	1
	21.4286	6	2.44	0	1	1	21.4286	6	2.84	11.8	1	1	16.6667	4.66667	2.24	7.76	1	1
	25	8	2.08	12.88	1	1	18.75	4.5	0.92	0	1	1	13.6364	3.81818	1.36	0	1	1
	21.4286	6	1.88	0	1	1	15	6	2.32	0	2	2
	25	8	2.76	17.64	1	1	15	4.8	3	0	1	3
	21.4286	8.57143	2.08	0	1	1	10.7143	4.71429	3.64	0	1	1
	21.4286	6	1.24	0	1	1	12.5	4.5	1.2	5.76	1	1
	21.4286	6.85714	3.6	0	1	1	15	4.8	3.64	20.04	1	1
	18.75	6.75	0.64	0	1	1	15	4.2	1.28	0	1	1
	18.75	7.5	2	0	1	1	11.5385	4.61538	1.12	0	1	1
	21.4286	7.71429	1.28	7.44	1	1	16.6667	4.66667	8.4	26.4	1	1
	18.75	6.75	1.28	0	1	1	13.6364	4.90909	5.48	0	1	1
	18.75	7.5	1.44	0	1	1	12.5	5	3.56	0	1	1
	16.6667	5.33333	0.92	0	1	1	12.5	5.5	1.88	0	1	1
	16.6667	5.33333	2	0	1	1	10.7143	4.71429	1.32	0	1	1
	21.4286	6.85714	1.32	4.82	1	1	18.75	5.25	3.16	6.78667	1	1
	25	7	2.72	17.12	1	1	21.4286	4.28571	4.32	32.6	1	1
	21.4286	7.71429	1.12	0	1	1	18.75	6	2.24	0	1	1
	21.4286	6	4.36	0	1	1	16.6667	4	2.96	0	1	1
	21.4286	5.14286	2.12	0	1	1	25	7	3.24	9.24	1	1
	21.4286	6	0.56	0	1	1	16.6667	4.66667	7.28	0	1	1
	21.4286	6.85714	1.72	0	1	1	15	4.8	7.96	0	1	1
	21.4286	5.14286	2.44	0	1	1	16.6667	4.66667	4.36	40.72	1	1
	25	7	2.12	13.4	1	1	18.75	6	1.4	10.36	1	1
	21.4286	6	2.12	0	1	1	16.6667	4.66667	3.16	0	1	1
	25	7	1.44	8.4	1	1	18.75	4.5	4.56	38.8	1	1
	21.4286	6	2.4	0	1	1	16.6667	6	5.24	0	1	1
	21.4286	6	1.96	0	1	1	15	5.4	1.64	0	1	1
	21.4286	7.71429	0.84	0	1	1	21.4286	6	4.24	13.2933	1	1
	21.4286	6.85714	1.96	0	1	1	16.6667	9.33333	1.52	0	2	2
	21.4286	6.85714	2.48	0	1	1	18.75	3.75	2.16	14.96	1	3
	21.4286	6.85714	4.08	0	1	1	21.4286	5.14286	0.8	5	1	1
	21.4286	7.71429	5.88	0	1	1	18.75	5.25	2.92	0	1	1
	21.4286	7.71429	1.8	0	1	1	15	18	2.32	0	3	2
	25	6	2.04	12.12	1	1	18.75	6.75	7.88	34.6	2	4
	25	7	4	0	1	1	18.75	5.25	7.6	0	1	3
	21.4286	7.71429	2.72	0	1	1	18.75	4.5	1.52	0	1	1
	21.4286	8.57143	3.08	0	1	1	16.6667	4.66667	2.92	0	1	1
	16.6667	6	1.12	0	1	1	16.6667	4.66667	3.04	0	1	1
	16.6667	6.66667	1.56	0	1	1	16.6667	5.33333	2	0	1	1
	16.6667	6.66667	1.24	0	1	1	16.6667	4.66667	2.2	0	1	1
	16.6667	6	1.52	0	1	1	15	4.2	1.72	0	1	1
	15	6.6	3.4	0	1	1	16.6667	5.33333	1.56	13.08	2	2
	15	6.6	1.48	0	1	1	18.75	5.25	2.24	17.6	1	3
	15	5.4	1.04	0	1	1	16.6667	4.66667	2.32	0	1	1
	15	6.6	1.52	0	1	1	18.75	6	2.8	22.96	1	1
	15	6.6	1.12	0	1	1	16.6667	4	4.6	0	1	1
	15	7.2	0.92	0	1	1	21.4286	6.85714	5.64	24.54	1	1
	16.6667	6.66667	2.6	21.68	1	1	18.75	4.5	3.36	0	1	1
	16.6667	6	1.88	0	1	1	13.6364	5.45455	10.44	0	1	1
	16.6667	6.66667	1.52	0	1	1	15	6	2.36	21.96	1	1
	15	5.4	1.84	0	1	1	16.6667	5.33333	4.24	38.8	1	1
	16.6667	6.66667	1.52	11.96	1	1	18.75	5.25	3.96	33.08	1	1
	16.6667	6.66667	2.52	0	1	1	12.5	6.5	10.36	0	2	2
	15	5.4	2.2	0	1	1	16.6667	6	1.44	4.2	2	4
	15	6	1.04	0	1	1	18.75	6	1.44	10.08	1	3
	15	6.6	2	0	1	1	16.6667	4.66667	3.04	0	1	1
	15	5.4	1.84	0	1	1	15	5.4	1.64	0	2	2
[truncated: 608 more rows]

## Sheet: Location3
Date	2004-06-24		Time	17：10—18：40																Time interval (5 min)	Median lane		Middle lane		Shoulder lane
																					Volume (pcu/h)	Speed (km/h)	Volume (pcu/h)	Speed (km/h)	Volume (pcu/h)	Speed (km/h)
Vehicle No	Median lane						Middle lane						Shoulder lane							1	1506	64.2915	1386	63.5303	906	60.7536
	Speed (m/s)	Vehicle length (m)	Headway (s)	TTC (s)	Vehcile type	Follow type	Speed (m/s)	Vehicle length (m)	Headway (s)	TTC (s)	Vehcile type	Follow type	Speed (m/s)	Vehicle length (m)	Headway (s)	TTC (s)	Vehcile type	Follow type		2	1542	62.4954	1560	62.562	1082.67	57.9116
1	13.6364	4.36364	0	0	1	0	18.75	6	0	0	1	0	16.6667	5.33333	0	0	1	0		3	2022	54.9244	1854	51.0825	1440.93	51.3722
2	15	4.8	1.84	17.04	1	1	15	5.4	2.72	0	1	1	16.6667	6	1.6	0	1	1		4	1602	58.9039	1572	56.4467	1208.4	53.2797
	16.6667	5.33333	3.32	30.32	1	1	16.6667	6	3.92	35.96	1	1	15	6	0.92	0	1	1		5	2005.09	53.7827	1950	52.5219	1584	47.0887
	15	5.4	1.8	0	1	1	21.4286	6	1.72	6.48	1	1	15	16.8	4.44	0	3	2		6	1774.91	60.2053	1500	58.6475	1152	50.2756
	16.6667	4.66667	1.56	12.36	1	1	18.75	6	4.16	0	1	1	12.5	5.5	4.12	0	1	3		7	1620	62.3073	1524	59.8341	1032	52.3546
	16.6667	5.33333	1.72	0	1	1	21.4286	6.85714	1.72	11.52	1	1	18.75	6.75	6.88	19.76	1	1		8	1752	57.9826	1626	57.9944	1242	50.1533
	15	4.8	1.56	0	1	1	16.6667	5.33333	2.2	0	1	1	18.75	6.75	6.76	0	1	1		9	2070	51.5257	2017.38	49.7634	1605.69	42.8622
	18.75	5.25	3.04	13.92	1	1	15	5.4	1.84	0	1	1	18.75	5.25	0.92	0	1	1		10	1830	58.3449	1612.62	56.5707	1430.31	48.5474
	12.5	4	7.12	0	1	1	18.75	5.25	2	8.56	1	1	16.6667	6	2.68	0	1	1		11	1824	58.596	1620	57.0615	1176	48.6113
	18.75	5.25	6.16	17.84	1	1	15	8.4	2	0	1	1	16.6667	20.6667	6.84	0	3	2		12	1968	54.7855	1782	54.2221	1446	44.8297
	18.75	5.25	1.76	0	1	1	16.6667	6.66667	1.32	8.16	1	1	18.75	6.75	9.48	75.4	1	3		13	1860	60.7123	1698	58.7451	1330.29	48.7094
	21.4286	5.14286	1.44	9.56	1	1	15	9.6	3.68	0	2	2	15	5.4	3.2	0	1	1		14	1686	65.2299	1608	61.3596	1255.71	53.463
	16.6667	4.66667	2.68	0	1	1	18.75	6	9.96	47.24	1	3	18.75	8.25	4.96	23.36	2	2		15	1800	64.3591	1650	62.7783	1320	52.1872
	15	4.8	1.84	0	1	1	21.4286	6.85714	1.4	8.96	1	1	16.6667	7.33333	1.16	0	1	3		16	1650	65.9887	1566	62.7522	1224	54.0429
	21.4286	5.14286	4.04	12.72	1	1	16.6667	4.66667	2.4	0	1	1	21.4286	9.42857	2.04	7.64	2	2		17	1392	65.4833	1344	61.6231	966	50.5517
	16.6667	4.66667	2.24	0	1	1	16.6667	6.66667	4.44	0	1	1	16.6667	7.33333	8.96	0	1	3		18	1848	63.0982	1488	60.2578	1212	49.7164
	16.6667	4.66667	1.2	0	1	1	16.6667	5.33333	1.64	0	1	1	13.6364	5.45455	4.76	0	1	1
	16.6667	5.33333	3.92	0	1	1	13.6364	5.45455	5.24	0	1	1	25	6	5.12	10.784	1	1
	16.6667	6.66667	1.2	0	1	1	13.6364	7.09091	1.48	0	1	1	15	10.8	3.32	0	3	2
	16.6667	6	2.84	0	1	1	16.6667	6.66667	1.52	6.02	1	1	13.6364	5.45455	3.32	0	1	3
	16.6667	5.33333	1.92	0	1	1	15	6	1.72	0	1	1	13.6364	5.45455	1.8	0	1	1
	15	5.4	2.52	0	1	1	18.75	6	2.6	11.4	1	1	18.75	5.25	8.76	31.0533	1	1
	18.75	5.25	2.64	11.76	1	1	16.6667	17.3333	4.08	0	3	2	21.4286	6	8.36	64.92	1	1
	15	4.2	2.44	0	1	1	21.4286	11.1429	2.72	8.6	2	4	21.4286	6	4.4	0	1	1
	16.6667	5.33333	1.36	11.08	1	1	16.6667	6	2.6	0	1	3	18.75	6	6.4	0	1	1
	16.6667	4.66667	2.56	0	1	1	16.6667	6	1.04	0	1	1	18.75	6	1.96	0	1	1
	16.6667	5.33333	1.4	0	1	1	15	5.4	2.8	0	1	1	18.75	5.25	2.36	0	1	1
	16.6667	5.33333	2	0	1	1	18.75	6.75	2.64	11.76	1	1	16.6667	5.33333	4.08	0	1	1
	15	4.2	2.12	0	1	1	18.75	6	1.56	0	1	1	18.75	5.25	2.64	21.2	1	1
	21.4286	5.14286	3.48	10.9467	1	1	18.75	10.5	3.76	0	2	2	18.75	5.25	0.96	0	1	1
	18.75	5.25	4.12	0	1	1	15	6	3.6	0	1	3	18.75	6	0.68	0	1	1
	21.4286	5.14286	5.96	45.72	1	1	16.6667	6	2.72	23.6	1	1	16.6667	6.66667	6.4	0	1	1
	18.75	4.5	0.6	0	1	1	15	4.8	5.96	0	1	1	13.6364	6.54545	2.08	0	1	1
	16.6667	5.33333	1.76	0	1	1	18.75	6	3	13.72	1	1	15	17.4	4.48	44.48	3	2
	16.6667	5.33333	1.32	0	1	1	16.6667	6	4.6	0	1	1	15	5.4	4.64	0	1	3
	18.75	5.25	1.4	10.04	1	1	18.75	7.5	6.92	59.4	1	1	21.4286	6.85714	10.84	35.2933	1	1
	16.6667	5.33333	3.52	0	1	1	21.4286	6.85714	1.52	9.36	1	1	15	6	1.08	0	1	1
	15	4.8	3.32	0	1	1	16.6667	6	3.44	0	1	1	16.6667	5.33333	1.36	10	1	1
	16.6667	5.33333	1.96	16.72	1	1	16.6667	6	1.24	0	1	1	15	6	3.48	0	1	1
	18.75	6	8.36	72.68	1	1	18.75	5.25	5.56	47.16	1	1	16.6667	6	3.28	29.2	1	1
	21.4286	5.14286	5.2	39.36	1	1	18.75	24	0.64	0	3	2	16.6667	5.33333	2.2	0	1	1
	18.75	5.25	1.88	0	1	1	18.75	5.25	3.36	0	1	3	13.6364	5.45455	2.12	0	1	1
	18.75	4.5	1.64	0	1	1	18.75	6	1.48	0	1	1	15	5.4	2.2	20.2	1	1
	18.75	5.25	1.2	0	1	1	16.6667	6	6.52	0	1	1	15	4.8	5.56	0	1	1
	16.6667	5.33333	2.52	0	1	1	15	6.6	6.28	0	1	1	15	5.4	1.8	0	1	1
	16.6667	4.66667	3.76	0	1	1	18.75	6.75	1.72	6.84	1	1	13.6364	5.45455	5.88	0	1	1
	16.6667	4.66667	0.84	0	1	1	21.4286	20.5714	5.12	38.44	3	2	13.6364	10.3636	3.84	0	1	1
	16.6667	5.33333	1.32	0	1	1	18.75	6	5.36	0	1	3	16.6667	6	6.8	33.98	1	1
	16.6667	4.66667	1.64	0	1	1	18.75	5.25	6.6	0	1	1	21.4286	6.85714	1.4	5.04	1	1
	18.75	5.25	1.44	10.72	1	1	16.6667	6	4.04	0	1	1	18.75	8.25	8.32	0	1	1
	16.6667	5.33333	1.36	0	1	1	13.6364	18	5.24	0	3	2	18.75	18	5.48	0	3	2
	16.6667	4.66667	3.68	0	1	1	18.75	7.5	4	11.1467	1	3	16.6667	8	2.12	0	1	3
	18.75	4.5	4.6	39.16	1	1	16.6667	6	0.64	0	1	1	18.75	8.25	4.56	37.2	1	1
	21.4286	5.14286	1.76	12.4	1	1	16.6667	6	1.12	0	1	1	16.6667	6.66667	1.32	0	1	1
	18.75	4.5	1.6	0	1	1	15	6	2.76	0	1	1	16.6667	7.33333	5.6	0	1	1
	18.75	5.25	1.76	0	2	2	18.75	6.75	2.76	12.2	1	1	15	6	1.04	0	1	1
	21.4286	5.14286	2.92	21.4	1	3	18.75	6	2.2	0	1	1	15	5.4	2.6	0	1	1
	21.4286	5.14286	1.12	0	1	1	16.6667	5.33333	1.4	0	1	1	16.6667	6.66667	6.24	59.16	1	1
	21.4286	5.14286	1.24	0	1	1	18.75	6	1.2	8.24	1	1	15	8.4	3.08	0	1	1
	18.75	4.5	0.96	0	1	1	21.4286	6.85714	3.32	24.32	1	1	21.4286	12	2.8	8.02667	2	2
	18.75	5.25	2.8	0	1	1	18.75	5.25	1.88	0	1	1	12.5	16	17.84	0	3	4
	18.75	6	1.8	0	1	1	18.75	6.75	1.44	0	1	1	15	9.6	8.96	47.36	2	4
	18.75	5.25	2.12	0	1	1	16.6667	5.33333	1.04	0	1	1	16.6667	5.33333	5.36	47.84	1	3
	21.4286	6	2.24	15.96	1	1	18.75	6	1.64	12.2	1	1	18.75	6	6.24	53.6	1	1
	21.4286	6.85714	1.28	0	1	1	18.75	6	1.16	0	1	1	16.6667	5.33333	7.6	0	2	2
	21.4286	6	1.96	0	1	1	16.6667	5.33333	2.12	0	1	1	16.6667	5.33333	0.88	0	1	3
	21.4286	7.71429	2.28	0	2	2	18.75	5.25	1.92	14.72	1	1	15	6.6	8.36	0	1	1
	18.75	6	2.48	0	1	3	16.6667	6	4.68	0	1	1	15	13.8	6	0	3	2
	18.75	6	2.08	0	1	1	16.6667	18	0.96	0	3	2	21.4286	7.71429	7.96	24.3867	1	3
	18.75	5.25	1.16	0	1	1	16.6667	7.33333	3.88	0	1	3	18.75	6	2.2	0	1	1
	18.75	6	2	0	1	1	15	6	1.88	0	1	1	18.75	6.75	1.12	0	1	1
	16.6667	5.33333	1.64	0	1	1	18.75	6.75	2.32	10	1	1	18.75	5.25	3.44	0	1	1
	16.6667	5.33333	1.68	0	1	1	16.6667	22.6667	2.12	0	1	1	21.4286	6.85714	1.6	10.84	1	1
	16.6667	5.33333	2.2	0	2	2	16.6667	6.66667	1.28	0	1	1	15	6	3.56	0	1	1
	13.6364	4.36364	0.8	0	1	3	16.6667	6.66667	1.04	0	1	1	16.6667	5.33333	1.8	14.4	1	1
	15	4.8	0.84	6.04	1	1	16.6667	6	2.08	0	1	1	15	5.4	2.56	0	1	1
	21.4286	5.14286	5.24	16.72	1	1	15	4.8	4.6	0	1	1	15	4.8	1.36	0	1	1
	21.4286	5.14286	1.48	0	1	1	16.6667	8	0.76	4.72	1	1	15	4.8	2.84	0	1	1
	18.75	6	4.96	0	1	1	16.6667	5.33333	1.2	0	1	1	18.75	9	3.64	16.92	2	2
	18.75	5.25	1.76	0	1	1	16.6667	8	0.64	0	1	1	13.6364	5.45455	1.76	0	1	3
	18.75	5.25	1.84	0	1	1	15	4.8	3.28	0	1	1	13.6364	6.54545	2.56	0	1	1
	18.75	5.25	2.84	0	1	1	15	5.4	1.96	0	1	1	15	6	2.76	25.56	1	1
	13.6364	4.36364	0.8	0	1	1	16.6667	7.33333	1.76	14.36	1	1	12.5	5.5	7.12	0	1	1
	16.6667	5.33333	1.24	5.38	1	1	21.4286	6	2.12	8	1	1	21.4286	6	6.96	16.088	1	1
	18.75	6	2.08	16.16	1	1	18.75	5.25	1.48	0	1	1	12.5	5.5	5.84	0	1	1
	18.75	5.25	1.28	0	1	1	16.6667	5.33333	9	0	1	1	16.6667	8	1.48	4.6	1	1
	18.75	12.75	2.2	0	1	1	18.75	6	1.04	6.8	1	1	15	6	2	0	1	1
	18.75	5.25	2.8	0	1	1	16.6667	5.33333	0.92	0	1	1	16.6667	6	3.24	28.8	1	1
	18.75	5.25	1.36	0	1	1	18.75	6	2.36	18.68	1	1	21.4286	6	8	34.74	1	1
	16.6667	4.66667	2.56	0	1	1	18.75	6	2.08	0	1	1	18.75	6.75	4.32	0	1	1
	16.6667	5.33333	1.88	0	1	1	21.4286	6.85714	2.56	18.24	1	1	21.4286	6.85714	12.08	94.12	1	1
	16.6667	4.66667	1	0	1	1	21.4286	6.85714	0.52	0	1	1	15	5.4	3.56	0	1	1
	13.6364	4.36364	1.24	0	1	1	21.4286	6.85714	2.4	0	1	1	18.75	6.75	8.12	39.16	1	1
	18.75	5.25	4.68	16.3067	1	1	18.75	6	2.36	0	1	1	15	6.6	1.72	0	1	1
	18.75	6	1.08	0	1	1	16.6667	6.66667	3.16	0	1	1	13.6364	4.90909	3.24	0	1	1
	16.6667	4.66667	2.32	0	1	1	18.75	6	1.76	12.64	1	1	13.6364	5.45455	2.72	0	1	1
	18.75	5.25	2.72	22.24	1	1	18.75	6.75	3.48	0	1	1	15	7.2	2.48	23.28	1	1
	16.6667	5.33333	3.04	0	1	1	16.6667	6.66667	2.48	0	1	1	15	6	1.32	0	1	1
	16.6667	5.33333	2.44	0	1	1	16.6667	6.66667	2.88	0	1	1	15	6	4.56	0	1	1
	16.6667	5.33333	1.72	0	1	1	21.4286	6	2.12	8.14	1	1	16.6667	7.33333	1.88	15.2	1	1
	15	5.4	2.24	0	1	1	18.75	6.75	2.76	0	1	1	13.6364	10.9091	3.32	0	3	2
	16.6667	4.66667	5.96	56.36	1	1	21.4286	10.2857	3.36	24.36	2	2	15	6.6	5.16	48.76	1	3
	18.75	5.25	1.52	11.44	1	1	18.75	6	1.6	0	1	3	15	6	1.6	0	1	1
	15	4.8	1.52	0	1	1	16.6667	5.33333	1.16	0	1	1	13.6364	6	2.52	0	1	1
	18.75	5.25	1.84	7.92	1	1	15	8.4	2.08	0	2	2	15	6.6	2.04	18.04	1	1
	18.75	5.25	1.88	0	1	1	21.4286	8.57143	2.2	6.02667	1	3	13.6364	5.45455	1.16	0	1	1
	18.75	5.25	1.24	0	1	1	16.6667	6	3.84	0	1	1	15	6.6	0.88	5.68	1	1
	18.75	5.25	1.44	0	1	1	15	6	2.36	0	1	1	16.6667	6.66667	3.04	26.44	1	1
	18.75	5.25	1.88	0	1	1	13.6364	8.18182	6.72	0	1	1	16.6667	6	1.52	0	1	1
	18.75	5.25	1.32	0	1	1	15	6.6	0.8	2.8	3	2	18.75	5.25	6.6	56.52	1	1
	21.4286	6.85714	3.4	25.24	1	1	18.75	6	2.92	12.84	1	3	16.6667	5.33333	2	0	1	1
	16.6667	5.33333	7.2	0	1	1	18.75	6	4.44	0	1	1	16.6667	5.33333	2.64	0	1	1
	18.75	5.25	2.2	17.24	1	1	18.75	6	1.12	0	1	1	16.6667	8	5.68	0	2	2
	18.75	5.25	3	0	1	1	21.4286	6	1.84	12.48	1	1	13.6364	5.45455	1.16	0	1	3
	16.6667	5.33333	2.6	0	1	1	18.75	6.75	0.36	0	1	1	18.75	6	5.6	19.4667	1	1
	16.6667	5.33333	3.24	0	1	1	16.6667	6.66667	3.6	0	1	1	16.6667	6	2.2	0	1	1
	18.75	5.25	1.88	14.36	1	1	16.6667	6.66667	1.16	0	1	1	21.4286	6.85714	4.2	17.64	1	1
	18.75	5.25	2	0	1	1	15	6	1.08	0	1	1	16.6667	6	6.68	0	1	1
	18.75	5.25	2.28	0	1	1	16.6667	6	2.96	26	1	1	18.75	6.75	3.56	29.16	2	2
	18.75	5.25	5.12	0	1	1	18.75	7.5	2.44	19.08	1	1	15	5.4	5.08	0	1	3
	16.6667	5.33333	2.08	0	1	1	16.6667	5.33333	1.56	0	1	1	18.75	6	1.24	4.76	1	1
	18.75	5.25	4.12	34.52	1	1	18.75	6.75	1.12	7.52	1	1	16.6667	6.66667	5.44	0	1	1
	18.75	5.25	2.88	0	1	1	16.6667	6	2.68	0	1	1	13.6364	12.5455	3.48	0	2	2
	18.75	5.25	2.04	0	1	1	21.4286	6.85714	2.2	8.64	1	1	10.7143	16.7143	3.88	0	3	4
	15	4.8	8.68	0	1	1	15	5.4	2.28	0	1	1	15	6	5.28	14.58	1	3
	15	5.4	3.32	0	1	1	18.75	6.75	2.24	9.76	1	1	15	5.4	1.2	0	1	1
	18.75	6.75	1.4	5.56	1	1	21.4286	6	2.48	17.32	1	1	15	6.6	3.04	0	1	1
	18.75	5.25	1.68	0	1	1	18.75	6	3	0	1	1	13.6364	4.90909	0.8	0	1	1
	16.6667	5.33333	1.28	0	1	1	16.6667	6	5.08	0	1	1	12.5	6	4.04	0	1	1
	16.6667	5.33333	1.2	0	1	1	16.6667	5.33333	3.4	0	1	1	13.6364	6.54545	1.96	18.24	1	1
	16.6667	6	4.8	0	1	1	16.6667	5.33333	1.68	0	1	1	13.6364	5.45455	1	0	1	1
	15	4.2	2.52	0	1	1	16.6667	6.66667	2.04	0	1	1	15	5.4	1.92	17.12	1	1
	15	5.4	0.68	0	1	1	18.75	6.75	3.36	27.04	1	1	13.6364	5.45455	2.6	0	1	1
	18.75	6	3.04	13.76	1	1	18.75	6	1.2	0	1	1	18.75	6.75	3.72	12.5733	1	1
	21.4286	5.14286	1.24	7.68	1	1	16.6667	6	3.04	0	1	1	16.6667	5.33333	3.04	0	1	1
	18.75	5.25	1.96	0	1	1	13.6364	7.63636	3.12	0	1	1	21.4286	5.14286	3.96	16.7	1	1
	16.6667	4.66667	1.12	0	1	1	18.75	20.25	0.44	0.12	3	2	12.5	5	0.92	0	1	1
	16.6667	5.33333	0.84	0	1	1	16.6667	6	2.92	0	1	3	12.5	11.5	4.48	0	3	2
	16.6667	4	1.8	0	1	1	16.6667	6	3	0	1	1	16.6667	4.66667	5.32	18.52	1	3
	18.75	6	1.36	10.32	1	1	18.75	6	2.64	20.88	1	1	15	4.8	1.04	0	1	1
	16.6667	5.33333	5.04	0	1	1	18.75	6.75	1.52	0	1	1	15	6	3.88	0	1	1
	16.6667	5.33333	1.68	0	1	1	18.75	6	2.76	0	1	1	21.4286	6	4.72	14.8	1	1
	16.6667	5.33333	1.72	0	1	1	18.75	6.75	2.36	0	1	1	13.6364	4.90909	2.56	0	1	1
	18.75	4.5	2.32	18.32	1	1	21.4286	7.71429	1.2	7.08	1	1	16.6667	5.33333	7.28	38.42	1	1
	18.75	5.25	2.64	0	1	1	18.75	6.75	6.16	0	1	1	16.6667	4.66667	5.16	0	1	1
	16.6667	4.66667	2.24	0	1	1	18.75	6.75	3.08	0	1	1	15	4.8	2.2	0	1	1
	15	4.8	4.32	0	1	1	18.75	5.25	1.76	0	1	1	16.6667	5.33333	0.92	6.32	1	1
	15	5.4	2.2	0	1	1	18.75	5.25	1.56	0	1	1	18.75	6.75	4.2	35.24	1	1
	18.75	5.25	1.8	7.56	1	1	15	5.4	7.96	0	1	1	18.75	6	7.04	0	1	1
	18.75	5.25	1.2	0	1	1	18.75	6	1.2	4.56	1	1	13.6364	17.4545	2	0	3	2
	16.6667	4.66667	2.12	0	1	1	16.6667	10	2.84	0	2	2	15	10.8	13.28	133.28	3	4
	16.6667	5.33333	1	0	1	1	16.6667	6.66667	3.44	0	1	3	11.5385	5.53846	4.28	0	1	3
	15	4.8	3.36	0	1	1	16.6667	6.66667	1.92	0	1	1	16.6667	6	5.84	17.9	1	1
	18.75	5.25	1.84	7.92	1	1	16.6667	9.33333	2.44	0	1	1	12.5	6	4.64	0	1	1
	16.6667	6	6.24	0	1	1	16.6667	6	2.04	0	1	1	18.75	9.75	2.6	6.84	2	2
	16.6667	4.66667	2.04	0	1	1	16.6667	5.33333	2.12	0	1	1	16.6667	6	1.96	0	1	3
	16.6667	5.33333	2.08	0	1	1	18.75	6	1.64	12.2	1	1	21.4286	5.14286	3.04	12.42	1	1
	16.6667	4.66667	1.4	0	1	1	18.75	5.25	3.76	0	1	1	15	5.4	1.76	0	1	1
	15	4.2	0.96	0	1	1	15	5.4	3.32	0	1	1	18.75	5.25	3.2	14.56	1	1
	18.75	5.25	1.8	7.88	1	1	15	6	1.72	0	1	1	15	4.8	2.4	0	1	1
	18.75	5.25	2.84	0	1	1	16.6667	7.33333	0.84	4.8	1	1	15	4.8	1.28	0	1	1
	21.4286	6	3.24	23.96	1	1	16.6667	6	1.16	0	1	1	11.5385	5.07692	2.84	0	1	1
	18.75	5.25	3.68	0	1	1	16.6667	6	2.12	0	1	1	18.75	6	1.36	2.832	1	1
	18.75	5.25	4.4	0	1	1	15	6	3.96	0	1	1	18.75	6	2.08	0	1	1
	15	4.8	6.56	0	1	1	18.75	6.75	1.56	6.2	1	1	18.75	7.5	3.12	0	1	1
	21.4286	6	1.92	5.65333	1	1	21.4286	9.42857	5.52	41.64	1	1	18.75	6	6.68	0	1	1
	18.75	5.25	2.32	0	1	1	18.75	5.25	2.92	0	1	1	15	5.4	2.28	0	1	1
	18.75	5.25	1.48	0	1	1	15	8.4	3.6	0	2	2	18.75	12	1.64	6.76	3	2
	16.6667	5.33333	1.68	0	1	1	18.75	6.75	2.28	9.16	1	3	13.6364	6	2.96	0	2	4
	16.6667	5.33333	1.76	0	1	1	18.75	8.25	3.08	0	1	1	6.81818	6.81818	3.96	0	1	3
	18.75	5.25	2.48	19.76	1	1	18.75	20.25	2.52	0	3	2	12.5	6	1.6	2.32	1	1
	15	4.8	2.8	0	1	1	21.4286	6	3.84	23.16	1	3	11.5385	6	3.96	0	1	1
	16.6667	6	3.92	36.32	1	1	16.6667	8	2.4	0	1	1	16.6667	7.33333	4.2	12.48	1	1
	18.75	6	1.24	8.28	2	2	16.6667	6	2.24	0	1	1	16.6667	6.66667	4.04	0	1	1
	16.6667	5.33333	2.32	0	1	3	16.6667	6	2.96	0	1	1	16.6667	6.66667	3.52	0	1	1
	18.75	5.25	2.04	15.8	1	1	15	5.4	2	0	1	1	18.75	9	1.56	10.84	2	2
	16.6667	4.66667	1.68	0	1	1	18.75	6.75	3.44	15.76	1	1	15	7.2	2.24	0	1	3
	15	5.4	1.88	0	1	1	16.6667	8	2.4	0	1	1	15	12	1.92	0	3	2
	13.6364	4.36364	1.8	0	1	1	15	5.4	1.72	0	1	1	13.6364	6.54545	2.08	0	1	3
	16.6667	5.33333	1.76	8.24	1	1	15	6	0.96	0	1	1	15	6	2.08	18.08	1	1
	16.6667	5.33333	1.08	0	1	1	13.6364	5.45455	1.88	0	1	1	15	6	1.52	0	1	1
	15	5.4	1	0	1	1	16.6667	6	3.24	16.02	1	1	13.6364	5.45455	2.36	0	1	1
	16.6667	4	2.16	18.36	1	1	16.6667	6	2.72	0	1	1	16.6667	9.33333	1.56	6.78	2	2
	15	4.2	2.8	0	1	1	18.75	6	0.88	5.04	1	1	13.6364	4.36364	5.8	0	1	3
	16.6667	4	3.96	37.08	1	1	21.4286	7.71429	3.88	28.8	1	1	16.6667	6.66667	3.12	15.72	1	1
	18.75	4.5	3.6	30.48	1	1	16.6667	6	3.24	0	1	1	15	5.4	1.64	0	1	1
	18.75	5.25	2.08	0	1	1	18.75	6.75	3.8	31.32	1	1	11.5385	4.61538	1	0	1	1
	16.6667	5.33333	4.68	0	2	2	16.6667	6.66667	2.24	0	1	1	12.5	5.5	3.48	40.44	1	1
	21.4286	5.14286	2.36	9.5	1	3	25	46	0.28	0.04	3	2	12.5	6	2.08	0	1	1
	21.4286	5.14286	1.12	0	1	1	15	7.8	2.24	0	1	3	12.5	6	2.52	0	1	1
	18.75	5.25	1	0	1	1	12.5	6	1.08	0	1	1	12.5	11	3.24	0	3	2
	18.75	5.25	1.24	0	1	1	11.5385	5.53846	0.64	0	1	1	10.7143	5.57143	2.4	0	1	3
	18.75	4.5	2.56	0	1	1	13.6364	23.4545	0.96	3.6	3	2	12.5	5	2	10.88	1	1
	18.75	5.25	1.52	0	1	1	13.6364	14.7273	2.4	0	2	4	16.6667	5.33333	2.16	7.44	1	1
	18.75	5.25	2.4	0	1	1	12.5	6	1.64	0	1	3	10.7143	5.14286	1.8	0	1	1
	16.6667	5.33333	1.76	0	1	1	16.6667	7.33333	5.4	20.16	1	1	11.5385	6.46154	4.4	55.36	1	1
	15	4.8	2.68	0	1	1	15	7.2	1.96	0	1	1	15	6.6	3.72	14.2533	1	1
	15	5.4	3.88	0	1	1	13.6364	5.45455	2.12	0	1	1	13.6364	6	2.08	0	1	1
	13.6364	4.90909	1.2	0	1	1	13.6364	4.90909	2.28	0	1	1	15	6.6	2.24	20.24	1	1
	15	5.4	2.16	20.16	1	1	13.6364	6	1	0	1	1	11.5385	5.07692	1.68	0	1	1
	15	4.8	2.32	0	1	1	15	5.4	3.92	38.72	1	1	12.5	6	1.12	9.28	1	1
	15	5.4	1.92	0	1	1	15	5.4	1.96	0	1	1	13.6364	10.9091	6.28	70.08	3	2
	15	4.2	1.56	0	1	1	16.6667	10	1.12	7.96	2	2	16.6667	21.3333	2.92	12.46	3	4
	16.6667	5.33333	3.08	28.28	1	1	15	6	2.48	0	1	3	13.6364	4.90909	4.8	0	1	3
	16.6667	5.33333	1.64	0	1	1	16.6667	6	1.36	10	1	1	12.5	6	3	0	1	1
	16.6667	5.33333	1.28	0	1	1	16.6667	5.33333	3.48	0	1	1	12.5	6	1.32	0	1	1
	25	8	3.44	9.68	2	2	16.6667	5.33333	0.84	0	1	1	12.5	6	3.08	0	1	1
	21.4286	6	3.36	0	1	3	18.75	6	4.8	40.64	1	1	11.5385	5.07692	1.64	0	1	1
	18.75	5.25	3	0	1	1	15	6	2.04	0	1	1	13.6364	6	1.36	6.42	1	1
	16.6667	5.33333	2	0	1	1	18.75	6.75	1.52	6	1	1	13.6364	6	2.44	0	1	1
	18.75	5.25	2	15.44	1	1	16.6667	5.33333	2.6	0	1	1	13.6364	6	1	0	1	1
	18.75	5.25	1.6	0	1	1	16.6667	5.33333	1.6	0	1	1	12.5	5	1.88	0	1	1
	13.6364	4.90909	3.08	0	1	1	16.6667	6.66667	4.48	0	1	1	15	6.6	1.6	7.6	1	1
	15	5.4	0.88	6.08	1	1	18.75	6.75	3.44	27.76	1	1	13.6364	5.45455	1.16	0	1	1
	16.6667	5.33333	1.32	9.96	1	1	16.6667	6.66667	2	0	1	1	13.6364	16.3636	7.52	0	3	2
	18.75	5.25	2.16	16.88	1	1	16.6667	6.66667	2.08	0	1	1	12.5	5.5	3.8	0	1	3
	16.6667	4.66667	2.28	0	1	1	16.6667	5.33333	1.48	0	1	1	13.6364	6	1.8	16.76	1	1
	16.6667	6	1.36	0	1	1	18.75	5.25	2.04	15.8	1	1	13.6364	6	1.92	0	1	1
	15	4.8	1.88	0	1	1	21.4286	6.85714	1.48	9.88	1	1	13.6364	11.4545	3.68	0	3	2
	15	5.4	1.48	0	1	1	16.6667	5.33333	3.4	0	1	1	11.5385	5.53846	1.76	0	1	3
	15	5.4	1.12	0	2	2	18.75	6	1.68	12.56	1	1	12.5	6	0.92	6.2	1	1
	15	4.8	1.24	0	1	3	18.75	6	2.72	0	1	1	11.5385	4.61538	1.84	0	1	1
	15	4.8	1.12	0	1	1	18.75	6	0.64	0	1	1	13.6364	12	2.48	13.92	3	2
	16.6667	5.33333	3.24	29.52	1	1	21.4286	6.85714	3.36	24.64	1	1	10	5.2	2.44	0	1	3
	16.6667	5.33333	1.68	0	1	1	21.4286	6	1.04	0	1	1	11.5385	5.07692	1.48	7.72	1	1
	16.6667	5.33333	4.92	0	1	1	18.75	6.75	5.16	0	1	1	11.5385	5.53846	1.6	0	1	1
	16.6667	5.33333	1.16	0	1	1	21.4286	5.14286	3.28	23.72	1	1	11.5385	11.5385	3.28	0	3	2
	18.75	5.25	2	15.44	1	1	21.4286	6.85714	4.36	0	1	1	10.7143	5.57143	2.76	0	1	3
	18.75	5.25	1.2	0	1	1	21.4286	6	0.8	0	1	1	10.7143	6	1.04	0	1	1
	18.75	5.25	1.44	0	1	1	18.75	6	2.56	0	1	1	13.6364	19.6364	3.44	14	3	2
	18.75	5.25	2.2	0	1	1	18.75	5.25	0.8	0	1	1	10	5.2	3.64	0	1	3
	21.4286	5.14286	3.92	29.4	1	1	16.6667	5.33333	1.64	0	1	1	10	5.2	5.16	0	1	1
	18.75	5.25	2.76	0	1	1	13.6364	7.09091	2.8	0	2	2	12.5	5.5	3.24	14.12	1	1
	18.75	6	3.4	0	1	1	15	6.6	0.76	3.16	1	3	11.5385	5.07692	1.08	0	1	1
	16.6667	4.66667	3.36	0	1	1	13.6364	6.54545	6.4	0	1	1	13.6364	4.90909	2.2	11.88	1	1
	16.6667	5.33333	4.36	0	1	1	15	5.4	0.76	3.56	1	1	13.6364	5.45455	2.8	0	1	1
	18.75	5.25	2.12	16.52	1	1	15	7.2	2.2	0	1	1	21.4286	10.2857	3	7.55	1	1
	16.6667	5.33333	2.2	0	1	1	16.6667	5.33333	2.44	20.08	1	1	12.5	10.5	5.36	0	3	2
	16.6667	6	5.16	0	2	2	16.6667	6	3.08	0	1	1	12.5	5.5	3.72	0	1	3
	18.75	4.5	1.96	14.76	1	3	16.6667	6.66667	1.4	0	1	1	13.6364	6.54545	4.24	46.04	1	1
	18.75	5.25	3	0	1	1	16.6667	5.33333	1.28	0	1	1	18.75	8.25	2	6.05333	1	1
	21.4286	5.14286	0.76	4.12	1	1	16.6667	6.66667	2.8	0	1	1	15	4.2	5.32	0	1	1
	18.75	5.25	5.08	0	1	1	15	6.6	1.68	0	1	1	18.75	12.75	1.36	5.68	3	2
	16.6667	4.66667	2.76	0	1	1	16.6667	6.66667	2.08	16.84	1	1	12.5	5	10.16	0	1	3
	18.75	5.25	2.12	16.84	1	1	21.4286	6.85714	6.84	29.38	1	1	16.6667	5.33333	4.4	16.4	1	1
	16.6667	4.66667	1.24	0	1	1	16.6667	9.33333	1	0	1	1	18.75	6	3.36	27.68	1	1
	18.75	5.25	0.92	6.04	1	1	16.6667	5.33333	3.68	0	1	1	16.6667	4.66667	1.24	0	1	1
	18.75	5.25	1.8	0	1	1	13.6364	5.45455	5.84	0	1	1	18.75	5.25	8.56	74.8	1	1
	18.75	5.25	1.08	0	1	1	15	6.6	2.08	18.88	1	1	16.6667	6	2.76	0	1	1
	16.6667	5.33333	3.44	0	1	1	21.4286	6.85714	1	2.30667	1	1	15	4.8	3.16	0	1	1
	21.4286	6	5.32	22.82	1	1	16.6667	5.33333	3.72	0	1	1	15	5.4	2.08	0	1	1
	21.4286	5.14286	1.08	0	1	1	16.6667	8	1.4	0	2	2	15	5.4	1.64	0	1	1
	21.4286	5.14286	1.52	0	1	1	16.6667	6.66667	1.96	0	1	3	16.6667	5.33333	2.04	17.16	1	1
	18.75	5.25	1.32	0	1	1	15	6	1.56	0	1	1	10	4.8	3.2	0	1	1
	18.75	5.25	1.96	0	1	1	13.6364	6	1.64	0	1	1	21.4286	12.8571	2.56	4.38	2	2
	18.75	5.25	2.16	0	1	1	11.5385	17.5385	2.08	0	3	2	18.75	6.75	2.76	0	1	3
	18.75	5.25	1.68	0	1	1	13.6364	7.09091	2.08	5.16	1	3	15	5.4	1.64	0	1	1
	21.4286	6	3.64	27.16	1	1	12.5	5	1.84	0	1	1	15	4.8	1.72	0	1	1
	15	4.8	0.72	0	1	1	15	9	1.2	5.2	1	1	16.6667	4.66667	6.88	65.92	1	1
	18.75	5.25	1.84	7.92	1	1	18.75	6.75	2.96	12.4	1	1	15	7.2	1.92	0	1	1
	13.6364	4.36364	0.8	0	1	1	15	6	2.04	0	1	1	16.6667	5.33333	2.16	17.28	1	1
	16.6667	5.33333	0.72	2.52	1	1	16.6667	9.33333	0.76	4	1	1	13.6364	4.90909	1.28	0	1	1
	16.6667	5.33333	2.08	0	1	1	15	6	2.48	0	1	1	13.6364	6	6.12	0	1	1
	15	6	3.16	0	1	1	16.6667	6.66667	1.2	8.4	1	1	16.6667	6.66667	3.24	15.84	1	1
	16.6667	5.33333	2.6	22.4	1	1	13.6364	6	1.92	0	1	1	21.4286	6	4.6	19.3	1	1
	16.6667	5.33333	1.52	0	1	1	15	8.4	1.12	7.92	1	1	16.6667	5.33333	5.24	0	1	1
	16.6667	6	1.72	0	1	1	13.6364	5.45455	1.2	0	1	1	16.6667	5.33333	1.8	0	1	1
	18.75	5.25	2.04	15.48	1	1	13.6364	6.54545	1.12	0	1	1	18.75	8.25	8.84	77	1	1
	16.6667	5.33333	3	0	1	1	12.5	4	2.04	0	1	1	12.5	5	3	0	1	1
	15	4.2	0.68	0	1	1	15	6	2.08	10.88	1	1	13.6364	6	2.2	22	1	1
	15	4.2	1.2	0	1	1	16.6667	6	0.88	5.2	1	1	16.6667	4.66667	1.28	5.06	1	1
	16.6667	4	2.24	19.88	1	1	15	6.6	1.64	0	1	1	16.6667	4	1.36	0	1	1
	18.75	5.25	3.28	27.6	1	1	15	5.4	3.08	0	1	1	18.75	7.5	1.28	9.6	1	1
	16.6667	5.33333	2	0	1	1	15	6	1.52	0	1	1	18.75	7.5	1.12	0	1	1
	16.6667	4.66667	1.28	0	1	1	15	6.6	2.36	0	1	1	18.75	6.75	2.8	0	1	1
	15	5.4	3.52	0	1	1	15	6	1.84	0	1	1	15	5.4	4.04	0	1	1
	15	5.4	0.96	0	1	1	15	7.2	2.24	0	1	1	13.6364	5.45455	2.44	0	1	1
	18.75	5.25	2.2	9.56	1	1	13.6364	6.54545	2	0	1	1	15	6	5.2	53.2	1	1
	18.75	6.75	1.68	0	1	1	13.6364	7.63636	3.6	0	1	1	13.6364	4.90909	2.6	0	1	1
	15	4.8	1.68	0	1	1	13.6364	6	1.76	0	1	1	13.6364	5.45455	1.16	0	1	1
	15	4.8	1.72	0	1	1	12.5	8	1.12	0	1	1	16.6667	6.66667	7.4	38.9	1	1
	16.6667	8	1.6	13.12	2	2	15	7.8	1.88	8.08	1	1	15	6	2.32	0	1	1
	16.6667	5.33333	2.08	0	1	3	13.6364	6.54545	2.12	0	1	1	15	6.6	3.64	0	1	1
	16.6667	5.33333	0.88	0	1	1	16.6667	7.33333	1.12	4	1	1	11.5385	4.61538	1.56	0	1	1
	15	4.8	0.6	0	1	1	13.6364	9.81818	2.6	0	1	1	13.6364	7.63636	0.96	4.04	2	2
	15	4.8	1.36	0	1	1	12.5	5.5	2.52	0	1	1	13.6364	9.27273	3.44	0	3	4
	18.75	6.75	2.24	9.92	1	1	12.5	6	2	0	1	1	13.6364	4.90909	4	0	1	3
	13.6364	4.90909	4.72	0	1	1	12.5	6	4.36	0	1	1	12.5	4.5	1.36	0	1	1
	13.6364	5.45455	2	0	1	1	13.6364	6.54545	1.48	12.48	1	1	11.5385	12.4615	6.24	0	3	2
	13.6364	5.45455	1.24	0	1	1	13.6364	7.63636	1.04	0	1	1	9.375	6	1.92	0	1	3
	12.5	5	1.04	0	1	1	11.5385	6	0.84	0	1	1	12.5	5	5.12	18.56	1	1
	13.6364	5.45455	1.16	9.52	1	1	11.5385	7.38462	3.12	0	1	1	13.6364	6	3.24	34.48	1	1
	18.75	6.75	2	6.26667	1	1	10.7143	6.42857	3.92	0	1	1	13.6364	7.09091	2.44	0	1	1
	16.6667	5.33333	0.84	0	1	1	12.5	6	1.4	6.2	1	1	10.7143	5.14286	1.32	0	1	1
	16.6667	5.33333	2.8	0	1	1	13.6364	6.54545	2.6	25.92	1	1	12.5	5.5	1.64	8.6	1	1
	16.6667	4.66667	0.88	0	1	1	13.6364	6	1.04	0	1	1	11.5385	6.46154	2.48	0	1	1
	18.75	6	1.12	7.84	1	1	15	6	2.8	26.4	1	1	10.7143	3.85714	1.52	0	1	1
	13.6364	4.90909	0.72	0	1	1	13.6364	6	1.32	0	1	1	11.5385	5.07692	2.6	31.72	1	1
	15	4.2	2.4	22.8	1	1	12.5	5.5	1.36	0	1	1	11.5385	5.07692	0.92	0	1	1
	15	5.4	1.24	0	1	1	12.5	6	1.08	0	1	1	12.5	4.5	1.08	8.76	1	1
	15	4.8	1.76	0	2	2	15	5.4	1.88	8.88	1	1	15	6	2.12	10.92	1	1
	21.4286	6	1.48	4.18667	1	3	13.6364	6.54545	1	0	1	1	12.5	7.5	3.56	0	2	2
	18.75	5.25	2	0	1	1	13.6364	6.54545	0.84	0	1	1	10	4.8	2.92	0	1	3
	16.6667	5.33333	1.8	0	1	1	15	6	1.28	9.28	1	1	11.5385	7.84615	1.4	7.38	2	2
	15	4.8	3.92	0	1	1	16.6667	6	2.48	21.2	1	1	10.7143	5.14286	1.6	0	1	3
	16.6667	6	4.56	42.72	1	1	12.5	7.5	2.08	0	1	1	8.82353	3.88235	3.2	0	1	1
	13.6364	4.90909	2.08	0	1	1	13.6364	5.45455	2.32	21.24	1	1	11.5385	7.38462	1.16	3.5	2	2
	15	5.4	1.04	7.84	1	1	13.6364	7.63636	1.08	0	1	1	13.6364	6	4.16	23.52	1	3
	15	5.4	1.32	0	1	1	13.6364	6.54545	0.32	0	1	1	13.6364	6	1.48	0	1	1
	15	5.4	1.48	0	1	1	12.5	9.5	1.52	0	1	1	13.6364	5.45455	2.88	0	1	1
	15	5.4	1.24	0	1	1	11.5385	7.38462	3.88	0	1	1	12.5	5	2.36	0	1	1
	12.5	5	2.08	0	1	1	10.7143	4.71429	1.2	0	1	1	15	6.6	1.4	6.4	1	1
	16.6667	7.33333	2.12	7.28	1	1	12.5	4.5	1.6	8.56	1	1	15	4.8	6.68	0	1	1
	15	5.4	1.44	0	1	1	12.5	7.5	1.4	0	1	1	12.5	5	1.36	0	1	1
	16.6667	5.33333	3.04	27.16	1	1	13.6364	19.0909	0.72	2.04	1	1	15	6.6	1.92	9.52	1	1
	18.75	6	1.04	6.8	1	1	12.5	8.5	2.84	0	1	1	15	9	3.2	0	2	2
	13.6364	4.90909	0.72	0	1	1	12.5	5	1.84	0	1	1	13.6364	7.09091	1.64	0	2	4
	15	5.4	1.44	12.24	1	1	15	21.6	0.8	2.8	1	1	13.6364	5.45455	2.36	0	1	3
	15	5.4	2.2	0	1	1	12.5	5	2.96	0	1	1	13.6364	5.45455	0.88	0	1	1
	16.6667	5.33333	1.16	8.36	1	1	11.5385	7.38462	0.72	0	1	1	15	6.6	0.92	6.12	1	1
	15	4.8	1.16	0	1	1	11.5385	5.53846	1.16	0	1	1	12.5	5	0.88	0	1	1
	15	5.4	1.08	0	2	2	11.5385	5.07692	1.32	0	1	1	16.6667	22.6667	2.32	8.08	1	1
	15	5.4	2.16	0	1	3	12.5	9.5	0.92	6.68	1	1	15	4.8	5.08	0	1	1
	15	6	4.24	0	1	1	11.5385	6	1.52	0	1	1	13.6364	4.36364	1.56	0	1	1
	13.6364	5.45455	1.96	0	1	1	11.5385	6.46154	1.32	0	1	1	15	5.4	2.92	28.92	1	1
	15	5.4	1.72	14.92	1	1	11.5385	9.23077	3.32	0	1	1	13.6364	4.90909	0.92	0	1	1
	15	6	1.96	0	2	2	10.7143	5.57143	1.84	0	1	1	13.6364	14.1818	2.6	0	3	2
	16.6667	6	1.76	14	1	3	11.5385	6.92308	1.6	15.64	1	1	15	5.4	6.2	57.8	1	3
	15	4.8	1.6	0	1	1	13.6364	6.54545	1.64	7.36	1	1	18.75	6	1.96	8.36	1	1
	15	5.4	0.96	0	1	1	11.5385	6.92308	3.12	0	1	1	16.6667	4.66667	2.04	0	1	1
	15	5.4	1.12	0	1	1	11.5385	6.92308	0.76	0	1	1	18.75	6	2.2	17.56	1	1
	13.6364	5.45455	1.28	0	1	1	11.5385	7.84615	1.92	0	1	1	18.75	6	2.28	0	1	1
	12.5	4.5	1.56	0	1	1	13.6364	6.54545	1.04	3.02	1	1	16.6667	5.33333	5.6	0	1	1
	12.5	4.5	1.4	0	1	1	12.5	5.5	1.8	0	1	1	15	4.8	2	0	1	1
	12.5	5	1.28	0	2	2	15	6	1.8	8.6	1	1	15	6	2.76	0	1	1
	16.6667	6	0.92	2.48	1	3	11.5385	6	2.64	0	1	1	15	4.8	2.88	0	1	1
	12.5	5.5	0.92	0	1	1	11.5385	6	1.24	0	1	1	18.75	5.25	3.6	16.72	1	1
	13.6364	5.45455	1.44	12.44	1	1	11.5385	6	1.32	0	1	1	21.4286	9.42857	8.12	63	2	2
	15	5.4	1.84	16.24	1	1	11.5385	5.07692	1.2	0	1	1	18.75	5.25	6.24	0	1	3
	10	5.6	3.48	0	2	2	10.7143	6.85714	1.4	0	1	1	16.6667	4.66667	9.64	0	1	1
	13.6364	4.90909	0.92	1.91	1	3	15	15	0.44	-0.06	1	1	16.6667	5.33333	2.92	0	1	1
	12.5	5	1.84	0	1	1	12.5	9.5	1.88	0	1	1	13.6364	4.36364	17.68	0	1	1
	15	5.4	2.64	13.84	1	1	12.5	6.5	2.08	0	1	1	13.6364	6.54545	2.44	0	1	1
	16.6667	5.33333	0.92	5.96	1	1	12.5	7	1.48	0	1	1	12.5	5	2.8	0	1	1
	16.6667	6.66667	1.32	0	1	1	13.6364	6.54545	1.8	15.44	1	1	16.6667	5.33333	2.08	7.12	1	1
	16.6667	5.33333	2.44	0	1	1	12.5	6	1.4	0	1	1	21.4286	5.14286	4.2	17.78	1	1
	12.5	5	1.32	0	1	1	12.5	6	1.04	0	1	1	16.6667	5.33333	5.4	0	1	1
	11.5385	5.07692	1.92	0	1	1	13.6364	6	2.12	20.16	1	1	16.6667	4.66667	9.4	0	1	1
	15	5.4	2.88	11.0133	1	1	13.6364	5.45455	2	0	1	1	15	6	1.76	0	1	1
	15	5.4	1.2	0	1	1	13.6364	7.09091	2.52	0	1	1	15	8.4	2.92	0	2	2
	13.6364	10.9091	1.68	0	1	1	12.5	4.5	3.64	0	1	1	15	5.4	2.76	0	1	3
	12.5	5	2.28	0	1	1	16.6667	6	1.52	5	1	1	7.5	9.6	4.44	0	3	2
	12.5	5	1.56	0	1	1	16.6667	6.66667	2.44	0	1	1	15	6.6	1.8	2.32	1	3
	13.6364	6	1.52	13.84	1	1	16.6667	6	1.36	0	1	1	16.6667	6	3.76	33.64	1	1
	15	5.4	2.44	22.44	1	1	16.6667	6	1.2	0	1	1	13.6364	4.90909	1.88	0	1	1
	12.5	5.5	1.92	0	1	1	13.6364	6	0.8	0	1	1	15	5.4	1.36	11.36	1	1
	12.5	5.5	1.56	0	1	1	12.5	6	0.92	0	1	1	13.6364	4.90909	3.2	0	1	1
	10.7143	4.71429	1.44	0	1	1	12.5	6	1.08	0	1	1	15	6.6	1.32	10.92	1	1
	12.5	5.5	1.24	6.04	1	1	13.6364	6	2.12	20.16	1	1	12.5	5	3.8	0	1	1
	11.5385	5.53846	2.08	0	1	1	15	7.2	1.12	7.92	1	1	10.7143	5.14286	2.4	0	1	1
	12.5	5.5	1.64	15.56	1	1	15	6	0.88	0	1	1	15	6.6	1.64	4.54	1	1
	10.7143	5.14286	1.08	0	1	1	15	6.6	1.16	0	1	1	13.6364	5.45455	0.96	0	1	1
	11.5385	5.53846	1.32	12.24	1	1	13.6364	5.45455	1	0	1	1	15	6	1.56	13.16	1	1
	10.7143	5.14286	1.84	0	1	1	13.6364	5.45455	2.64	0	1	1	16.6667	12.6667	1.88	15.2	3	2
	11.5385	5.53846	2.76	32.4	1	1	15	6	2.16	19.76	1	1	13.6364	4.90909	1.76	0	1	3
	11.5385	5.07692	1.44	0	1	1	16.6667	6.66667	2.48	21.2	1	1	11.5385	2.76923	0.6	0	1	1
	12.5	5	4.08	47.76	1	1	16.6667	8	2.6	0	1	1	13.6364	4.90909	2.08	12.2	1	1
	11.5385	5.53846	2.24	0	1	1	16.6667	5.33333	3.12	0	1	1	15	6	3.32	32.92	1	1
	13.6364	5.45455	2.04	10.62	1	1	16.6667	8	1.68	0	1	1	11.5385	4.61538	0.84	0	1	1
	13.6364	5.45455	1.44	0	1	1	15	4.8	1.36	0	1	1	16.6667	6.66667	2.92	8.59	1	1
	13.6364	5.45455	1.36	0	1	1	15	6	2.68	0	1	1	18.75	9.75	3.04	24.16	2	2
	12.5	5.5	2.16	0	1	1	16.6667	7.33333	1.84	14.8	1	1	15	6	1.52	0	1	3
	12.5	5	1.16	0	1	1	15	6.6	4.52	0	1	1	15	8.4	1.72	0	2	2
	10.7143	4.28571	2.32	0	1	1	15	5.4	5.44	0	1	1	15	6	1.8	0	1	3
	12.5	5.5	1.68	9.36	1	1	16.6667	4.66667	2.72	23.96	1	1	13.6364	6	1.72	0	1	1
	13.6364	5.45455	2.04	19.64	1	1	16.6667	5.33333	1.72	0	1	1	16.6667	6.66667	2.72	12.98	1	1
	15	5.4	3.08	29.88	1	1	16.6667	6.66667	0.48	0	1	1	15	4.8	1.8	0	1	1
	13.6364	4.90909	0.92	0	1	1	13.6364	7.63636	3.44	0	1	1	12.5	5	3.44	0	1	1
	15	5.4	2.44	23.24	1	1	13.6364	5.45455	1.68	0	1	1	12.5	5	5.56	0	1	1
	13.6364	4.90909	1.68	0	1	1	15	6.6	2.24	20.64	1	1	12.5	5.5	1.76	0	1	1
	13.6364	5.45455	1.6	0	1	1	16.6667	6.66667	1.48	10.84	1	1	13.6364	5.45455	1.84	17.24	1	1
	15	5.4	2	18	1	1	18.75	9	1.28	8.32	2	2	15	6.6	3.04	29.44	1	1
	15	6	1.76	0	2	2	15	6.6	5.08	0	1	3	13.6364	6	0.96	0	1	1
	13.6364	5.45455	2.92	0	2	4	16.6667	5.33333	2.16	17.64	1	1	15	28.8	5.44	55.44	3	2
	16.6667	8.66667	1.28	5.24	2	4	13.6364	6	2.68	0	1	1	15	4.8	4.68	0	1	3
	15	5.4	1.8	0	1	3	15	6	2.08	18.48	1	1	11.5385	4.61538	4.84	0	1	1
	15	5.4	2.12	0	1	1	13.6364	5.45455	5.32	0	1	1	13.6364	6.54545	1.36	6.64	1	1
	15	5.4	1.28	0	1	1	13.6364	4.90909	1.56	0	1	1	12.5	4.5	4.56	0	1	1
	15	4.8	2.6	0	1	1	13.6364	6	1.8	0	1	1	11.5385	6	1.68	0	1	1
	16.6667	6	1	7.12	1	1	16.6667	6.66667	2.84	13.64	1	1	12.5	4	2.4	24.96	1	1
	15	5.4	2.12	0	1	1	16.6667	5.33333	6.28	0	1	1	13.6364	5.45455	0.76	5.6	1	1
	15	5.4	1.24	0	1	1	21.4286	5.14286	3.84	16.16	1	1	18.75	9.75	0.8	1.86667	2	2
	15	6.6	1.76	0	2	2	13.6364	8.18182	2.92	0	2	2	13.6364	10.3636	1.68	0	3	4
	13.6364	4.36364	1.16	0	1	3	16.6667	8	4.24	20.62	1	3	15	6	1.6	10	1	3
	16.6667	5.33333	1.6	7.36	1	1	21.4286	11.1429	1.92	6.96	1	1	15	5.4	4	0	1	1
	16.6667	5.33333	1.76	0	1	1	16.6667	6	3.04	0	1	1	13.6364	4.90909	6.56	0	1	1
	16.6667	6	2.64	0	1	1	18.75	11.25	7.2	61.92	2	2	15	7.8	2.48	23.68	1	1
	15	6	1.72	0	1	1	18.75	6.75	2.64	0	1	3	12.5	12	1.12	0	3	2
	13.6364	4.90909	1.68	0	1	1	13.6364	6	0.88	0	1	1	11.5385	5.07692	1.6	0	1	3
	15	5.4	1.04	7.84	1	1	16.6667	7.33333	1.16	4.4	1	1	15	6	1.64	5.64	1	1
	15	5.4	2.28	0	1	1	16.6667	6.66667	0.72	0	1	1	11.5385	4.15385	2.28	0	1	1
	13.6364	6	2.08	0	1	1	18.75	6	2.88	22.72	1	1	13.6364	4.90909	5.2	31.82	1	1
	13.6364	4.90909	1.44	0	1	1	18.75	6	0.68	0	1	1	15	10.2	3.16	31.16	2	2
	18.75	6	2.04	6.52	1	1	15	5.4	1.24	0	1	1	12.5	7	5.36	0	1	3
	16.6667	5.33333	2.12	0	1	1	16.6667	6.66667	0.92	5.96	1	1	10.7143	6	1.88	0	1	1
	18.75	5.25	2.48	19.76	1	1	21.4286	6	3.44	14.08	1	1	10.7143	7.71429	1	0	2	2
	18.75	5.25	5.28	0	1	1	15	4.8	2.4	0	1	1	9.375	4.5	2.76	0	1	3
	18.75	6	2.76	0	2	2	15	6.6	1.48	0	1	1	10	5.2	0.96	8.16	1	1
	16.6667	4.66667	1.12	0	1	3	15	6	1.76	0	1	1	16.6667	5.33333	2.92	6.52	1	1
	16.6667	5.33333	3.36	0	1	1	15	24	5.8	0	3	2	15	5.4	1.84	0	1	1
	18.75	6	2.64	21.2	1	1	16.6667	7.33333	2.12	6.8	1	3	18.75	7.5	1.24	4.76	1	1
	16.6667	5.33333	1.96	0	1	1	16.6667	4.66667	3.6	0	1	1	13.6364	4.90909	1.92	0	1	1
	18.75	5.25	1.52	11.12	1	1	18.75	6	1.76	13.6	1	1	12.5	10.5	2	0	3	2
	16.6667	5.33333	1.2	0	1	1	18.75	6	2.92	0	1	1	15	5.4	8.36	45.96	1	3
	18.75	6.75	1.44	10.4	1	1	15	8.4	2.6	0	1	1	12.5	5	2.32	0	1	1
	18.75	6	3	0	1	1	16.6667	6	0.68	1.76	1	1	11.5385	4.61538	1.08	0	1	1
	16.6667	5.33333	2.2	0	1	1	16.6667	6	3.24	0	1	1	10.7143	4.71429	4.08	0	1	1
	16.6667	5.33333	3.52	0	1	1	13.6364	5.45455	2.92	0	1	1	16.6667	8	2.88	7.272	2	2
	16.6667	5.33333	1.88	0	1	1	15	5.4	3.32	32.52	1	1	16.6667	6.66667	1.8	0	1	3
	16.6667	5.33333	2.16	0	1	1	15	4.8	1.2	0	1	1	12.5	5	3.24	0	1	1
	16.6667	5.33333	2.48	0	1	1	13.6364	6	0.88	0	1	1	15	5.4	2.92	15.52	1	1
	16.6667	4.66667	7.48	0	1	1	15	6.6	0.84	4.84	1	1	16.6667	12	3.12	27.96	3	2
	16.6667	5.33333	2.64	0	1	1	13.6364	7.09091	1.96	0	1	1	13.6364	4.90909	1.44	0	1	3
	16.6667	4.66667	1.2	0	1	1	10	9.2	3.88	0	3	2	13.6364	7.09091	2.24	0	2	2
	18.75	5.25	1.6	12.16	1	1	13.6364	5.45455	2.8	7.97	1	3	12.5	5.5	0.88	0	1	3
	18.75	5.25	1.16	0	1	1	12.5	5.5	1.24	0	1	1	12.5	5.5	1.2	0	1	1
	18.75	6	2.48	0	2	2	16.6667	29.3333	1.12	3.16	3	2	12.5	12	2.44	0	3	2
	21.4286	5.14286	7.24	55.68	1	3	12.5	6	2.16	0	1	3	10.7143	5.14286	2.84	0	1	3
	18.75	5.25	3.2	0	1	1	11.5385	5.07692	0.88	0	1	1	10.7143	4.71429	1.44	0	1	1
	21.4286	6	2.84	20.76	1	1	13.6364	6	0.68	2	1	1	12.5	16	3	18.36	3	2
	16.6667	6	2.28	0	1	1	13.6364	7.09091	1.72	0	1	1	16.6667	10	4.84	15.52	2	4
	16.6667	5.33333	1.72	0	1	1	13.6364	7.09091	2.28	0	1	1	11.5385	5.07692	3.64	0	1	3
	13.6364	4.36364	0.92	0	1	1	12.5	6	1.4	0	1	1	16.6667	6	3.52	10.45	1	1
	18.75	6.75	1.2	3.54667	1	1	13.6364	6.54545	3.04	31.2	1	1	8.33333	5.33333	6.2	0	1	1
	18.75	5.25	1.68	0	1	1	12.5	6	1.36	0	1	1	9.375	5.625	1.12	4.96	1	1
	18.75	5.25	4.2	0	1	1	12.5	6	0.84	0	1	1	7.14286	4	1.88	0	1	1
	18.75	4.5	1.96	0	1	1	16.6667	6	2.64	9.12	1	1	10	5.6	2.48	7.28	1	1
	18.75	5.25	1.44	0	1	1	15	3.6	2.84	0	1	1	10	6	0.8	0	1	1
	18.75	5.25	3.68	0	1	1	15	6.6	0.48	0	1	1	10	5.2	2.6	0	1	1
	16.6667	5.33333	1.52	0	1	1	16.6667	7.33333	0.8	4.04	1	1	13.6364	4.90909	2.56	8.17	1	1
	16.6667	4.66667	1.36	0	1	1	10.7143	15.8571	4.72	0	3	2	12.5	4.5	1.96	0	1	1
	18.75	5.25	2.08	16.48	1	1	13.6364	6	4.2	14.1733	1	3	11.5385	4.61538	1.12	0	1	1
	18.75	5.25	1.56	0	1	1	15	6	3.04	29.04	1	1	10	8.4	0.92	0	2	2
	21.4286	6	1.44	9.56	1	1	12.5	11.5	2.44	0	3	2	11.5385	5.53846	4.56	28.74	1	3
	15	4.8	0.64	0	1	1	15	6	3.72	17.72	1	3	11.5385	5.53846	2.56	0	1	1
	16.6667	5.33333	1.6	13.12	1	1	16.6667	6.66667	1.16	8	1	1	11.5385	5.07692	1.12	0	1	1
	16.6667	5.33333	1.32	0	1	1	11.5385	5.53846	2.56	0	1	1	13.6364	4.90909	2.4	13.18	1	1
	16.6667	5.33333	1.16	0	1	1	11.5385	5.53846	1.12	0	1	1	11.5385	6.92308	3.44	0	2	2
	18.75	6	1.84	14	1	1	12.5	6	1.64	15.56	1	1	10	10	3.32	0	2	4
	16.6667	4.66667	2.28	0	1	1	11.5385	6	2.6	0	1	1	9.375	4.5	2.4	0	1	3
	16.6667	5.33333	1.24	0	1	1	12.5	7	1.52	13.52	1	1	10	5.2	1.08	10.08	1	1
	15	4.2	2.08	0	1	1	12.5	6	3.28	0	1	1	10.7143	5.57143	1.88	20.92	1	1
	13.6364	4.90909	3.16	0	1	1	12.5	5.5	2.48	0	1	1	9.375	5.25	3.76	0	1	1
	18.75	5.25	2.64	8.72	1	1	12.5	5.5	1.8	0	1	1	10.7143	10.7143	4.04	28.4	3	2
	18.75	5.25	1.84	0	1	1	12.5	4.5	1.76	0	1	1	10	5.6	2.36	0	1	3
	18.75	6	1.88	0	1	1	12.5	6	1.24	0	1	1	21.4286	8.57143	3.04	5.21	1	1
	16.6667	5.33333	2.76	0	1	1	11.5385	6	1.64	0	1	1	13.6364	5.45455	3.56	0	1	1
	16.6667	6	1.24	0	2	2	13.6364	5.45455	0.96	3.38	1	1	10.7143	4.71429	1.12	0	1	1
	18.75	5.25	1.28	8.64	1	3	13.6364	6.54545	0.8	0	1	1	15	12	4.36	14.16	2	2
	16.6667	4.66667	2.84	0	1	1	12.5	5.5	1.2	0	1	1	9.375	5.625	6	0	1	3
	16.6667	5.33333	1.4	0	1	1	13.6364	6	1.08	8.12	1	1	11.5385	5.53846	0.92	2.30667	1	1
	15	4.8	0.64	0	1	1	11.5385	6.92308	0.96	0	1	1	10.7143	9.42857	4.12	0	2	2
	16.6667	6	1.92	16.32	2	2	12.5	22.5	0.6	0.6	3	2	10.7143	4.71429	3.04	0	1	3
	15	4.8	1.68	0	1	3	15	6.6	3.6	12.6	1	3	11.5385	5.07692	2.52	29.56	1	1
	13.6364	5.45455	2	0	1	1	16.6667	7.33333	4	36.04	1	1	11.5385	5.07692	3.08	0	1	1
	18.75	6	1.2	3.33333	1	1	16.6667	6	2.08	0	1	1	11.5385	4.61538	1.64	0	1	1
	13.6364	4.90909	2.48	0	1	1	16.6667	6.66667	1.4	0	1	1	11.5385	5.53846	1.88	0	1	1
	15	5.4	1.36	11.36	1	1	16.6667	5.33333	0.64	0	1	1	12.5	5.5	1.6	15.04	1	1
	16.6667	5.33333	2.36	20.36	1	1	16.6667	6.66667	1.88	0	1	1	10.7143	5.14286	2.52	0	1	1
	15	5.4	1.4	0	1	1	18.75	7.5	1.04	6.16	1	1	12.5	9.5	1.84	10	2	2
	16.6667	7.33333	1.44	11.16	2	2	18.75	6	6.96	0	1	1	12.5	5.5	4.08	0	1	3
	16.6667	4.66667	1.8	0	1	3	15	6.6	1.8	0	1	1	15	10.2	0.92	3.32	2	2
	15	5.4	1.6	0	1	1	16.6667	6	4.8	44.04	1	1	11.5385	4.61538	2.24	0	1	3
	12.5	4.5	1.32	0	1	1	15	5.4	4.16	0	1	1	11.5385	5.07692	2.24	0	1	1
	13.6364	4.36364	2.16	21.96	1	1	16.6667	6.66667	1.96	16.36	1	1	11.5385	4.61538	1.24	0	1	1
	16.6667	5.33333	3.76	19.24	1	1	25	8	2.88	7.84	1	1	12.5	5.5	1.12	9.76	1	1
	15	5.4	0.76	0	1	1	16.6667	6.66667	2.08	0	1	1	11.5385	5.07692	2.48	0	1	1
	15	5.4	1.24	0	1	1	18.75	6	1.16	7.24	1	1	12.5	10	2.24	23.84	3	2
	18.75	5.25	0.84	2.76	1	1	18.75	6.75	3.76	0	1	1	13.6364	4.90909	9.36	103.52	1	3
	15	5.4	1.32	0	1	1	13.6364	6.54545	1.28	0	1	1	13.6364	5.45455	7.84	0	1	1
	15	5.4	0.88	0	1	1	18.75	6.75	2.24	6.93333	1	1	11.5385	10.6154	1.96	0	3	2
	13.6364	4.90909	1.12	0	1	1	15	5.4	3.92	0	1	1	8.82353	5.29412	1.92	0	1	3
	15	5.4	0.96	6.96	1	1	15	5.4	3.56	0	1	1	8.33333	4.33333	1.28	0	1	1
	15	5.4	2.16	0	1	1	16.6667	6.66667	1	6.76	1	1	11.5385	5.07692	5.48	18.376	1	1
	13.6364	4.90909	1.36	0	1	1	18.75	5.25	5.44	45.76	1	1	11.5385	4.15385	2.56	0	1	1
	12.5	5	3.28	0	1	1	21.4286	6.85714	2.92	21.4	1	1	12.5	4.5	3.28	38.32	1	1
	11.5385	4.61538	1.2	0	1	1	16.6667	6.66667	6.56	0	1	1	12.5	5	1.6	0	1	1
	13.6364	5.45455	2.72	15.48	1	1	16.6667	4.66667	2.4	0	1	1	15	4.8	5.88	33.28	1	1
	15	5.4	3	29	1	1	18.75	6.75	1.16	8.2	1	1	15	4.8	1.76	0	1	1
	12.5	5	2.28	0	1	1	18.75	5.25	1.96	0	1	1	15	4.8	4.08	0	1	1
	15	5.4	1.72	8.32	1	1	18.75	5.25	1.76	0	1	1	12.5	5	2.28	0	1	1
	13.6364	4.90909	1.04	0	1	1	16.6667	7.33333	4.32	0	1	1	16.6667	8.66667	0.72	1.68	2	2
	13.6364	5.45455	1.52	0	1	1	16.6667	6	2.64	0	1	1	16.6667	5.33333	2.48	0	1	3
	13.6364	5.45455	1.84	0	1	1	16.6667	5.33333	2.08	0	1	1	15	5.4	1.28	0	1	1
	15	6	2.08	18.88	1	1	16.6667	5.33333	1.2	0	1	1	16.6667	10.6667	6.56	62.36	3	2
	13.6364	7.09091	3.72	0	1	1	16.6667	18.6667	4.96	0	1	1	10.7143	9.85714	9.12	0	3	4
	10.7143	4.71429	1.84	0	1	1	16.6667	6.66667	1.8	0	1	1	13.6364	14.1818	17.32	77.4533	3	4
	15	4.8	2.76	8.56	1	1	16.6667	6.66667	6.12	0	1	1	15	8.4	6.16	57.36	2	4
	16.6667	6.66667	2.32	20.32	1	1	21.4286	7.71429	1.64	5.98	1	1	12.5	4.5	1.84	0	1	3
	10	4.8	3	0	1	1	21.4286	6.85714	1.8	0	1	1	15	4.8	2.44	12.84	1	1
	15	5.4	1.8	4.44	1	1	16.6667	6.66667	0.84	0	1	1	15	4.8	0.6	0	1	1
	15	5.4	1.8	0	1	1	18.75	6	0.96	5.44	1	1	21.4286	8.57143	2.8	8.58667	2	2
	15	5.4	1.36	0	1	1	15	4.8	0.88	0	1	1	13.6364	4.90909	5.32	0	1	3
	15	5.4	2	0	1	1	16.6667	6.66667	4.2	39.12	1	1	12.5	4.5	3.64	0	1	1
	15	4.8	3.4	0	1	1	18.75	5.25	1.64	11.56	1	1	16.6667	5.33333	1.16	3.56	1	1
	16.6667	6	1.68	13.92	1	1	18.75	20.25	4.64	0	1	1	18.75	5.25	8.8	76.64	1	1
	15	5.4	1.2	0	1	1	16.6667	4.66667	3.96	0	1	1	11.5385	7.84615	2.16	0	2	2
	16.6667	6	5.36	50.36	2	2	15	6	4.04	0	1	1	13.6364	5.45455	9.68	59.18	1	3
	18.75	6	3.04	24.48	1	3	13.6364	6	2.44	0	1	1	13.6364	5.45455	4.52	0	1	1
	21.4286	6	1.84	12.48	1	1	13.6364	8.18182	1.24	0	1	1	15	4.2	0.88	5.68	1	1
	18.75	5.25	2.6	0	1	1	18.75	6	4.08	13.36	1	1	18.75	9.75	3.24	15.08	2	2
	15	4.8	1.48	0	1	1	18.75	6.75	1.6	0	1	1	15	4.8	4.48	0	1	3
	15	5.4	0.88	0	1	1	15	5.4	1.92	0	1	1	12.5	5	2.8	0	1	1
	15	5.4	2.92	0	1	1	15	6	1.72	0	1	1	18.75	7.5	6.12	17.56	2	2
	15	5.4	1.72	0	1	1	16.6667	6	0.8	4.4	1	1	15	4.2	11.2	0	1	3
	12.5	4	1.84	0	1	1	18.75	8.25	3.36	27.36	1	1	18.75	5.25	5.16	24.68	1	1
	18.75	8.25	0.48	0.8	2	2	15	6	1.52	0	1	1	16.6667	6	1.8	0	1	1
	16.6667	5.33333	1.28	0	1	3	16.6667	6	1.68	13.2	1	1	13.6364	5.45455	3.36	0	1	1
	18.75	5.25	5.44	46.4	1	1	16.6667	6	1.2	0	1	1	13.6364	6	2.76	0	1	1
	18.75	6	1.36	0	1	1	18.75	7.5	2.64	20.88	1	1	15	4.8	1.8	15.4	1	1
	18.75	5.25	1.36	0	1	1	15	6	2.8	0	1	1	13.6364	4.90909	3.36	0	1	1
	15	3.6	2.24	0	1	1	12.5	6	1.88	0	1	1	15	5.4	3.08	30.28	1	1
	16.6667	5.33333	1.28	10.64	1	1	16.6667	25.3333	1.08	2.88	3	2	16.6667	6	1.24	9.16	1	1
	16.6667	5.33333	1.4	0	1	1	16.6667	6	3.72	0	1	3	15	5.4	2.92	0	1	1
	15	6	6.6	0	1	1	16.6667	6	3.16	0	1	1	12.5	4.5	3.08	0	1	1
	16.6667	4.66667	3.4	30.4	1	1	12.5	5.5	2.64	0	1	1	11.5385	5.53846	11.44	0	1	1
	18.75	4.5	3.64	30.52	1	1	15	13.8	5	27.8	3	2	13.6364	9.81818	3.6	20.76	3	2
	18.75	5.25	9.48	0	1	1	15	7.2	2.8	0	1	3	16.6667	5.33333	4.64	22.28	1	3
	16.6667	5.33333	2.6	0	1	1	15	6	1.28	0	1	1	15	6.6	3.32	0	2	2
	16.6667	4.66667	12.68	0	1	1	15	6	3.48	0	1	1	15	4.8	2.4	0	1	3
	18.75	5.25	1.24	8.92	1	1	13.6364	5.45455	1.16	0	1	1	16.6667	5.33333	1.64	13.52	1	1
	21.4286	5.14286	3.24	23.96	1	1	12.5	6.5	1.68	0	2	2	16.6667	5.33333	5.84	0	1	1
	16.6667	5.33333	2.6	0	1	1	15	6	1.52	6.52	1	3	12.5	9.5	4.24	0	3	2
	16.6667	5.33333	1	0	1	1	16.6667	8	2.12	17.6	1	1	11.5385	4.15385	4	0	1	3
	13.6364	4.90909	1.88	0	1	1	15	6	1.16	0	1	1	10	5.2	2.56	0	1	1
	12.5	5	6.04	0	1	1	15	6	1.76	0	1	1	21.4286	6	5.68	10.195	2	2
	15	5.4	0.88	3.28	1	1	15	6.6	0.92	0	1	1	12.5	5	3	0	1	3
	16.6667	4.66667	4.28	39.56	1	1	15	7.2	0.72	0	1	1	12.5	5.5	1.2	0	1	1
	18.75	5.25	4.4	37.36	1	1	16.6667	5.33333	1.92	14.88	1	1	13.6364	8.72727	1.96	18.68	3	2
	16.6667	5.33333	3.64	0	1	1	15	5.4	2.16	0	1	1	15	7.2	3.24	29.24	1	3
	16.6667	4.66667	0.96	0	1	1	15	6	3.12	0	1	1	12.5	6	3.76	0	1	1
	16.6667	6.66667	0.76	0	2	2	12.5	11	4.08	0	3	2	10	5.2	3.84	0	1	1
	16.6667	5.33333	1.68	0	1	3	16.6667	6	2.48	7.28	1	3	13.6364	4.90909	3.48	11.62	1	1
	21.4286	6	2.88	11.84	1	1	13.6364	5.45455	0.64	0	1	1	13.6364	5.45455	1.72	0	1	1
	16.6667	4.66667	1.72	0	1	1	15	4.8	1.64	14.04	1	1	16.6667	4.66667	2.04	9.42	1	1
	15	4.8	1.4	0	1	1	16.6667	6	2.96	26.72	1	1	15	5.4	2.68	0	1	1
	16.6667	5.33333	1	7.12	1	1	16.6667	6.66667	0.96	0	1	1	18.75	6	3.24	14.76	1	1
	16.6667	6	3.56	0	1	1	16.6667	6	1.64	0	1	1	16.6667	5.33333	4.16	0	1	1
	15	5.4	1.24	0	1	1	15	6	1.92	0	1	1	15	4.8	5.56	0	2	2
	15	5.4	1	0	1	1	15	6.6	0.96	0	1	1	13.6364	6	4	0	1	3
	16.6667	5.33333	1	6.76	1	1	15	8.4	2.2	0	2	2	12.5	5	1.44	0	1	1
	16.6667	5.33333	1.56	0	1	1	15	6.6	2.16	0	1	3	15	6	1.76	8.56	1	1
	13.6364	4.90909	1.56	0	2	2	15	7.2	1.96	0	1	1	15	5.4	2.24	0	1	1
	16.6667	5.33333	1.84	8.5	1	3	15	5.4	2.36	0	1	1	11.5385	14.3077	5.08	0	3	2
	15	5.4	2.48	0	1	1	13.6364	5.45455	2.72	0	1	1	15	4.8	4.64	15.9733	1	3
	16.6667	6	2.24	19.16	1	1	12.5	6	1.08	0	1	1	13.6364	5.45455	4.12	0	1	1
	16.6667	5.33333	1.32	0	1	1	13.6364	4.90909	3.64	38.4	1	1	13.6364	5.45455	4.32	0	1	1
	16.6667	5.33333	1.48	0	1	1	15	6.6	1.76	15.76	1	1	12.5	5	1.48	0	1	1
	15	4.2	1.48	0	1	1	15	6	1.16	0	1	1	12.5	7	2.76	0	2	2
	15	4.8	1.28	0	1	1	15	6	1.56	0	1	1	11.5385	5.07692	2.08	0	1	3
	16.6667	5.33333	3.2	29.12	1	1	15	6	1.32	0	1	1	13.6364	6	2.64	14.74	1	1
	18.75	6	3	24.44	1	1	16.6667	7.33333	1.72	13.6	1	1	11.5385	10.1538	1.04	0	3	2
	16.6667	5.33333	1.92	0	1	1	13.6364	7.09091	1.52	0	3	2	11.5385	5.53846	2.76	0	1	3
	15	4.8	1.64	0	1	1	15	6	0.44	-0.36	1	3	12.5	6	2.12	21.8	1	1
	18.75	6	1.32	5.32	1	1	13.6364	5.45455	1.96	0	1	1	12.5	6.5	1	0	1	1
	16.6667	6	6.16	0	1	1	16.6667	7.33333	2.2	10.3	1	1	13.6364	4.36364	8.56	97	1	1
	18.75	5.25	2.84	22.68	1	1	15	6	2.12	0	1	1	13.6364	5.45455	4.52	0	1	1
	15	5.4	0.72	0	1	1	15	10.2	1.2	0	2	2	13.6364	5.45455	0.72	0	1	1
	15	6	5.08	0	1	1	13.6364	6.54545	3.84	0	1	3	13.6364	4.90909	2.76	0	1	1
	15	4.8	1.76	0	1	1	16.6667	6.66667	2.72	12.8	1	1	15	4.8	6.32	65.92	1	1
	15	4.8	0.92	0	1	1	12.5	6	2.8	0	1	1	13.6364	5.45455	4.36	0	1	1
	16.6667	6	1.12	8.32	1	1	12.5	5.5	2.36	0	1	1	12.5	5	1.4	0	1	1
	13.6364	4.90909	2.72	0	1	1	15	6.6	1.08	4.28	1	1	13.6364	5.45455	13.56	158.32	1	1
	15	5.4	1.36	11.36	1	1	13.6364	5.45455	2.92	0	1	1	13.6364	5.45455	1.28	0	1	1
	16.6667	5.33333	4.72	43.96	1	1	15	6.6	1.56	13.16	1	1	12.5	4.5	4.88	0	1	1
	18.75	6	0.96	6.08	1	1	13.6364	4.90909	2.6	0	1	1	12.5	5	4.2	0	1	1
	16.6667	5.33333	3.44	0	1	1	15	10.8	0.56	2.56	2	2	15	4.2	2.88	15.28	1	1
	15	5.4	0.92	0	1	1	13.6364	4.90909	1.2	0	1	3	13.6364	10.9091	5.08	0	1	1
	16.6667	5.33333	2.32	19.96	1	1	12.5	5.5	1.28	0	1	1	10.7143	5.57143	4.28	0	3	2
	16.6667	5.33333	2.4	0	1	1	12.5	7	0.56	0	1	1	12.5	5.5	2.4	13.68	1	3
	18.75	5.25	6.32	54.32	1	1	13.6364	6.54545	1.4	10.64	1	1	16.6667	12.6667	4.44	16.44	3	2
	18.75	5.25	1.12	0	1	1	13.6364	6	1.48	0	1	1	15	4.8	4.64	0	1	3
	15	4.2	2.52	0	1	1	12.5	7.5	1.36	0	1	1	15	17.4	3.24	0	3	2
	15	4.8	0.88	0	1	1	12.5	17.5	2.12	0	3	2	21.4286	6	12.52	39.0267	1	3
	16.6667	4.66667	4.8	45.12	1	1	15	7.2	2.8	9.8	1	3	21.4286	6	1.56	0	1	1
	13.6364	5.45455	3.8	0	1	1	13.6364	5.45455	2.64	0	1	1	16.6667	5.33333	1.92	0	1	1
	13.6364	5.45455	1.48	0	1	1	15	6	1.56	13.16	1	1	21.4286	7.71429	9.68	42.44	1	1
	15	5.4	1.32	10.52	1	1	15	6	1.88	0	1	1	12.5	4.5	3.56	0	1	1
	15	5.4	1.28	0	1	1	16.6667	24	3.4	30.4	3	2	16.6667	4.66667	4.84	18.28	1	1
	12.5	4.5	2.12	0	1	1	11.5385	6.92308	3.28	0	1	3	16.6667	8	1.8	0	2	2
	12.5	5	2.2	0	1	1	12.5	6.5	2.24	21.92	1	1	15	4.8	10.64	0	1	3
	13.6364	5.45455	1.24	10.48	1	1	18.75	8.25	1.48	3.4	1	1	13.6364	8.18182	1.32	0	2	2
	13.6364	5.45455	1.2	0	1	1	15	6	4	0	1	1	12.5	15	6.4	0	3	4
	11.5385	4.61538	1.28	0	1	1	15	9	0.92	0	3	2	13.6364	4.36364	4.76	43.92	1	3
	13.6364	4.90909	1.32	6.38	1	1	15	7.2	2	0	1	3	13.6364	4.36364	3.56	0	1	1
	12.5	5	0.8	0	1	1	15	7.2	1.24	0	1	1	12.5	5	3.04	0	1	1
	12.5	5	1.36	0	1	1	16.6667	8	2.2	17.68	1	1	13.6364	4.90909	1.4	12.4	1	1
	13.6364	6	2.12	21.04	2	2	21.4286	6.85714	3.4	13.62	1	1	12.5	5.5	4.04	0	1	1
	13.6364	6	1.88	0	1	3	18.75	6	1.8	0	1	1	13.6364	4.90909	7.48	84.92	1	1
	16.6667	12.6667	1.2	4.62	3	2	10.7143	7.28571	1.76	0	1	1	15	5.4	1.96	17.96	1	1
	16.6667	5.33333	1.52	0	1	3	15	6	1.48	3.48	1	1	13.6364	15.2727	4.88	0	3	2
	16.6667	5.33333	1.48	0	1	1	15	8.4	1.08	0	1	1	15	6	2.64	17.84	1	3
	16.6667	5.33333	0.92	0	1	1	13.6364	6	1.48	0	1	1	13.6364	6.54545	2.6	0	1	1
	16.6667	6	2.2	0	1	1	15	6	1.28	9.68	1	1	13.6364	5.45455	4.8	0	1	1
	15	5.4	1	0	1	1	15	5.4	1.96	0	1	1	16.6667	5.33333	3.8	19.1	1	1
	15	4.8	1.4	0	1	1	15	4.8	1.92	0	1	1	18.75	8.25	7	60.44	2	2
	15	5.4	0.88	0	1	1	12.5	5	2	0	1	1	13.6364	14.1818	7.68	0	3	4
	15	5.4	4.88	0	1	1	16.6667	18.6667	0.88	2.32	3	2	15	5.4	2.48	16.88	1	3
	15	5.4	1.2	0	1	1	15	6.6	3.44	0	1	3	15	6	1.6	0	1	1
	13.6364	5.45455	4.72	0	1	1	15	6	0.92	0	1	1	21.4286	6	3.76	11.6	1	1
	12.5	4.5	1.08	0	1	1	16.6667	6	4.08	37.2	1	1	15	4.8	3.08	0	1	1
	15	5.4	1.28	5.88	1	1	12.5	6	3.24	0	1	1	15	5.4	4.12	0	1	1
	15	6	2.04	0	1	1	12.5	6	1.68	0	1	1	18.75	7.5	1.76	7.36	1	1
	15	5.4	1.12	0	1	1	15	6	2.04	9.84	1	1	13.6364	4.90909	7.36	0	1	1
	16.6667	6	1.72	13.96	1	1	12.5	6.5	3.56	0	1	1	13.6364	4.90909	1.36	0	1	1
	13.6364	4.36364	1.76	0	1	1	13.6364	8.72727	2.2	20.68	1	1	15	6	1.48	12.68	1	1
	13.6364	4.90909	1.28	0	1	1	12.5	6	2.88	0	1	1	18.75	6	3.2	14.4	1	1
	15	21	2.48	23.68	2	2	13.6364	4.36364	1.52	12.96	1	1	15	4.8	3.64	0	2	2
	15	5.4	2.72	0	1	3	15	6	1.16	9.56	1	1	16.6667	10.6667	2	17.12	3	4
	16.6667	5.33333	1.2	8.76	1	1	15	6.6	1.68	0	1	1	15	11.4	6.84	0	3	4
	15	5.4	1.36	0	1	1	15	6.6	1.52	0	1	1	18.75	6.75	16.12	77.56	1	3
	15	5.4	2.08	0	1	1	15	4.8	1.92	0	1	1	12.5	5	3.88	0	1	1
	15	5.4	1.76	0	1	1	13.6364	8.18182	2.24	0	2	2	18.75	5.25	4.52	12.76	1	1
	15	4.8	3.32	0	1	1	15	6	2.04	16.44	1	3	15	6.6	2.28	0	1	1
	16.6667	6.66667	0.92	6.32	1	1	13.6364	6	2.04	0	1	1	16.6667	6	6	56.04	1	1
	16.6667	6	3.12	0	1	1	15	6.6	1.68	14.08	1	1	16.6667	5.33333	11.96	0	1	1
	15	4.8	1.92	0	1	1	13.6364	5.45455	1.24	0	1	1	10	8.8	4.6	0	3	2
	11.5385	4.15385	1.48	0	1	1	13.6364	6	1.8	0	1	1	12.5	5	3.96	16.28	1	3
	13.6364	5.45455	1.16	5.56	1	1	13.6364	5.45455	3.6	0	1	1	10.7143	9.85714	2.68	0	3	2
	15	5.4	1.2	9.2	1	1	13.6364	7.09091	1.08	0	1	1	16.6667	5.33333	7.24	18.616	1	3
	11.5385	4.61538	2	0	1	1	13.6364	6.54545	0.96	0	1	1	15	6	3.52	0	1	1
	12.5	5	1.76	18.08	1	1	13.6364	6.54545	1.4	0	1	1	10.7143	4.71429	1.8	0	1	1
	15	5.4	2.56	13.36	1	1	12.5	6.5	1.52	0	1	1	12.5	5.5	3.2	19.76	1	1
	15	5.4	1.16	0	1	1	11.5385	5.53846	1.64	0	1	1	12.5	5.5	2.08	0	1	1
	16.6667	5.33333	2.6	22.76	1	1	12.5	6	1.56	14.52	1	1	12.5	5	0.76	0	1	1
	18.75	5.25	2.04	15.8	2	2	12.5	6	1.48	0	1	1	15	6	2.2	11.2	1	1
	18.75	5.25	1.88	0	1	3	11.5385	4.61538	2.8	0	1	1	12.5	5	1.76	0	1	1
	16.6667	4.66667	1.04	0	1	1	12.5	6	2.44	26.92	1	1	10.7143	5.14286	2.28	0	1	1
	16.6667	4.66667	2.24	0	1	1	12.5	6	1.36	0	1	1	11.5385	5.53846	0.88	6.08	1	1
	16.6667	5.33333	3.12	0	1	1	12.5	6	2.64	0	1	1	18.75	6	2.76	6.408	1	1
	16.6667	5.33333	2.24	0	1	1	13.6364	6	1.36	11.04	1	1	13.6364	6	3.8	0	1	1
	15	4.8	1.76	0	1	1	12.5	6	2.96	0	1	1	21.4286	6.85714	2.24	5.39	1	1
	16.6667	5.33333	1.72	14.32	1	1	13.6364	6.54545	1.44	12	1	1	13.6364	4.90909	2.76	0	1	1
	16.6667	6	2.12	0	1	1	12.5	5	1.32	0	1	1	15	4.8	2.12	19.72	1	1
	16.6667	5.33333	1.24	0	1	1	15	6.6	1.52	7.12	1	1	21.4286	6.85714	2.56	7.78667	1	1
	16.6667	5.33333	1.48	0	1	1	16.6667	6	3	26.04	1	1	12.5	4	0.76	0	1	1
	16.6667	5.33333	1.08	0	1	1	15	7.2	2.16	0	2	2	16.6667	5.33333	2.88	10.56	1	1
	15	4.2	1.56	0	1	1	13.6364	5.45455	0.92	0	1	3	16.6667	6	0.92	0	1	1
	15	4.8	1.6	0	1	1	13.6364	4.90909	1.96	0	1	1	15	6	2.8	0	1	1
	15	4.2	2.16	0	1	1	15	6	3.56	35.56	1	1	16.6667	6	3.28	29.2	1	1
	16.6667	5.33333	2.08	18.28	1	1	15	5.4	1.32	0	1	1	16.6667	6.66667	1.96	0	1	1
	13.6364	4.36364	1.76	0	1	1	15	5.4	1.56	0	1	1	13.6364	4.90909	1.88	0	1	1
	15	4.8	0.96	7.36	1	1	15	6.6	2	0	1	1	13.6364	5.45455	1.92	0	1	1
	15	6	1.28	0	1	1	12.5	5.5	1.04	0	1	1	15	19.2	3.8	37.8	3	2
	16.6667	5.33333	3.12	27.6	1	1	13.6364	6	1.12	8.6	1	1	18.75	9	11.6	52.88	2	4
	16.6667	6.66667	1.48	0	1	1	15	6	1.52	12.32	1	1	12.5	9	9.76	0	3	4
	13.6364	4.90909	1.36	0	1	1	15	6	0.92	0	1	1	13.6364	8.18182	4.84	50.16	2	4
	15	6	1.04	7.84	2	2	13.6364	5.45455	1.88	0	1	1	9.375	17.25	3.96	0	3	4
	15	5.4	1.76	0	1	3	13.6364	5.45455	1	0	1	1	12.5	4.5	6.44	20.24	1	3
	15	6.6	0.92	0	2	2	12.5	6.5	1.72	0	1	1	12.5	14	6.44	0	3	2
	13.6364	4.36364	2	0	1	3	13.6364	6	1.28	9.64	1	1	15	5.4	2.36	8.56	1	3
	16.6667	5.33333	1.28	5.6	1	1	15	8.4	1.48	11.88	1	1	15	4.8	3.24	0	1	1
	13.6364	4.90909	1.12	0	1	1	15	4.8	1.72	0	1	1	15	6	1.8	0	1	1
	12.5	5	1.32	0	1	1	18.75	6	3.76	17.52	1	1	13.6364	6	3.72	0	1	1
	13.6364	5.45455	1.2	10	1	1	12.5	6.5	2.32	0	1	1	15	5.4	3.04	29.04	1	1
	13.6364	5.45455	1.96	0	1	1	13.6364	10.3636	1.56	13	2	2	10	5.2	2.08	0	1	1
	12.5	5	2.12	0	1	1	12.5	6	1.44	0	1	3	12.5	4.5	5.68	26.32	1	1
	12.5	6.5	1.28	0	1	1	12.5	5.5	3	0	1	1	15	6	4.16	23.16	1	1
	13.6364	5.45455	1.64	13.96	1	1	12.5	9	3.92	0	2	2	13.6364	7.63636	5.12	0	2	2
	13.6364	5.45455	1.44	0	1	1	18.75	13.5	3.32	8.52	2	4	13.6364	12.5455	9	0	3	4
	12.5	5	1.8	0	1	1	15	5.4	1.88	0	1	3	11.5385	4.15385	3.68	0	1	3
	13.6364	5.45455	1.36	11.92	1	1	18.75	7.5	2.68	11.96	1	1	16.6667	6.66667	4.96	15.31	1	1
	13.6364	5.45455	2.6	0	1	1	15	7.2	0.72	0	2	2	16.6667	6	3.76	0	1	1
	13.6364	4.90909	0.84	0	1	1	15	5.4	9.2	0	1	3	15	5.4	6.2	0	1	1
	10	4.4	3.12	0	1	1	16.6667	14.6667	2.6	22.76	3	2	11.5385	5.53846	1.72	0	1	1
	10	4.4	1.4	0	1	1	16.6667	6.66667	1.28	0	1	3	12.5	6.5	4.72	55.6	1	1
	10.7143	5.57143	0.88	7.04	2	2	15	6	3.96	0	1	1	13.6364	6	1.84	16.36	1	1
	12.5	5	1.6	8.08	1	3	13.6364	6.54545	1.08	0	1	1	11.5385	4.61538	2.08	0	1	1
	10.7143	4.71429	0.92	0	1	1	13.6364	4.90909	0.92	0	1	1	13.6364	18	3.4	19.9	3	2
	13.6364	4.90909	2.84	11.64	1	1	12.5	6	1.28	0	1	1	11.5385	10.1538	2.48	0	3	4
	15	5.4	1.28	10.48	1	1	12.5	5.5	2.68	0	1	1	12.5	5.5	2.32	19.6	1	3
	13.6364	6	1	0	2	2	12.5	5	2.2	0	1	1	11.5385	6	3.84	0	1	1
	12.5	4	1.68	0	1	3	15	11.4	0.68	2.08	2	2	13.6364	4.90909	1.12	4.42	1	1
	13.6364	5.45455	1.24	11.36	1	1	15	6	3.24	0	1	3	15	6	1.08	8.28	1	1
	13.6364	5.45455	1.36	0	1	1	15	5.4	1.32	0	1	1	15	5.4	3.4	0	1	1
	12.5	5	1.4	0	1	1	15	6.6	1.48	0	1	1	15	4.8	1.4	0	1	1
	12.5	5.5	2.36	0	1	1	18.75	6	2.48	10.64	1	1	18.75	7.5	1.96	8.52	2	2
	15	5.4	1.04	4.04	1	1	16.6667	6	3.04	0	1	1	13.6364	4.36364	3.96	0	1	3
	12.5	5	1.28	0	1	1	11.5385	6.92308	5.48	0	1	1	15	5.4	1.28	10.88	1	1
	13.6364	6	1.72	16.24	1	1	25	20	2.52	4.16571	1	1	13.6364	4.90909	0.72	0	1	1
	13.6364	5.45455	1.2	0	1	1	13.6364	6.54545	2.4	0	1	1	10.7143	4.71429	2.72	0	1	1
	12.5	6	1.72	0	1	1	16.6667	8	1.2	4.44	1	1	13.6364	10.3636	1.56	5.66667	3	2
	12.5	5	1.48	0	1	1	18.75	6	2.08	14.88	1	1	15	8.4	2.16	16.16	2	4
	15	6	3.4	18.4	1	1	13.6364	7.63636	3.4	0	2	2	16.6667	6.66667	2.52	20.16	1	3
	13.6364	4.36364	1	0	1	1	16.6667	7.33333	2.28	10.02	1	3	15	6	1.28	0	1	1
	18.75	6	2	6.48	1	1	18.75	6	3.08	24.2	1	1	13.6364	5.45455	1.12	0	1	1
	16.6667	4.66667	1.8	0	1	1	16.6667	4.66667	2.96	0	1	1	12.5	5.5	5.52	0	1	1
	15	5.4	1.44	0	1	1	18.75	5.25	1.48	11.08	1	1	13.6364	6	1.64	14.84	1	1
	15	5.4	1.68	0	1	1	21.4286	6	1.16	7.32	1	1	13.6364	5.45455	2.44	0	1	1
	16.6667	6	2.12	17.96	1	1	18.75	6	8.12	0	1	1	10.7143	4.71429	2.64	0	1	1
	15	5.4	1.44	0	1	1	18.75	6	3.08	0	1	1	13.6364	5.45455	1.44	5.10667	1	1
	13.6364	6	4.04	0	1	1	16.6667	8	1.76	0	1	1	12.5	4.5	2.04	0	1	1
	13.6364	6	1.76	0	1	1	16.6667	6.66667	1.72	0	1	1	12.5	4.5	1.16	0	1	1
	13.6364	5.45455	1.96	0	1	1	16.6667	6	1.16	0	1	1	15	6	4.16	23.16	1	1
	13.6364	5.45455	0.96	0	1	1	16.6667	7.33333	3.64	0	1	1	13.6364	9.81818	2.44	0	2	2
	12.5	5.5	1.16	0	1	1	15	6	2.6	0	1	1	10.7143	12.8571	8.8	0	2	4
	10.7143	4.28571	1.84	0	1	1	15	6.6	2.44	0	1	1	8.82353	5.64706	2.16	0	1	3
	12.5	5.5	1.28	6.56	1	1	15	6.6	2.36	0	1	1	11.5385	5.53846	3.2	11.52	1	1
	10	5.2	1.52	0	2	2	16.6667	6	2.76	23.64	1	1	10.7143	5.57143	0.84	0	1	1
	15	5.4	2.6	6.76	1	3	16.6667	6.66667	3.36	0	1	1	12.5	6	2.24	12.56	1	1
	15	5.4	2.92	0	1	1	16.6667	7.33333	4.96	0	1	1	12.5	5.5	2.16	0	1	1
	12.5	4	3.68	0	1	1	15	4.8	2.8	0	1	1	12.5	5.5	2.76	0	1	1
	13.6364	4.36364	1.72	17.12	1	1	13.6364	5.45455	2.04	0	1	1	16.6667	28	0.96	2.52	3	2
	15	4.8	2.6	25.4	1	1	16.6667	5.33333	3.8	19.1	1	1	10	5.2	2.24	0	1	3
	12.5	4.5	0.68	0	1	1	16.6667	6	1.92	0	1	1	10.7143	5.14286	1.56	16.12	1	1
	15	5.4	1.24	5.64	1	1	16.6667	6	3.72	0	1	1	10	5.2	1.52	0	1	1
	15	5.4	2.36	0	1	1	16.6667	6	1.72	0	1	1	9.375	5.625	2.4	0	1	1
	13.6364	4.90909	1.44	0	1	1	15	7.8	2.56	0	1	1	10	6	1	7	1	1
	15	5.4	2.28	21.48	1	1	18.75	6.75	3.96	17.72	1	1	9.375	5.25	1.08	0	1	1
	13.6364	4.90909	1.24	0	1	1	13.6364	6	1.24	0	1	1	9.375	4.875	2.64	0	1	1
	15	5.4	1.4	11.8	1	1	18.75	5.25	5.44	18.7733	1	1	9.375	5.25	1.88	0	1	1
	13.6364	4.90909	1.56	0	1	1	16.6667	22.6667	0.92	0	3	2	9.375	5.625	1.32	0	1	1
	12.5	5	2.08	0	1	1	13.6364	4.90909	3.32	0	1	3	10.7143	7.71429	1.88	10.84	1	1
	16.6667	5.33333	3.16	11.44	1	1	15	5.4	1.08	8.28	1	1	9.375	4.875	1.04	0	1	1
	16.6667	5.33333	5.08	0	1	1	15	5.4	3.76	0	1	1	9.375	5.625	1.32	0	1	1
	15	4.8	1.76	0	1	1	18.75	5.25	4.36	20.36	1	1	10	5.2	1.52	15.32	1	1
	16.6667	4.66667	1.44	11.52	1	1	16.6667	5.33333	1.56	0	1	1	10	5.6	2.12	0	1	1
	16.6667	6	0.96	0	1	1	16.6667	6	2.56	0	1	1	10	4.8	1.76	0	1	1
	16.6667	6	1.64	0	1	1	21.4286	7.71429	3.32	13.68	1	1	12.5	5.5	2.24	9.28	1	1
	16.6667	5.33333	1.2	0	1	1	16.6667	15.3333	3.16	0	3	2	13.6364	6	0.76	4.28	2	2
	15	4.8	1.28	0	1	1	16.6667	6	3.76	0	1	3	15	7.2	1.04	7.04	1	3
	13.6364	5.45455	1.84	0	1	1	18.75	6.75	2.96	23.76	1	1	8.33333	4.66667	4.2	0	1	1
	15	5.4	1.84	16.24	1	1	21.4286	6	3.4	24.68	1	1	8.33333	5	2	0	1	1
	13.6364	4.90909	1.36	0	1	1	16.6667	4	5.12	0	1	1	12.5	5.5	3.92	10.56	1	1
	12.5	5	1.08	0	1	1	15	4.8	0.88	0	1	1	12.5	6	3.32	0	1	1
	13.6364	6	0.88	6.16	1	1	18.75	5.25	1.64	6.92	1	1	10	5.6	2.08	0	1	1
	15	6	1.36	10.56	1	1	15	6	4.4	0	1	1	11.5385	13.3846	1.8	9.86	3	2
	12.5	4.5	1.24	0	1	1	13.6364	4.90909	4.96	0	1	1	9.375	5.25	1.88	0	1	3
	13.6364	6	3.4	36.84	1	1	18.75	6	1.84	5.78667	1	1	13.6364	6.54545	2.36	6.32	1	1
	16.6667	6	3.6	17.82	1	1	16.6667	6.66667	1.92	0	1	1	13.6364	6	3.2	0	1	1
	16.6667	5.33333	4.08	0	1	1	16.6667	6	3.72	0	1	1	12.5	14	4.64	0	3	2
	16.6667	5.33333	1.2	0	1	1	16.6667	6.66667	1.08	0	1	1	10.7143	5.14286	2.28	0	1	3
	18.75	6	4.52	38.12	1	1	16.6667	5.33333	1.4	0	1	1	12.5	5	1.8	9.72	1	1
	15	5.4	1.36	0	1	1	18.75	6	2.92	23.72	1	1	13.6364	6	1.56	14.32	1	1
	16.6667	5.33333	2.88	25.56	1	1	18.75	6	1.4	0	1	1	12.5	5.5	1.92	0	1	1
	16.6667	4.66667	2.12	0	1	1	16.6667	6	5.44	0	1	1	13.6364	13.6364	4.2	45.56	3	2
	15	5.4	3.12	0	1	1	16.6667	6	0.84	0	1	1	12.5	5.5	2.88	0	1	3
	16.6667	4.66667	1.68	13.56	1	1	16.6667	7.33333	1.32	0	1	1	15	6	1.96	9.56	1	1
	13.6364	4.90909	1.04	0	1	1	16.6667	6.66667	3.44	0	1	1	13.6364	4.90909	2.28	0	1	1
	15	4.8	2.68	25.88	1	1	16.6667	4.66667	2.88	0	1	1	15	6	4.76	48.76	1	1
	16.6667	5.33333	2.12	18.32	1	1	18.75	7.5	3.6	30.16	1	1	15	5.4	1.8	0	1	1
	25	6	3.28	9.2	1	1	15	6.6	4.6	0	1	1	11.5385	4.61538	3.24	0	1	1
	18.75	5.25	0.6	0	1	1	15	5.4	1.56	0	1	1	12.5	10	4.12	48.76	3	2
	18.75	5.25	3.16	0	1	1	16.6667	6.66667	2.12	17.96	1	1	15	4.8	3.2	15.2	1	3
	21.4286	6	1	6.04	1	1	18.75	6.75	0.92	5.08	1	1	12.5	6	3.92	0	1	1
	18.75	4.5	4.56	0	1	1	16.6667	8.66667	4.24	0	1	1	11.5385	5.53846	2.88	0	1	1
	16.6667	4.66667	1.28	0	1	1	16.6667	5.33333	1.84	0	1	1	12.5	15	1	7.24	3	2
	21.4286	6	1.32	4.96	1	1	16.6667	5.33333	1.6	0	1	1	13.6364	6	5.28	50.16	1	3
	16.6667	4.66667	4.28	0	1	1	18.75	6.75	1.88	14.36	1	1	13.6364	6	2.96	0	1	1
	16.6667	5.33333	1.8	0	1	1	12.5	11.5	2.76	0	2	2	18.75	15.75	1.36	3.81333	3	2
	16.6667	5.33333	0.88	0	1	1	13.6364	6.54545	3.48	31.64	1	3	15	6	1.84	0	1	3
	18.75	6	1.84	14	1	1	15	6.6	1.44	11.04	1	1	13.6364	6	1.96	0	1	1
	16.6667	4.66667	0.6	0	1	1	16.6667	6	1.68	12.84	1	1	13.6364	5.45455	2.12	0	1	1
	18.75	5.25	2.48	20.08	1	1	16.6667	5.33333	0.88	0	1	1	12.5	6	0.92	0	1	1
	18.75	6	2.12	0	1	1	16.6667	6.66667	0.8	0	1	1	12.5	5.5	3.24	0	1	1
	16.6667	4.66667	1.6	0	1	1	18.75	5.25	1.24	7.96	1	1	12.5	4.5	1.64	0	1	1
	18.75	5.25	1.08	7.48	1	1	16.6667	6	1.48	0	1	1	12.5	5	4.88	0	1	1
	18.75	5.25	3.76	0	1	1	18.75	6.75	2.68	21.24	1	1	15	5.4	2.68	14.08	1	1
	18.75	5.25	3.24	0	2	2	18.75	6.75	1	0	1	1	15	5.4	1.04	0	1	1
	18.75	5.25	3.36	0	1	3	16.6667	6	1.12	0	1	1	16.6667	7.33333	0.92	5.96	1	1
	15	4.8	1.76	0	1	1	18.75	6.75	1.68	12.24	1	1	13.6364	5.45455	3.12	0	1	1
	18.75	5.25	2	8.72	1	1	15	6.6	1.28	0	1	1	12.5	5.5	5.8	0	1	1
	15	4.2	4	0	1	1	16.6667	6.66667	0.64	2.44	1	1	13.6364	15.8182	2.96	30.68	3	2
	16.6667	4.66667	2.68	24.28	1	1	16.6667	5.33333	3.08	0	1	1	12.5	4.5	3.28	0	1	3
	16.6667	5.33333	2.4	0	1	1	16.6667	6.66667	1.84	0	1	1	15	7.2	1.4	6.6	1	1
	16.6667	5.33333	3.2	0	1	1	16.6667	6	3.68	0	1	1	10.7143	4.28571	1.32	0	1	1
	15	4.8	1.28	0	1	1	16.6667	6.66667	1.28	0	1	1	16.6667	6.66667	4.72	12.496	1	1
	15	5.4	1.36	0	1	1	13.6364	6	5.48	0	1	1	18.75	7.5	3.04	24.16	2	2
	15	5.4	1.2	0	1	1	13.6364	5.45455	0.8	0	1	1	21.4286	38.5714	3.08	21.84	3	4
	13.6364	4.90909	2.12	0	1	1	16.6667	6	3.52	17.56	1	1	13.6364	4.90909	2.8	0	1	3
	16.6667	5.33333	3.12	15.54	1	1	16.6667	6.66667	1.44	0	1	1	9.375	9.375	14.6	0	3	2
	16.6667	5.33333	1.88	0	1	1	16.6667	6	1.32	0	1	1	10.7143	5.57143	3.48	20.84	1	3
	18.75	5.25	1.96	15.08	1	1	15	6.6	2.64	0	1	1	12.5	9.5	1.28	5.84	2	2
	18.75	5.25	3.12	0	1	1	15	6	1.56	0	1	1	6.52174	1.82609	7.84	0	1	3
	18.75	5.25	1.28	0	1	1	15	6	1.68	0	1	1	10	5.6	2.4	6.375	1	1
	16.6667	5.33333	1.48	0	1	1	16.6667	5.33333	2.24	18.8	1	1	11.5385	5.53846	1.6	8.36	1	1
	16.6667	5.33333	1.76	0	1	1	21.4286	7.71429	3.16	13.1	1	1	10	5.2	3.32	0	1	1
	16.6667	5.33333	1.52	0	1	1	18.75	6	2.68	0	1	1	10.7143	6.85714	1.68	17.92	1	1
	16.6667	4.66667	4.84	0	1	1	18.75	6.75	1.08	0	1	1	10	4.8	1.4	0	1	1
	16.6667	5.33333	1.16	0	1	1	21.4286	7.71429	1.32	8.04	1	1	10.7143	5.14286	1.28	12.48	1	1
	21.4286	6	1.28	4.64	1	1	18.75	6	2.64	0	1	1	11.5385	5.53846	2.4	27.36	1	1
	18.75	5.25	2.08	0	1	1	16.6667	6.66667	4.84	0	1	1	9.375	4.875	2.2	0	1	1
	16.6667	4.66667	1.16	0	1	1	16.6667	8.66667	1.48	0	1	1	11.5385	5.53846	2.2	9.48	1	1
	15	5.4	1.28	0	1	1	16.6667	8	0.88	0	1	1	9.375	4.875	0.92	0	1	1
	18.75	6	2.8	12.56	1	1	15	5.4	3.32	0	1	1	9.375	5.25	2.2	0	1	1
	16.6667	4.66667	2	0	1	1	16.6667	5.33333	1.48	11.56	1	1	8.33333	4.66667	2.04	0	1	1
	18.75	6	3.48	29.08	1	1	13.6364	6.54545	3.6	0	1	1	8.82353	4.94118	3.2	48.08	1	1
	18.75	6	3.48	0	1	1	13.6364	6	1.24	0	1	1	12.5	6.5	4.12	12.664	1	1
	16.6667	6	1.6	0	1	1	15	6	2.6	24.2	1	1	10	4.8	3.6	0	1	1
	21.4286	6	6.72	28.98	1	1	13.6364	6	2.12	0	1	1	10.7143	5.14286	1.6	17.28	1	1
	15	4.2	1.8	0	1	1	18.75	5.25	1.2	3.22667	1	1	12.5	6	1.72	9.16	1	1
	18.75	5.25	1.92	8.48	1	1	16.6667	32.6667	0.28	0	3	2	13.6364	6	2.2	21.12	1	1
	16.6667	4.66667	1.16	0	1	1	15	6.6	3.24	0	1	3	11.5385	5.07692	2.56	0	1	1
	18.75	4.5	2.12	16.84	1	1	21.4286	26.5714	3	8.97333	3	2	10	6.4	0.84	0	2	2
	21.4286	6.85714	1.48	10.16	1	1	16.6667	6.66667	5.24	0	1	3	9.375	5.25	2.28	0	1	3
	18.75	5.25	1.76	0	1	1	15	6.6	1.52	0	1	1	9.375	4.875	1.72	0	1	1
	16.6667	5.33333	2.44	0	1	1	16.6667	6.66667	1.24	8.44	1	1	12.5	6.5	3.56	12.68	1	1
	18.75	5.25	1.04	6.8	1	1	16.6667	4.66667	1.52	0	1	1	10.7143	5.14286	1.52	0	1	1
	18.75	6	1.24	0	1	1	18.75	6.75	2.12	16.84	1	1	11.5385	5.53846	2.16	24	1	1
	15	4.8	1.88	0	1	1	18.75	6	2.28	0	1	1	12.5	6	1.04	7.76	1	1
	18.75	5.25	1.2	4.72	1	1	16.6667	6.66667	1.48	0	1	1	11.5385	6	1.92	0	1	1
	18.75	5.25	1.32	0	1	1	16.6667	5.33333	0.88	0	1	1	10.7143	4.71429	1.24	0	1	1
	21.4286	6	2.92	21.4	1	1	21.4286	5.14286	2.6	10.58	1	1	10.7143	5.14286	2.36	0	1	1
	16.6667	4.66667	1.8	0	1	1	16.6667	5.33333	1.4	0	1	1	11.5385	6	4.04	50.32	1	1
	16.6667	4.66667	0.88	0	1	1	16.6667	9.33333	5.16	0	1	1	10.7143	5.14286	0.88	0	1	1
	16.6667	4.66667	2.44	0	1	1	16.6667	6.66667	2.92	0	1	1	10	5.2	2.28	0	1	1
	16.6667	5.33333	1.48	0	1	1	12.5	6	2.72	0	1	1	10.7143	5.14286	1.8	19.72	1	1
	16.6667	5.33333	1.92	0	1	1	13.6364	6	1.76	15.84	1	1	12.5	9.5	3.16	19.24	3	2
	21.4286	6	1.4	5.18	1	1	13.6364	6	2.8	0	1	1	10.7143	5.14286	2.56	0	1	3
	15	4.8	2.88	0	1	1	13.6364	6.54545	2.08	0	1	1	10.7143	5.14286	1.68	0	1	1
	18.75	5.25	1.48	6.12	1	1	13.6364	6	1.52	0	1	1	10.7143	4.71429	1.68	0	1	1
	18.75	5.25	2.36	0	1	1	15	6	1.44	11.44	1	1	11.5385	5.53846	3.52	43.56	1	1
	16.6667	5.33333	2.28	0	1	1	15	6	3.72	0	1	1	11.5385	5.53846	1.48	0	1	1
	15	4.8	1.04	0	1	1	13.6364	6	3.16	0	1	1	12.5	5.5	1.68	16.08	1	1
	18.75	6	3.12	14.32	1	1	16.6667	6	2.28	10.56	1	1	12.5	6	5.32	0	1	1
	18.75	5.25	1.96	0	1	1	16.6667	6	3.04	0	1	1	9.375	9.75	1.24	0	3	2
	18.75	5.25	4	0	1	1	15	6	1.32	0	1	1	10	4.8	3.72	43.92	1	3
	16.6667	5.33333	2.92	0	2	2	16.6667	6.66667	1.28	9.2	1	1	13.6364	6.54545	3.44	11.58	2	2
	16.6667	5.33333	2.88	0	1	3	16.6667	6.66667	1.12	0	1	1	12.5	13	3.72	0	3	4
	18.75	5.25	1.36	9.68	1	1	16.6667	6.66667	1.44	0	1	1	12.5	6	4.6	0	1	3
	15	4.8	1.56	0	1	1	15	5.4	1.52	0	1	1	10.7143	7.28571	0.92	0	2	2
	16.6667	5.33333	1.64	13.52	1	1	18.75	5.25	1.24	4.76	1	1	11.5385	6.46154	2.12	20.84	2	4
	15	4.8	1	0	1	1	15	6.6	2.08	0	1	1	10	5.2	1.24	0	1	3
	16.6667	6	1.6	13.12	1	1	15	5.4	1.88	0	1	1	11.5385	5.07692	2.36	14.32	1	1
	16.6667	5.33333	1.72	0	1	1	18.75	6.75	1.4	5.56	1	1	13.6364	5.45455	3.96	23.32	1	1
	18.75	5.25	1.44	10.4	1	1	16.6667	6.66667	1.2	0	1	1	12.5	5.5	1.84	0	1	1
	16.6667	5.33333	1.56	0	1	1	16.6667	5.33333	3.8	0	1	1	11.5385	4.61538	1	0	1	1
	15	5.4	1.16	0	2	2	10.7143	14.5714	5.04	0	3	2	11.5385	5.53846	1.28	0	1	1
	16.6667	5.33333	1.36	10.36	1	3	16.6667	6.66667	2.88	5.616	1	3	11.5385	5.07692	3.12	0	1	1
	18.75	5.25	1.28	8.96	1	1	15	7.8	3	0	2	2	13.6364	5.45455	2.68	15	1	1
	16.6667	5.33333	0.96	0	1	1	13.6364	6.54545	4	0	1	3	12.5	5.5	0.6	0	1	1
	18.75	5.25	1.6	11.84	1	1	13.6364	6.54545	1.32	0	1	1	12.5	6	3.32	0	1	1
	18.75	6	1.64	0	1	1	13.6364	6.54545	2.44	0	1	1	11.5385	5.07692	1.36	0	1	1
	18.75	6.75	2.88	0	1	1	21.4286	6	3.28	8.18	1	1	12.5	5	1.96	20.2	1	1
	16.6667	5.33333	1.04	0	1	1	16.6667	5.33333	2.6	0	1	1	11.5385	4.61538	2.6	0	1	1
	18.75	6	1.92	14.72	1	1	18.75	6.75	3.56	29.48	1	1	12.5	5.5	1.64	16.52	1	1
	18.75	6	1.32	0	1	1	11.5385	6.46154	2.08	0	1	1	12.5	5	3.2	0	1	1
	16.6667	5.33333	1.48	0	1	1	18.75	6	3.36	7.84	1	1	10.7143	5.57143	1.96	0	1	1
	18.75	5.25	1.84	14	1	1	15	6.6	1.96	0	1	1	10	5.2	1.72	0	1	1
	18.75	6	3.8	0	1	1	15	6	2.12	0	1	1	10.7143	6	1.32	12.52	1	1
	15	4.8	2.72	0	1	1	18.75	6.75	5	23.4	1	1	10.7143	5.14286	1.56	0	1	1
	16.6667	4.66667	2.24	19.52	1	1	21.4286	6	2.44	17	1	1	10.7143	5.14286	2	0	1	1
	18.75	6	1.44	10.72	1	1	15	5.4	1.08	0	1	1	10.7143	5.14286	2.6	0	1	1
	16.6667	5.33333	1.4	0	1	1	12.5	13	1.64	0	3	2	13.6364	6	1.68	6.08	1	1
	18.75	5.25	5.24	44.6	1	1	16.6667	6.66667	5.08	17.2	1	3	13.6364	6	1.72	0	1	1
	18.75	5.25	0.96	0	1	1	16.6667	6	0.88	0	1	1	16.6667	6	1.76	7.7	1	1
	16.6667	5.33333	3.28	0	1	1	16.6667	7.33333	3.4	0	2	2	15	6	1.76	0	1	1
	16.6667	5.33333	2.56	0	1	1	16.6667	6	1.72	0	1	3	11.5385	5.07692	0.84	0	1	1
	15	4.2	2.16	0	1	1	16.6667	5.33333	1.52	0	1	1	11.5385	5.53846	0.76	0	1	1
	18.75	5.25	1.68	7.28	1	1	15	6	2.2	0	1	1	13.6364	12.5455	3.76	21.8	3	2
	18.75	5.25	1.88	0	1	1	16.6667	6	1.76	14	1	1	15	6	2.52	18.52	1	3
	18.75	5.25	1.24	0	1	1	16.6667	6.66667	4.72	0	1	1	15	6	2.12	0	1	1
	18.75	5.25	2.12	0	1	1	16.6667	6.66667	0.76	0	1	1	16.6667	6.66667	1.84	14.8	1	1
	16.6667	4	1.48	0	1	1	15	4.8	1.28	0	1	1	13.6364	4.90909	2.92	0	1	1
	15	4.2	1.68	0	1	1	16.6667	6	1.28	9.92	1	1	16.6667	6	2.76	13.56	1	1
	16.6667	4.66667	1.24	9.88	1	1	16.6667	6.66667	1.84	0	1	1	12.5	5	4.56	0	1	1
	15	5.4	3.72	0	1	1	16.6667	5.33333	2.52	0	1	1	12.5	6.5	1.2	0	1	1
	16.6667	5.33333	2.64	23.16	1	1	16.6667	6	3.52	0	1	1	12.5	5.5	1.84	0	1	1
	16.6667	6	1.52	0	1	1	18.75	7.5	1.64	11.88	1	1	11.5385	5.07692	1.28	0	1	1
	12.5	3.5	1.76	0	1	1	18.75	5.25	2.44	0	1	1	11.5385	5.07692	2.48	0	1	1
	15	4.8	1.56	7.96	1	1	18.75	6	2.2	0	1	1	11.5385	5.53846	2.32	0	1	1
	18.75	5.25	2.76	12.52	1	1	25	27	2.76	10.08	3	2	15	11.4	2.6	9.66667	3	2
	15	4.8	2.4	0	1	1	16.6667	5.33333	4.4	0	1	3	15	4.8	3.56	0	1	3
	12.5	4.5	0.72	0	1	1	18.75	6	2.44	19.4	1	1	16.6667	6.66667	5.6	53.12	2	2
	16.6667	6	0.88	2.44	1	1	18.75	6.75	1.56	0	1	1	15	5.4	3.76	0	1	3
	15	5.4	2.04	0	1	1	15	7.8	5.12	0	1	1	12.5	4.5	3.44	0	1	1
	15	4.8	3.68	0	1	1	13.6364	5.45455	1.76	0	1	1	12.5	6	2.12	0	1	1
	16.6667	5.33333	1.12	8.32	1	1	18.75	8.25	2.48	8.02667	1	1	15	7.2	0.8	2.4	1	1
	11.5385	4.15385	3.84	0	1	1	10.7143	3	4.88	0	1	1	15	6	2.52	0	1	1
	13.6364	4.90909	2.72	15.7	1	1	15	7.8	2.96	9.66	1	1	11.5385	16.1538	2.24	0	3	2
	15	5.4	0.96	6.96	1	1	16.6667	6	8.36	78.92	1	1	12.5	5	5.28	51.84	1	3
	13.6364	4.90909	0.68	0	1	1	18.75	6.75	1.12	7.2	1	1	10.7143	5.14286	4.92	0	1	1
	13.6364	4.90909	2.88	0	1	1	18.75	5.25	1.88	0	1	1	11.5385	5.53846	1.56	15.6	1	1
	15	5.4	3.2	31.6	1	1	18.75	5.25	2.28	0	1	1	13.6364	6	2.4	12.96	1	1
	16.6667	5.33333	0.84	5.16	1	1	18.75	7.5	2.64	0	2	2	13.6364	8.18182	2.8	0	2	2
	16.6667	5.33333	3.48	0	1	1	21.4286	6	0.88	4.24	1	3	15	4.8	6.88	69.68	1	3
	18.75	6	4.32	36.32	1	1	16.6667	6	5	0	1	1	11.5385	5.07692	0.88	0	1	1
	16.6667	4.66667	5.64	0	1	1	15	6	2	0	1	1	10.7143	4.71429	6.4	0	1	1
	16.6667	5.33333	0.88	0	1	1	18.75	6.75	1.8	7.4	1	1	13.6364	5.45455	4.8	20.7867	1	1
	13.6364	4.36364	0.8	0	1	1	21.4286	6.85714	2.04	13.8	1	1	15	5.4	17.12	184.32	1	1
	16.6667	5.33333	1.08	4.5	1	1	18.75	7.5	0.52	0	1	1	13.6364	5.45455	0.88	0	1	1
	16.6667	4.66667	1.12	0	1	1	16.6667	4	4.72	0	1	1	13.6364	5.45455	3.04	0	1	1
	16.6667	5.33333	1.68	0	1	1	15	6	2.84	0	1	1	13.6364	6.54545	1.28	0	1	1
	18.75	6	1.36	9.68	1	1	18.75	6.75	3.44	15.6	1	1	12.5	5.5	0.88	0	1	1
	18.75	6	3.16	0	1	1	18.75	6	7.16	0	1	1	12.5	4	1.96	0	1	1
	18.75	6	2.04	0	1	1	16.6667	10	5.2	0	2	2	15	11.4	5.6	32	3	2
	18.75	5.25	1.04	0	1	1	18.75	6.75	2.08	13.92	1	3	13.6364	4.90909	2.28	0	1	3
	15	4.8	2.52	0	1	1	16.6667	6	5.8	0	1	1	12.5	4.5	10.2	0	1	1
	15	4.8	3	0	1	1	16.6667	4.66667	4.24	0	1	1	16.6667	9.33333	2.2	7.72	3	2
	15	5.4	3.08	0	1	1	18.75	6	1.16	8.2	1	1	16.6667	6	0.76	0	1	3
	15	4.8	1.24	0	1	1	18.75	6.75	0.72	0	1	1	15	5.4	2.24	0	1	1
	16.6667	6	1.84	15.52	1	1	16.6667	6	3.24	0	1	1	16.6667	5.33333	4.08	37.56	1	1
	16.6667	4.66667	2.36	0	1	1	21.4286	6.85714	1.48	5.4	1	1	15	5.4	2.64	0	1	1
	18.75	5.25	2.68	21.88	1	1	18.75	5.25	2.64	0	1	1	13.6364	5.45455	2.6	0	1	1
	16.6667	6	1.84	0	2	2	18.75	6	1.8	0	1	1	15	5.4	7.72	80.92	1	1
	15	6	4.48	0	2	4	18.75	6.75	5.16	0	1	1	15	10.2	3.72	0	3	2
	18.75	5.25	1.92	8	1	3	21.4286	6	2.84	20.2	1	1	16.6667	8.66667	1.68	10.68	1	3
	18.75	5.25	2.08	0	1	1	18.75	6.75	4.32	0	1	1	13.6364	6	0.84	0	1	1
	18.75	5.25	2.4	0	1	1	18.75	5.25	1.12	0	1	1	11.5385	4.61538	1.24	0	1	1
	16.6667	5.33333	1.08	0	1	1	18.75	6	4.72	0	1	1	10.7143	4.28571	2.12	0	1	1
	16.6667	5.33333	2.96	0	1	1	18.75	5.25	2.28	0	1	1	11.5385	4.61538	2.12	24.48	1	1
	18.75	5.25	2.4	19.04	1	1	16.6667	6.66667	2.32	0	1	1	18.75	8.25	2.4	5.6	2	2
	18.75	5.25	0.76	0	1	1	16.6667	6	1.4	0	1	1	15	5.4	3.36	0	1	3
	18.75	5.25	1.44	0	1	1	16.6667	5.33333	0.88	0	1	1	18.75	5.25	2.8	12.56	1	1
	21.4286	6	2.44	17.56	1	1	15	5.4	0.68	0	1	1	15	5.4	2.6	0	1	1
	18.75	5.25	1.88	0	1	1	13.6364	9.27273	9	0	1	1	18.75	8.25	4.16	19.36	2	2
	15	4.8	1.52	0	1	1	11.5385	6	2.88	0	1	1	12.5	5.5	3	0	1	3
	18.75	5.25	1.88	8.12	1	1	15	7.2	2.92	10.92	1	1	13.6364	5.45455	3.32	35	1	1
	18.75	5.25	2.64	0	1	1	13.6364	6	1.08	0	1	1	13.6364	4.90909	2.84	0	1	1
	16.6667	5.33333	1.52	0	1	1	12.5	5.5	2.64	0	1	1	16.6667	6.66667	1.28	5.42	2	2
	16.6667	5.33333	1.6	0	1	1	13.6364	5.45455	1.32	11	1	1	10.7143	4.71429	1.12	0	1	3
	16.6667	4.66667	0.6	0	1	1	13.6364	6	1.64	0	1	1	12.5	6	1.88	10.52	1	1
	18.75	5.25	1.96	15.4	1	1	13.6364	6.54545	3.56	0	1	1	12.5	5.5	1.6	0	1	1
	18.75	5.25	3.52	0	1	1	13.6364	6	1.56	0	1	1	11.5385	5.07692	2	0	1	1
	21.4286	5.14286	3.2	23.64	1	1	13.6364	6.54545	2.28	0	1	1	10.7143	4.71429	1.44	0	1	1
	15	4.2	0.8	0	1	1	13.6364	5.45455	1.16	0	1	1	15	5.4	4.56	14.86	1	1
	21.4286	5.14286	0.88	2.28	1	1	16.6667	5.33333	3.12	15.36	1	1	15	7.8	0.48	0	2	2
	18.75	6	2.68	0	2	2	15	6.6	0.96	0	1	1	12.5	5	3.16	0	1	3
	15	5.4	1.52	0	2	4	13.6364	6.54545	1.32	0	1	1	13.6364	5.45455	1.6	14.8	1	1
	18.75	5.25	2.16	9.36	1	3	15	6	1.68	13.68	1	1	15	7.8	1.28	10.08	2	2
	16.6667	5.33333	2.04	0	1	1	16.6667	8	2.72	23.6	1	1	18.75	6.75	3.72	16.52	1	3
	18.75	5.25	6.44	55.4	1	1	16.6667	10	1.16	0	2	2	15	5.4	4.48	0	1	1
	16.6667	5.33333	4.16	0	1	1	16.6667	5.33333	2.32	0	1	3	12.5	12	5.24	0	3	2
	16.6667	5.33333	1.2	0	1	1	16.6667	6	2.2	0	1	1	15	5.4	5.56	28.56	1	3
	18.75	5.25	2.04	15.8	1	1	16.6667	5.33333	4.16	0	1	1	16.6667	5.33333	2.96	26.36	1	1
	18.75	5.25	1.08	0	1	1	16.6667	6	1.56	0	1	1	18.75	6	4.24	35.6	1	1
	16.6667	5.33333	3	0	1	1	18.75	6	3.36	27.36	1	1	13.6364	11.4545	6.28	0	3	2
	16.6667	5.33333	1.28	0	1	1	16.6667	6	1.36	0	1	1	8.82353	4.58824	8.6	0	1	3
	16.6667	6	3.72	0	1	1	18.75	5.25	2	15.12	1	1	11.5385	5.53846	1.76	5.79	1	1
	16.6667	5.33333	5	0	1	1	18.75	5.25	2.96	0	1	1	10.7143	5.14286	7.08	0	1	1
	18.75	5.25	1.88	14.36	1	1	18.75	6	1.84	0	1	1	12.5	5.5	1.6	8.32	1	1
	18.75	5.25	2.24	0	1	1	16.6667	5.33333	1.76	0	1	1	11.5385	5.07692	4.4	0	1	1
	16.6667	4.66667	1.84	0	1	1	18.75	6	3.92	32.72	1	1	13.6364	4.90909	3.56	20.72	1	1
	16.6667	4.66667	1.12	0	1	1	18.75	6	4.04	0	1	1	12.5	5	1.12	0	1	1
	15	4.2	6.88	0	1	1	16.6667	5.33333	11.48	0	1	1	11.5385	5.07692	3.76	0	1	1
	15	5.4	2.96	0	1	1	15	4.8	1.16	0	1	1	13.6364	4.90909	1.92	10.06	1	1
	13.6364	4.90909	3.08	0	2	2	16.6667	6.66667	1.04	7.52	1	1	11.5385	15.2308	2.64	0	3	2
	18.75	5.25	3.08	10.3333	1	3	16.6667	6.66667	1.24	0	1	1	13.6364	5.45455	5.2	26.54	1	3
	18.75	5.25	1.52	0	1	1	16.6667	6.66667	2.48	0	1	1	13.6364	4.90909	4.76	0	1	1
	18.75	5.25	2.12	0	1	1	16.6667	6.66667	1.48	0	1	1	16.6667	9.33333	0.92	3.44	2	2
	18.75	5.25	3.48	0	1	1	15	6	1.48	0	1	1	11.5385	8.76923	5.04	0	2	4
	18.75	5.25	2.16	0	1	1	13.6364	5.45455	1.68	0	1	1	11.5385	5.53846	4.4	0	1	3
	16.6667	5.33333	1.56	0	1	1	18.75	6	1.8	5.53333	1	1	9.375	5.25	6.4	0	1	1
	21.4286	6	1.72	6.62	1	1	16.6667	4.66667	1.52	0	1	1	13.6364	7.09091	1.72	4.272	2	2
	16.6667	5.33333	3.64	0	1	1	18.75	5.25	2.48	20.08	1	1	10.7143	5.14286	1.44	0	1	3
	16.6667	5.33333	1.32	0	1	1	18.75	6.75	3.16	0	1	1	11.5385	4.61538	4.24	53.12	1	1
	18.75	5.25	3.24	26.6	1	1	13.6364	6.54545	4.16	0	1	1	10.7143	6	2.32	0	1	1
	18.75	5.25	1.96	0	1	1	16.6667	6	2.4	11.04	1	1	12.5	5.5	4.12	25.48	1	1
	16.6667	4.66667	0.92	0	2	2	15	5.4	4	0	1	1	13.6364	5.45455	1.2	9.56	1	1
	21.4286	6	1.96	7.84	1	3	15	4.8	2.96	0	1	1	13.6364	5.45455	1.56	0	1	1
	21.4286	5.14286	2.28	0	1	1	16.6667	5.33333	1.48	11.92	1	1	12.5	5.5	4.12	0	1	1
	18.75	5.25	4.2	0	1	1	18.75	5.25	5.16	43.88	1	1	13.6364	4.90909	2.64	26.84	1	1
	21.4286	6	1.52	10.2	1	1	16.6667	6.66667	1.96	0	1	1	11.5385	4.61538	0.84	0	1	1
	18.75	4.5	1.2	0	1	1	15	6	0.72	0	1	1	16.6667	8	14	44.6	1	1
	18.75	5.25	3.04	0	1	1	13.6364	6	2.52	0	1	1	21.4286	5.14286	0.92	2.46	1	1
	16.6667	11.3333	1.52	0	1	1	18.75	6.75	2.76	8.94667	1	1	15	4.2	9.04	0	1	1
	21.4286	6	1.84	5.9	1	1	16.6667	6.66667	0.92	0	1	1	16.6667	6	1.12	8.68	1	1
	15	4.2	1.36	0	1	1	16.6667	6	1.64	0	1	1	16.6667	5.33333	1.32	0	1	1
	16.6667	5.33333	1.48	12.28	1	1	18.75	9.75	7.16	61.56	2	2	15	4.8	2.2	0	1	1
	15	4.8	2.08	0	1	1	15	4.2	1	0	1	3	16.6667	6	3.64	33.52	1	1
	16.6667	4.66667	1.88	15.92	1	1	21.4286	8.57143	1.92	5.74667	1	1	16.6667	6	4.96	0	1	1
	16.6667	5.33333	3.52	0	1	1	16.6667	6	3.2	0	1	1	12.5	5	3.36	0	1	1
	16.6667	5.33333	1.36	0	1	1	21.4286	6.85714	2.04	7.92	1	1	13.6364	4.90909	1.16	9.52	1	1
	18.75	5.25	1.64	12.2	1	1	16.6667	6.66667	3.68	0	1	1	10.7143	5.14286	2.36	0	1	1
	18.75	5.25	4	0	1	1	18.75	21.75	2.56	19.84	3	2	15	4.8	3.96	12.66	1	1
	16.6667	5.33333	3.64	0	1	1	25	27	4.32	13.8	3	4	13.6364	5.45455	2.84	0	1	1
	18.75	5.25	1.48	10.76	1	1	16.6667	5.33333	3.16	0	1	3	16.6667	6.66667	1.12	4.36	1	1
	16.6667	5.33333	1.76	0	1	1	16.6667	5.33333	2.08	0	1	1	16.6667	9.33333	2.16	0	1	1
	16.6667	4.66667	1.4	0	1	1	15	4.8	1.32	0	1	1	15	5.4	2.96	0	1	1
	18.75	5.25	3.32	27.64	1	1	15	6	0.92	0	1	1	13.6364	6	3.28	0	1	1
	21.4286	5.14286	4.2	31.64	1	1	16.6667	10.6667	1.36	10	1	1	11.5385	5.07692	2.44	0	1	1
	21.4286	5.14286	4.36	0	1	1	13.6364	6.54545	2.4	0	1	1	12.5	5.5	5.96	72.2	1	1
	21.4286	5.14286	1.96	0	1	1	15	6.6	2.4	21.6	1	1	15	4.8	3.4	18.2	1	1
	21.4286	5.14286	7.36	0	1	1	15	6.6	1.44	0	1	1	16.6667	6.66667	5.04	47.52	1	1
	21.4286	5.14286	2.48	0	1	1	16.6667	7.33333	2.04	16.44	1	1	18.75	6	3.76	30.64	1	1
	18.75	5.25	1.6	0	1	1	15	6	1.84	0	1	1	15	4.2	4.16	0	1	1
	16.6667	4.66667	1.72	0	1	1	15	6	1.6	0	1	1	13.6364	4.90909	2.32	0	1	1
	16.6667	5.33333	1.48	0	1	1	16.6667	9.33333	1.24	8.8	1	1	15	5.4	3.96	39.96	1	1
	18.75	4.5	6.44	55.4	1	1	16.6667	8	3	0	1	1	16.6667	5.33333	0.64	3.16	1	1
	18.75	5.25	0.68	0	1	1	16.6667	8.66667	0.48	0	2	2	13.6364	11.4545	6.84	0	3	2
	21.4286	5.14286	3.24	23.96	1	1	15	6	1.52	0	1	3	16.6667	5.33333	5.88	28.56	1	3
	21.4286	5.14286	2.44	0	1	1	16.6667	6.66667	1.08	7.2	1	1	13.6364	4.36364	3	0	1	1
	21.4286	6	4.2	0	1	1	16.6667	6.66667	1.32	0	1	1	13.6364	5.45455	1.6	0	1	1
	18.75	5.25	2.12	0	1	1	16.6667	6	1.4	0	1	1	16.6667	8	1.36	5.68	2	2
	18.75	5.25	2.24	0	1	1	18.75	8.25	0.92	5.4	1	1	13.6364	4.90909	3.92	0	1	3
	21.4286	5.14286	4.04	30.36	1	1	13.6364	5.45455	3.24	0	1	1	13.6364	4.36364	6.64	0	1	1
	18.75	5.25	1.88	0	1	1	13.6364	6.54545	0.96	0	1	1	15	5.4	3.92	39.92	1	1
	13.6364	8.18182	1.68	0	3	2	13.6364	4.90909	4.32	0	1	1	12.5	5.5	0.84	0	1	1
	15	5.4	3.44	31.84	1	3	18.75	6.75	5.6	19.5733	1	1	13.6364	6	1.24	10.04	1	1
	18.75	5.25	2.32	10.16	1	1	16.6667	6	0.96	0	1	1	15	11.4	7.32	76.12	3	2
	16.6667	4.66667	2.08	0	1	1	16.6667	6.66667	1	0	2	2	12.5	11	6.04	0	3	4
	16.6667	6	1.12	0	2	2	12.5	6	1.32	0	1	3	11.5385	4.61538	5.6	0	1	3
	18.75	6	1	6.12	1	3	13.6364	6	1.76	15.84	1	1	10	5.6	1.28	0	1	1
	18.75	5.25	3.24	0	1	1	15	10.8	1.4	11	2	2	10	11.6	3	0	3	2
	16.6667	5.33333	1.48	0	1	1	15	6	2.68	0	1	3	11.5385	15.6923	5.32	32.36	3	4
	13.6364	5.45455	2.28	0	1	1	16.6667	6.66667	1.24	8.8	1	1	11.5385	5.07692	3.68	0	1	3
	13.6364	4.90909	3.88	0	1	1	15	5.4	2.56	0	1	1	11.5385	5.07692	2	0	1	1
	13.6364	5.45455	1.64	0	1	1	15	5.4	1.88	0	1	1	11.5385	5.53846	1.56	0	1	1
	13.6364	4.90909	1.64	0	1	1	15	5.4	1.04	0	1	1	11.5385	5.07692	2.72	0	1	1
	12.5	5	2.36	0	1	1	13.6364	6	2.32	0	1	1	12.5	7.5	2.12	22.28	2	2
	12.5	4.5	0.88	0	1	1	12.5	6	1.44	0	1	1	13.6364	5.45455	3.24	32.28	1	3
	13.6364	5.45455	1.96	19.56	1	1	12.5	6.5	2.32	0	1	1	13.6364	5.45455	1.32	0	1	1
	15	5.4	1.24	9.64	1	1	11.5385	5.53846	0.6	0	1	1	15	6	2.12	19.32	1	1
	15	5.4	2.44	0	1	1	11.5385	5.53846	1.04	0	1	1	15	6	4.92	0	1	1
	13.6364	5.45455	1.92	0	1	1	13.6364	6.54545	3.24	18.42	1	1	15	6	2.56	0	1	1
	13.6364	4.90909	1.76	0	1	1	18.75	7.5	1.6	4.58667	1	1	11.5385	5.07692	3.2	0	1	1
	16.6667	6	1.16	4.76	1	1	21.4286	23.1429	1.48	9.04	3	2	10.7143	4.71429	2.44	0	1	1
	15	6	1.92	0	1	1	15	6.6	1.96	0	1	3	15	5.4	2.6	8	1	1
	15	5.4	1.92	0	1	1	13.6364	6.54545	0.88	0	1	1	15	5.4	1.72	0	1	1
	15	4.8	1.16	0	1	1	15	4.8	4.24	41.84	1	1	13.6364	4.90909	2.04	0	1	1
	15	4.8	2.92	0	1	1	15	6	2.36	0	1	1	11.5385	5.07692	3.76	0	1	1
	15	5.4	0.92	0	1	1	15	6	1.2	0	1	1	11.5385	5.07692	1.84	0	1	1
	18.75	6	1.16	4.36	1	1	13.6364	6	1.2	0	1	1	13.6364	7.63636	3.4	19.68	2	2
	16.6667	5.33333	1.68	0	1	1	12.5	6	0.92	0	1	1	12.5	6.5	3.28	0	1	3
	16.6667	5.33333	4	0	1	1	12.5	7	2.28	0	1	1	9.375	5.25	3.4	0	1	1
	16.6667	5.33333	2.08	0	1	1	11.5385	6	1.76	0	1	1	10	5.6	1.32	12.72	1	1
	16.6667	6	1.84	0	1	1	12.5	6	1.8	17.16	1	1	10.7143	5.14286	2.32	26.96	1	1
	18.75	5.25	1.6	11.52	1	1	13.6364	6.54545	1.4	11.52	1	1	12.5	18	4.32	27.36	3	2
	15	5.4	2.12	0	2	2	12.5	5.5	1.16	0	1	1	12.5	7.5	3.4	0	1	3
	16.6667	4.66667	2	16.76	1	3	13.6364	6.54545	1.72	15.8	1	1	10.7143	5.14286	2.44	0	1	1
	15	4.8	1.08	0	1	1	12.5	6	3.64	0	1	1	11.5385	5.07692	2.12	23.44	1	1
	13.6364	9.81818	0.8	0	3	2	13.6364	6	1.32	10.56	1	1	10.7143	5.14286	2.2	0	1	1
	16.6667	5.33333	3.04	13.48	2	4	11.5385	5.07692	0.92	0	1	1	13.6364	6	1.08	3.28	1	1
	18.75	5.25	5.44	46.4	1	3	11.5385	7.38462	1.76	0	1	1	18.75	6.75	1.96	6.01333	1	1
	21.4286	5.14286	1.48	9.88	1	1	10.7143	6.42857	1.04	0	1	1	10.7143	5.14286	2	0	1	1
	16.6667	4.66667	9.2	0	1	1	9.375	8.625	1.28	0	1	1	11.5385	5.07692	3.16	38	1	1
	18.75	5.25	2.28	18.28	1	1	12.5	6	3	9.24	1	1	15	6.6	3.2	12.4	1	1
	16.6667	4.66667	1.28	0	1	1	10.7143	6.85714	3.12	0	1	1	12.5	5	1.44	0	1	1
	15	5.4	5.76	0	1	1	8.82353	13.0588	2	0	3	2	13.6364	5.45455	1.96	19.12	1	1
	16.6667	5.33333	1.16	8.36	1	1	13.6364	5.45455	2.32	3.86	1	3	11.5385	5.07692	3.6	0	1	1
	15	5.4	1.68	0	1	1	12.5	7.5	1	0	1	1	11.5385	4.15385	1.84	0	1	1
	18.75	5.25	2.32	10.16	1	1	13.6364	6.54545	1.4	10.2	1	1	13.6364	5.45455	2.72	15.7	1	1
	15	5.4	1.52	0	1	1	13.6364	6	1.92	0	1	1	13.6364	5.45455	1.04	0	1	1
	18.75	5.25	4.16	19.36	1	1	15	6.6	1.2	8.8	1	1	12.5	6	1.44	0	2	2
	18.75	5.25	3	0	1	1	12.5	6.5	1.28	0	1	1	10.7143	5.14286	2.64	0	1	3
	18.75	5.25	1.2	0	1	1	10	11.6	2.8	0	3	2	11.5385	5.07692	2.48	28.48	1	1
	18.75	5.25	1.52	0	1	1	15	6	3	6.68	1	3	12.5	5.5	1.12	9.28	1	1
	16.6667	4.66667	2	0	1	1	15	6	1.8	0	1	1	11.5385	6	2.44	0	1	1
	15	5.4	2.2	0	1	1	15	6.6	0.96	0	1	1	12.5	5.5	3.08	33.8	1	1
	16.6667	6	3.8	34.76	1	1	12.5	5	1.92	0	1	1	12.5	15.5	4.32	0	3	2
	13.6364	4.36364	1.16	0	1	1	13.6364	8.72727	3.48	37.36	2	2	15	5.4	4.28	19.48	1	3
	15	5.4	1.92	17.92	1	1	13.6364	4.36364	2.36	0	1	3	10.7143	5.57143	2.04	0	1	1
	15	5.4	1.24	0	1	1	12.5	6	0.84	0	1	1	11.5385	5.07692	6.56	85.08	1	1
	13.6364	4.90909	3.68	0	1	1	12.5	6.5	3.56	0	1	1	12.5	6	1.6	15.52	1	1
	13.6364	5.45455	2.68	0	1	1	12.5	5.5	1.72	0	1	1	12.5	5.5	2.56	0	1	1
	16.6667	5.33333	2.6	12.5	1	1	12.5	5.5	1.6	0	1	1	13.6364	12	2.2	21.56	3	2
	18.75	4.5	4.16	34.88	1	1	13.6364	6	4.08	44.12	1	1	18.75	9.75	3.44	10.2667	1	3
	18.75	5.25	2.56	0	1	1	15	5.4	1	6.6	1	1	13.6364	8.72727	2.36	0	3	2
	18.75	5.25	2.6	0	1	1	13.6364	4.90909	1.24	0	1	1	13.6364	4.90909	5.12	0	1	3
	16.6667	4.66667	5.28	0	1	1	15	5.4	2.04	18.84	1	1	12.5	7.5	1.36	0	3	2
	18.75	5.25	0.8	4.96	1	1	15	6.6	0.88	0	1	1	11.5385	5.53846	5.8	0	1	3
	18.75	5.25	4.36	0	1	1	15	6.6	0.76	0	1	1	10	4	3.08	0	1	1
	18.75	4.5	1.32	0	1	1	12.5	6.5	2	0	1	1	11.5385	4.15385	0.6	1.9	1	1
	16.6667	4.66667	0.96	0	1	1	11.5385	5.07692	1.92	0	1	1	13.6364	7.09091	0.68	2.44	2	2
	16.6667	5.33333	1.76	0	1	1	12.5	5	2.16	22.8	1	1	11.5385	5.07692	3.92	0	1	3
	18.75	5.25	1.88	14.36	1	1	13.6364	6	2.12	21.04	1	1	12.5	6	2.04	21.24	1	1
	18.75	5.25	0.96	0	1	1	13.6364	6	1.52	0	1	1	13.6364	4.36364	2.16	20.64	1	1
	18.75	5.25	0.92	0	1	1	15	7.2	1.04	7.04	1	1	12.5	9	1.24	0	3	2
	16.6667	5.33333	2.76	0	1	1	15	6.6	1.2	0	1	1	10.7143	5.57143	3.24	0	1	3
	15	4.8	2.88	0	1	1	13.6364	5.45455	1.96	0	1	1	13.6364	6	2.16	8.17333	1	1
	18.75	5.25	1.4	5.72	1	1	15	10.8	1.32	10.52	2	2	13.6364	18.5455	1.68	0	3	2
	16.6667	5.33333	1.28	0	1	1	15	6	2.28	0	1	3	13.6364	7.09091	2.88	0	2	4
	15	5.4	5.96	0	1	1	15	6	1.12	0	1	1	15	6	2.24	19.44	1	3
	18.75	5.25	0.92	3.16	1	1	16.6667	6	3.68	33.2	1	1	12.5	20.5	3.2	0	3	2
	13.6364	5.45455	1.08	0	1	1	15	6	1.92	0	1	1	11.5385	4.15385	4.28	0	1	3
	15	4.8	1.16	8.76	1	1	15	6.6	1.2	0	1	1	13.6364	4.90909	1.36	6.86	1	1
	16.6667	5.33333	1.72	14.32	1	1	15	9	1.2	0	2	2	11.5385	5.07692	1.28	0	1	1
	15	4.8	1.28	0	1	1	15	7.2	2.12	0	1	3	11.5385	5.07692	1	0	1	1
	15	4.8	1.28	0	1	1	15	5.4	1.04	0	1	1	11.5385	5.07692	2.44	0	1	1
	18.75	5.25	1.36	5.52	1	1	13.6364	6	1.2	0	1	1	11.5385	5.07692	2.88	0	1	1
	15	4.8	1.84	0	1	1	13.6364	4.36364	0.92	0	1	1	12.5	6	3.36	38.4	1	1
	16.6667	5.33333	1.32	10.32	1	1	13.6364	24	0.64	0	3	2	10.7143	5.14286	1.84	0	1	1
	16.6667	5.33333	1.64	0	1	1	16.6667	5.33333	3.68	12.32	1	3	12.5	5.5	1.6	8.32	1	1
	15	4.8	1.72	0	1	1	11.5385	5.53846	5.12	0	1	1	18.75	5.25	3.2	8.72	1	1
	13.6364	5.45455	2.04	0	1	1	10.7143	12	0.32	0	3	2	16.6667	5.33333	1.96	0	1	1
	13.6364	4.90909	0.88	0	1	1	13.6364	5.45455	1.52	2.98667	1	3	18.75	6	8.56	74.48	1	1
	12.5	5	2.48	0	1	1	13.6364	6.54545	0.76	0	1	1	16.6667	10.6667	4.28	0	3	2
	13.6364	6	1.12	9.04	1	1	12.5	6	0.76	0	1	1	16.6667	15.3333	16.12	0	3	4
	15	5.4	1.84	15.84	1	1	15	6	2.16	10.56	1	1	11.5385	5.53846	1.72	0	1	3
	15	5.4	1.28	0	1	1	13.6364	14.7273	1.08	0	3	2	16.6667	17.3333	1.48	3.73	3	2
	13.6364	4.90909	2.04	0	1	1	16.6667	6.66667	1.84	5.26	1	3	10.7143	4.71429	2.16	0	1	3
	13.6364	4.90909	1.12	0	1	1	15	5.4	1.68	0	1	1	15	6.6	1.08	2.68	1	1
	16.6667	5.33333	1.68	7.62	1	1	15	6	2.56	0	1	1	12.5	6.5	1.36	0	1	1
	16.6667	6	1.8	0	1	1	16.6667	6	0.84	4.8	1	1	13.6364	12.5455	5.96	65.8	3	2
	15	4.8	2.16	0	1	1	15	6	1.44	0	1	1	11.5385	5.53846	2.68	0	1	3
	13.6364	5.45455	1.32	0	1	1	12.5	6	1.6	0	1	1	11.5385	5.53846	1.48	0	1	1
	15	4.8	1.88	16.68	1	1	16.6667	8.66667	1.44	4.32	1	1	10	5.6	1.52	0	1	1
	15	5.4	4.8	0	1	1	15	6.6	1.84	0	1	1	10	5.2	1.6	0	1	1
	15	4.8	1.52	0	1	1	18.75	7.5	2.92	12.84	1	1	8.82353	5.64706	2.52	0	1	1
	15	5.4	2.08	0	1	1	16.6667	6	1.16	0	1	1	9.375	4.875	2	23.76	1	1
	15	5.4	1.24	0	1	1	18.75	6	1.6	11.52	1	1	11.5385	11.0769	3.24	15.0267	3	2
	16.6667	5.33333	1.36	10.36	2	2	16.6667	6	2.04	0	1	1	13.6364	6.54545	2.4	10.32	1	3
	15	5.4	2.96	0	1	3	12.5	6.5	3.08	0	1	1	12.5	5.5	2.04	0	1	1
	15	5.4	1.28	0	1	1	16.6667	6	2.32	7.72	1	1	13.6364	6.54545	1.32	11	1	1
	13.6364	4.90909	1.72	0	1	1	16.6667	6.66667	2.6	0	1	1	10.7143	9.42857	2.16	0	3	2
	15	4.8	1.64	14.44	1	1	15	6	1.24	0	1	1	8.82353	5.29412	6.56	0	1	3
	15	4.8	2.92	0	1	1	15	7.2	2.68	0	1	1	8.33333	5	2.6	0	1	1
	13.6364	5.45455	1.52	0	1	1	15	6.6	3.4	0	1	1	9.375	5.25	2.24	15.36	1	1
	12.5	5	1.56	0	1	1	15	5.4	1.48	0	1	1	8.82353	5.29412	1.6	0	1	1
	12.5	5	1.76	0	1	1	16.6667	5.33333	2.08	17.56	1	1	8.82353	5.29412	2.36	0	1	1
	13.6364	5.45455	1.24	10.48	1	1	15	5.4	0.92	0	1	1	10	5.2	1.16	5.36	1	1
	15	5.4	1	7	1	1	18.75	9.75	0.52	1.16	1	1	11.5385	4.61538	2.8	17.62	1	1
	13.6364	6.54545	1	0	1	1	16.6667	6	2.68	0	1	1	10.7143	9.85714	3.6	0	3	2
	12.5	5	1.4	0	1	1	16.6667	6	5.92	0	1	1	8.82353	4.94118	3.96	0	1	3
	15	6	1.2	5.2	2	2	16.6667	6.66667	1.72	0	1	1	10.7143	5.14286	6.68	35.24	1	1
	16.6667	5.33333	1.36	10	1	3	18.75	27	2.2	16.6	3	2	11.5385	6	0.96	7.2	1	1
	13.6364	4.90909	3.96	0	1	1	21.4286	6.85714	5.24	31.84	1	3	10	4.8	2	0	1	1
	13.6364	5.45455	1.6	0	1	1	18.75	6	1.32	0	1	1	15	10.8	8.72	25.2	3	2
	13.6364	4.90909	1.2	0	1	1	18.75	6.75	2.8	0	1	1	15	5.4	12.2	0	1	3
	13.6364	6	1.4	0	2	2	18.75	6.75	2.28	0	1	1	15	5.4	3.2	0	1	1
	13.6364	4.90909	1.44	0	1	3	18.75	5.25	2.2	0	1	1	15	5.4	1.56	0	1	1
	16.6667	5.33333	1.28	5.42	1	1	16.6667	6.66667	2.92	0	1	1	15	4.2	1.76	0	1	1
	15	5.4	1.16	0	1	1	13.6364	5.45455	1.04	0	1	1	16.6667	13.3333	3.6	33.48	3	2
	15	5.4	1.2	0	1	1	16.6667	23.3333	1.12	4.36	3	2	10.7143	10.2857	6.92	0	3	4
	15	5.4	2.2	0	1	1	12.5	6.5	2.32	0	1	3	11.5385	5.07692	3.36	34.56	1	3
	12.5	5	1.68	0	1	1	13.6364	6	1.36	10.6	1	1	13.6364	6	2.88	16.3	1	1
	13.6364	5.45455	1.16	9.52	1	1	13.6364	5.45455	2.48	0	1	1	15	4.8	8.6	90.2	1	1
	13.6364	5.45455	1.32	0	1	1	13.6364	6.54545	1.36	0	1	1	10.7143	4.71429	1.2	0	1	1
	12.5	4.5	6.16	0	1	1	13.6364	6	1.16	0	1	1	10.7143	5.14286	0.76	0	1	1
	13.6364	4.36364	1.8	17.64	1	1	13.6364	6	1.6	0	1	1	11.5385	5.53846	2	21.76	1	1
	11.5385	4.61538	1.2	0	1	1	10	5.6	1.04	0	1	1	15	6	2.28	8.28	1	1
	11.5385	5.07692	0.68	0	1	1	11.5385	6.46154	1.36	6.56	1	1	15	6	2.6	0	1	1
	12.5	5.5	1.24	10.84	1	1	10.7143	5.57143	1.88	0	1	1	13.6364	4.90909	4.28	0	1	1
	13.6364	4.90909	4.8	52.76	1	1	11.5385	23.0769	0.64	2.2	3	2	18.75	8.25	1.88	5.93333	1	1
	11.5385	5.53846	1.28	0	1	1	13.6364	9.27273	2.96	8.24	1	3	15	8.4	2.2	0	2	2
	11.5385	4.15385	1.8	0	1	1	12.5	16.5	1.88	0	1	1	16.6667	4.66667	3.6	30.96	1	3
	11.5385	5.53846	1.08	0	1	1	13.6364	5.45455	3.92	32.52	1	1	7.89474	8.52632	1.16	0	3	2
	12.5	5.5	1.48	13.48	1	1	11.5385	5.53846	3.6	0	1	1	13.6364	4.90909	7.04	15.235	1	3
	11.5385	5.53846	1	0	2	2	12.5	6	0.92	6.2	1	1	15	6	1.2	9.6	1	1
	11.5385	5.07692	2.32	0	1	3	15	6.6	1.48	6.48	1	1	13.6364	4.36364	3.2	0	1	1
	13.6364	6	1.84	9.54	1	1	16.6667	6	4.2	38.04	1	1	15	6	2.64	25.84	1	1
	12.5	5.5	1.44	0	2	2	12.5	5.5	3.32	0	1	1	11.5385	4.61538	14	0	1	1
	15	5.4	1.4	6.2	1	3	13.6364	6.54545	1.16	9.08	1	1	15	5.4	1.32	4.38667	1	1
	11.5385	5.07692	0.64	0	1	1	12.5	5.5	2.16	0	1	1	13.6364	7.09091	7.92	0	2	2
	12.5	5	0.88	6.16	1	1	11.5385	8.76923	0.76	0	2	2	15	6	1.56	11.96	1	3
	15	5.4	1.56	7.36	1	1	11.5385	6.92308	1.96	0	1	3	16.6667	6	3.32	29.6	1	1
	13.6364	4.90909	2.04	0	1	1	12.5	6	2.36	23.48	1	1	12.5	6.5	2.16	0	1	1
	12.5	4.5	1.2	0	1	1	12.5	11	3.6	0	2	2	12.5	5.5	2.24	0	1	1
	15	5.4	2.84	15.24	1	1	13.6364	6.54545	3.08	27.28	1	3	16.6667	6	3.72	13.56	1	1
	15	5.4	1.56	0	1	1	11.5385	4.61538	1.96	0	1	1	16.6667	6	2	0	1	1
	16.6667	6	2.72	23.96	1	1	15	9.6	2.84	10.9733	2	2	12.5	5.5	2.48	0	1	1
	15	5.4	1.6	0	1	1	13.6364	5.45455	2	0	1	3	12.5	6	3.16	0	1	1
	15	5.4	1.32	0	1	1	12.5	6	2.76	0	1	1	13.6364	4.90909	1.52	12.96	1	1
	15	5.4	1.72	0	1	1	11.5385	9.23077	2.04	0	2	2	13.6364	4.90909	1.2	0	1	1
	15	5.4	1.28	0	1	1	11.5385	5.53846	2.8	0	1	3	13.6364	5.45455	1.6	0	1	1
	13.6364	5.45455	3.56	0	1	1	12.5	6.5	1.6	15.04	1	1	16.6667	6.66667	2.48	11.84	1	1
	16.6667	5.33333	2.08	9.64	1	1	12.5	6.5	1.08	0	1	1	16.6667	5.33333	3.92	0	1	1
	12.5	5	1.8	0	1	1	12.5	8	1.4	0	1	1	13.6364	6	5.4	0	1	1
	12.5	5	3.12	0	1	1	12.5	6	1.92	0	1	1	15	9.6	1.12	7.92	3	2
	16.6667	6	2.08	7.12	1	1	12.5	6	2.52	0	1	1	18.75	11.25	4.44	19.64	3	4
	15	5.4	2.16	0	1	1	12.5	7	1.28	0	1	1	16.6667	16	2.88	0	3	4
	15	5.4	2.16	0	1	1	12.5	6	2.84	0	1	1	12.5	5.5	2.4	0	1	3
	13.6364	6	2.32	0	2	2	13.6364	6	1.36	11.04	1	1	10.7143	4.28571	2.44	0	1	1
	13.6364	5.45455	2.36	0	1	3	12.5	6.5	2.2	0	1	1	15	5.4	1.64	4.74	1	1
	15	5.4	1.72	14.92	1	1	13.6364	6.54545	1.24	9.16	1	1	15	5.4	4.12	0	1	1
	12.5	4.5	1	0	1	1	13.6364	6.54545	1.32	0	1	1	15	6	0.84	0	1	1
	13.6364	4.90909	2.28	23.4	1	1	13.6364	11.4545	2.24	0	2	2	11.5385	6.92308	0.44	0	2	2
	15	5.4	1.6	14	1	1	11.5385	5.53846	1.8	0	1	3	13.6364	5.45455	1.64	7.36	1	3
	15	5.4	1.76	0	1	1	12.5	6.5	4.2	48.84	1	1	12.5	5	1.8	0	1	1
	15	5.4	2.44	0	1	1	11.5385	5.53846	2.36	0	1	1	13.6364	5.45455	2.12	21.04	1	1
	16.6667	5.33333	2.84	25.16	1	1	12.5	6	1	7.24	1	1	11.5385	18	4.04	0	3	2
	18.75	6	3.12	25.52	1	1	12.5	6	1.88	0	1	1	12.5	5.5	5.36	50.96	1	3
	15	5.4	1.6	0	1	1	13.6364	6	1.96	18.24	1	1	13.6364	5.45455	1.96	18.68	1	1
	15	5.4	1	0	1	1	15	6	0.92	5.72	1	1	13.6364	6	3.4	0	1	1
	16.6667	5.33333	1.04	7.16	1	1	13.6364	6.54545	1.24	0	1	1	11.5385	5.07692	1.36	0	1	1
	16.6667	5.33333	1.84	0	1	1	12.5	6	1.24	0	1	1	10.7143	5.57143	2.48	0	1	1
	15	4.8	0.76	0	1	1	10.7143	5.57143	1.4	0	1	1	13.6364	6	1.2	3.69333	1	1
	15	5.4	0.84	0	1	1	13.6364	13.0909	1.4	4.62667	2	2	10.7143	4.71429	3.24	0	1	1
	15	5.4	1.28	0	2	2	10.7143	6.85714	1.76	0	1	3	10.7143	5.57143	1.92	0	1	1
	16.6667	5.33333	4.28	39.56	1	3	10.7143	6	1.04	0	1	1	12.5	5	1.72	8.92	1	1
	18.75	5.25	1.04	6.8	1	1	12.5	6.5	1.12	4.48	1	1	10.7143	5.57143	1.16	0	1	1
	16.6667	5.33333	2.72	0	1	1	11.5385	5.07692	1.2	0	1	1	10.7143	9.85714	1.44	0	3	2
	15	4.8	1.6	0	1	1	12.5	6.5	2.16	22.8	1	1	10.7143	9.85714	3.08	0	3	4
	15	5.4	1.16	0	1	1	12.5	7	0.92	0	1	1	16.6667	6.66667	2.92	6.52	1	3
	15	5.4	0.6	0	1	1	11.5385	6.46154	0.88	0	1	1	13.6364	6	2.72	0	1	1
	13.6364	4.90909	2.04	0	1	1	12.5	6.5	3.04	32.8	1	1	10.7143	7.71429	0.2	0	2	2
	13.6364	5.45455	1.96	0	1	1	11.5385	6	0.72	0	1	1	12.5	10	7.48	48.04	3	4
	11.5385	6.46154	2.72	0	2	2	12.5	6	1.56	14.04	1	1	13.6364	6.54545	2.28	18.56	1	3
	12.5	5	1.36	10.96	1	3	11.5385	6.92308	2.12	0	1	1	15	6	2.12	18.52	1	1
	15	5.4	1.72	8.32	1	1	15	6.6	3	11	1	1	16.6667	6.66667	1.76	14	1	1
	12.5	5	1.16	0	1	1	12.5	5.5	3	0	1	1	13.6364	15.2727	9.68	0	3	2
	13.6364	5.45455	1.64	15.28	1	1	13.6364	8.18182	1.16	9.08	1	1	11.5385	10.6154	5.32	0	3	4
	12.5	5.5	1.36	0	1	1	13.6364	7.63636	2.96	0	1	1	13.6364	6	3.72	19.12	1	3
	15	5.4	2.08	10.28	1	1	12.5	5.5	1.16	0	1	1	15	6.6	2.84	26.84	1	1
	16.6667	7.33333	1	6.76	2	2	13.6364	7.09091	1.08	8.12	1	1	12.5	5.5	2.96	0	1	1
	13.6364	4.90909	2.88	0	1	3	13.6364	6	1.48	0	1	1	13.6364	6	1.64	14.84	1	1
	15	5.4	2.28	21.48	1	1	15	7.2	1.92	16.72	1	1	11.5385	5.07692	3.32	0	1	1
	15	5.4	2.08	0	1	1	15	6	2.08	0	1	1	13.6364	7.09091	3.68	21.5	1	1
	15	5.4	2.04	0	1	1	15	6.6	1.28	0	1	1	13.6364	5.45455	1.8	0	1	1
	16.6667	5.33333	2.52	21.96	1	1	15	6	1.96	0	1	1	12.5	5	2.8	0	1	1
	16.6667	5.33333	2.88	0	1	1	18.75	9.75	1.2	4.4	1	1	16.6667	6.66667	1.2	3.6	1	1
	15	5.4	2.12	0	1	1	15	6	2.84	0	1	1	15	4.8	2.36	0	1	1
	15	4.8	2.32	0	1	1	13.6364	6.54545	1.04	0	1	1	15	4.8	1.48	0	1	1
	13.6364	4.90909	1.52	0	1	1	15	6.6	2.36	21.16	1	1	16.6667	5.33333	9	87.12	1	1
	13.6364	5.45455	1.52	0	1	1	16.6667	6	3.44	30.44	1	1	15	4.8	1.96	0	1	1
	15	5.4	2.44	22.84	1	1	13.6364	4.90909	1.84	0	1	1	10	10	3.28	0	3	2
	16.6667	4.66667	1.92	15.96	1	1	15	6.6	2.2	20.6	1	1	12.5	6	4.16	16.8	1	3
	15	4.8	3.24	0	1	1	15	5.4	2	0	1	1	13.6364	6	5.12	56.16	1	1
	16.6667	6	2	17.12	1	1	15	9	2.68	0	1	1	12.5	6.5	5.92	0	1	1
	15	5.4	1.4	0	1	1	12.5	5	2.16	0	1	1	21.4286	24	8.88	20.584	3	2
	15	4.8	1.56	0	1	1	13.6364	7.09091	1.12	9.04	1	1	11.5385	5.07692	2.84	0	1	3
	15	5.4	4.08	0	1	1	15	7.2	2.84	26.04	1	1	15	12.6	1.72	5.98667	3	2
	15	4.8	2.24	0	1	1	15	4.2	2.2	0	1	1	16.6667	5.33333	6.08	53.24	1	3
	13.6364	5.45455	1	0	1	1	16.6667	6	3.8	35.48	1	1	11.5385	8.30769	3.64	0	3	2
	18.75	5.25	3.76	12.72	1	1	16.6667	7.33333	1.4	0	1	1	8.82353	6	10.44	0	1	3
	16.6667	4.66667	1.56	0	1	1	16.6667	7.33333	2.08	0	1	1	8.82353	5.29412	2.76	0	1	1
	16.6667	5.33333	3.12	0	1	1	15	6	1.72	0	1	1	11.5385	5.53846	3.52	13.01	1	1
	18.75	5.25	1.68	12.56	1	1	18.75	6.75	1.64	6.6	1	1	13.6364	6	0.96	3.6	1	1
	18.75	6	2.28	0	1	1	16.6667	6.66667	2.36	0	1	1	10.7143	4.71429	1.56	0	1	1
	18.75	5.25	1.64	0	1	1	16.6667	6.66667	1.72	0	1	1	11.5385	6.46154	2.32	26.76	2	2
	18.75	6	1.56	0	1	1	16.6667	6.66667	3.4	0	1	1	10	5.2	2.52	0	1	3
	12.5	3.5	0.92	0	1	1	16.6667	6.66667	1.08	0	1	1	10.7143	5.14286	3.04	38.32	1	1
	15	5.4	1.08	5.08	1	1	16.6667	5.33333	0.92	0	1	1	11.5385	5.53846	3.44	41.92	1	1
	13.6364	4.90909	1.56	0	1	1	15	6.6	1	0	1	1	12.5	5	2.48	26.48	1	1
	13.6364	5.45455	1.6	0	1	1	13.6364	6	2.84	0	1	1	13.6364	5.45455	1.16	9.52	1	1
	13.6364	6	1.32	0	1	1	12.5	6	0.84	0	1	1	13.6364	17.4545	6	0	3	2
	15	5.4	1.04	7.04	1	1	13.6364	6	1.36	11.04	1	1	15	6	8.36	79.16	1	3
	15	4.8	2	0	1	1	16.6667	6.66667	1.24	4.84	1	1	15	5.4	2.52	0	1	1
	16.6667	5.33333	1.8	15.12	1	1	16.6667	6.66667	1.36	0	1	1	13.6364	5.45455	3.24	0	1	1
	12.5	10	1.92	0	3	2	16.6667	6	1.96	0	1	1	11.5385	5.07692	2.56	0	1	1
	15	5.4	1.72	6.32	1	3	16.6667	5.33333	1.12	0	1	1	11.5385	5.53846	3.24	0	1	1
	13.6364	4.36364	1.4	0	1	1	15	7.2	0.92	0	1	1	12.5	6	3.2	35.84	1	1
	15	4.8	2.64	25.84	1	1	15	7.2	0.84	0	1	1	16.6667	5.33333	1.84	5.92	1	1
	12.5	5	1.72	0	1	1	16.6667	7.33333	1.6	11.68	1	1	13.6364	10.9091	1.32	0	3	2
	12.5	5	1.4	0	1	1	16.6667	6.66667	2.48	0	1	1	12.5	6	4.4	0	1	3
	15	5.4	1.44	6.64	1	1	16.6667	6	1.04	0	1	1	12.5	4.5	1.48	0	1	1
	12.5	6	1.08	0	1	1	15	6.6	4.52	0	1	1	12.5	5	1.68	0	1	1
	13.6364	6	1.68	14.88	2	2	15	4.8	2.12	0	1	1	13.6364	5.45455	4.88	54.16	1	1
	15	5.4	1.52	12.32	1	3	15	5.4	1.2	0	1	1	13.6364	5.45455	1.76	0	1	1
	15	5.4	1.52	0	1	1	16.6667	6	2.76	24.36	1	1	11.5385	9.23077	5.76	0	3	2
	16.6667	6.66667	1	6.76	1	1	13.6364	6	3.12	0	1	1	10.7143	5.14286	2.36	0	1	3
	16.6667	8.66667	3.2	0	1	1	16.6667	5.33333	3.8	18.92	1	1	10.7143	5.57143	4.4	0	1	1
	13.6364	5.45455	1.8	0	1	1	18.75	7.5	2.32	18.32	1	1	11.5385	5.07692	1	7.24	1	1
	12.5	5	1.8	0	1	1	16.6667	6	1.48	0	1	1	10.7143	5.14286	2	0	1	1
	12.5	5.5	1.6	0	1	1	16.6667	6	2.12	0	1	1	15	6	2.12	6.22	1	1
	13.6364	5.45455	1.64	14.84	1	1	18.75	6.75	1.2	7.92	1	1	21.4286	11.1429	5.44	17.2	3	2
	13.6364	4.90909	3.2	0	1	1	18.75	6.75	1.84	0	1	1	15	9	5.64	0	3	4
	16.6667	6	1.76	8.06	1	1	15	7.2	3.56	0	1	1	13.6364	6	2.24	0	2	4
	15	5.4	1.2	0	1	1	15	7.2	1.4	0	1	1	16.6667	5.33333	4.84	24.64	1	3
	12.5	5	1.16	0	2	2	16.6667	6.66667	2.76	23.28	1	1	18.75	6	1.2	8.24	1	1
	15	4.8	2.08	10.48	1	3	15	7.2	1.96	0	1	1	15	4.2	5.64	0	1	1
	16.6667	6	1.96	16.72	1	1	13.6364	5.45455	1.12	0	1	1	16.6667	6	4	37.48	1	1
	15	5.4	1.44	0	1	1	16.6667	6	1.4	5.9	1	1	15	4.8	1.48	0	1	1
	13.6364	5.45455	0.96	0	1	1	12.5	6	2.36	0	1	1	15	5.4	1.32	0	1	1
	11.5385	4.61538	0.88	0	1	1	12.5	5.5	1.24	0	1	1	13.6364	5.45455	2.8	0	1	1
	13.6364	5.45455	0.88	3.52	1	1	16.6667	7.33333	3.72	13.56	1	1	11.5385	5.07692	5.04	0	1	1
	13.6364	4.90909	1.48	0	1	1	16.6667	5.33333	2.64	0	1	1	15	4.8	3	11.5333	1	1
	13.6364	5.45455	1.16	0	1	1	18.75	6	1.4	10.04	1	1	13.6364	4.36364	2.56	0	1	1
	15	5.4	1.96	17.56	1	1	16.6667	7.33333	1	0	1	1	13.6364	5.45455	3.4	0	1	1
	15	3	1.52	0	1	1	18.75	6.75	2.04	14.84	1	1	15	5.4	1.12	8.32	1	1
	15	4.8	1.24	0	1	1	18.75	6	2.52	0	1	1	13.6364	4.36364	3.08	0	1	1
	15	6	1.08	0	2	2	18.75	6.75	2	0	1	1	15	4.8	3.36	33.76	1	1
	15	4.8	1.56	0	1	3	21.4286	5.14286	3.16	22.76	1	1	18.75	12.75	5.84	27.92	3	2
	13.6364	4.90909	1.24	0	1	1	13.6364	6.54545	8.16	0	1	1	16.6667	6.66667	2.96	0	1	3
	13.6364	4.90909	3.28	0	1	1	16.6667	6.66667	2.56	11.92	1	1	15	4.8	1.68	0	1	1
	13.6364	5.45455	1.8	0	1	1	16.6667	6	2.56	0	1	1	16.6667	6	2.44	21.52	1	1
	13.6364	5.45455	2.72	0	1	1	16.6667	6	1.4	0	1	1	13.6364	4.36364	0.92	0	1	1
	10.7143	5.14286	1.52	0	1	1	15	6	3.32	0	1	1	10.7143	4.71429	3.04	0	1	1
	11.5385	6.46154	2.08	22.88	1	1	13.6364	5.45455	2.4	0	1	1	11.5385	4.61538	1.84	20.04	1	1
	11.5385	5.53846	1.08	0	1	1	16.6667	6.66667	1.6	7	1	1	11.5385	5.53846	2.08	0	1	1
	10.7143	5.14286	0.96	0	1	1	13.6364	4.90909	2.2	0	1	1	11.5385	6	1.56	0	1	1
	11.5385	5.53846	1.44	13.92	1	1	16.6667	14.6667	0.68	2.12	2	2	12.5	5	2.28	23.4	1	1
	11.5385	5.07692	1.24	0	1	1	13.6364	6	2.52	0	1	3	13.6364	4.90909	2.96	31.12	1	1
	10	4.8	2.84	0	1	1	12.5	5.5	1	0	1	1	12.5	5	1.68	0	1	1
	13.6364	5.45455	1.52	4.38	1	1	15	6.6	0.8	2.6	1	1	15	5.4	6	34	1	1
	12.5	5.5	2.16	0	1	1	15	5.4	1.12	0	1	1	15	4.8	2.4	0	1	1
	11.5385	6	2.76	0	2	2	15	6	1.92	0	1	1	16.6667	5.33333	0.96	6.72	1	1
	13.6364	5.45455	2.04	10.4	1	3	15	6	2.12	0	1	1	15	4.8	3.4	0	1	1
	15	6	1.32	10.52	1	1	16.6667	21.3333	4.84	44.8	3	2	18.75	15.75	4.28	20.12	3	2
	13.6364	4.90909	1.32	0	1	1	16.6667	6	4.56	0	1	3	13.6364	5.45455	3	0	1	3
	15	6	1.84	16.64	1	1	21.4286	5.14286	2.84	11.52	1	1	15	4.8	5.12	52.32	1	1
	15	4.8	1.64	0	1	1	21.4286	6	3.88	0	1	1	13.6364	4.36364	2.44	0	1	1
	15	5.4	1.64	0	1	1	18.75	7.5	1.4	0	1	1	13.6364	4.90909	2.64	0	1	1
	15	5.4	1.12	0	1	1	16.6667	6.66667	3.76	0	1	1	12.5	4.5	1.44	0	1	1
	15	4.8	1.44	0	2	2	13.6364	12.5455	8.04	0	2	2	15	5.4	3.96	21.96	1	1
	13.6364	4.90909	1.8	0	1	3	16.6667	6	1.52	4.22	1	3	15	5.4	1.88	0	1	1
	13.6364	5.45455	1.16	0	1	1	18.75	6	2.68	21.24	1	1	15	4.2	4.48	0	1	1
	15	4.8	1.32	10.52	1	1	21.4286	6.85714	5.52	41.92	1	1	18.75	5.25	3	13.88	1	1
	15	6	1.76	0	1	1	18.75	6	1.56	0	1	1	13.6364	9.27273	3.92	0	3	2
	13.6364	6	1.4	0	1	1	16.6667	6	0.68	0	1	1	16.6667	5.33333	3.24	14.76	1	3
	13.6364	5.45455	1.16	0	1	1	18.75	6	3.4	27.72	1	1	15	16.8	2.48	0	3	2
	13.6364	6	3.12	0	1	1	18.75	7.5	1.24	0	1	1	15	11.4	1.96	0	3	4
	18.75	6	1.32	3.66667	1	1	18.75	7.5	3.32	0	1	1	16.6667	9.33333	3.8	31.16	3	4
	12.5	5.5	0.6	0	1	1	16.6667	6	3.92	0	1	1	21.4286	5.14286	2.76	10.46	1	3
	15	5.4	1.56	7.16	1	1	15	6	2.6	0	1	1	12.5	5	4.4	0	1	1
	10.7143	6.42857	1.8	0	2	2	16.6667	6.66667	1.76	14	1	1	21.4286	6	4.36	9.904	1	1
	11.5385	4.61538	1.52	13.48	1	3	13.6364	4.90909	4.2	0	1	1	15	4.2	0.96	0	1	1
	11.5385	4.15385	1.96	0	1	1	15	6	4.16	42.16	1	1	15	4.2	6.6	0	1	1
[truncated: 1,285 more rows]

## Sheet: Location4
Date	2004-06-25		Time	7：00—8：30																Time interval (5 min)	Median lane		Middle lane		Shoulder lane
[truncated: 2,203 more rows]

[truncated: 5 more sheets: Location5, Location6, Location7, Location6-1, Location6-2]
